# Supplementary material for: Electrocatalytic CO2 reduction to ethylene in an acid-fed membrane electrode assembly at 10 A
Source: Nat Commun. 2025 Nov 28;16:10783. doi: 10.1038/s41467-025-65831-8 (PMC12663450; doi:10.1038/s41467-025-65831-8)
Supplement: Supplementary file 3 — Supplementary Data 1-4 [file 41467_2025_65831_MOESM3_ESM.zip]

Archive with 8 entries (4 files):
- Supplementary Data 1-4/Supplementary Data 1/
- Supplementary Data 1-4/Supplementary Data 1/Cu.cif
- Supplementary Data 1-4/Supplementary Data 2/
- Supplementary Data 1-4/Supplementary Data 2/Commercial Sustainion ionomer.mol
- Supplementary Data 1-4/Supplementary Data 3/
- Supplementary Data 1-4/Supplementary Data 3/pristine Th-TF COF.mol
- Supplementary Data 1-4/Supplementary Data 4/
- Supplementary Data 1-4/Supplementary Data 4/protonated Th-TF COF.mol
