# Supplementary material for: Electrocatalytic CO2 reduction to ethylene in an acid-fed membrane electrode assembly at 10 A
Source: Nat Commun. 2025 Nov 28;16:10783. doi: 10.1038/s41467-025-65831-8 (PMC12663450; doi:10.1038/s41467-025-65831-8)
Supplement: Supplementary file 3 — Supplementary Data 1-4 [file 41467_2025_65831_MOESM3_ESM.zip › Supplementary Data 1-4/Supplementary Data 1/Cu.cif]

# generated using pymatgen
data_Cu
_symmetry_space_group_name_H-M   'P 1'
_cell_length_a   3.57743067
_cell_length_b   3.57743067
_cell_length_c   3.57743067
_cell_angle_alpha   90.00000000
_cell_angle_beta   90.00000000
_cell_angle_gamma   90.00000000
_symmetry_Int_Tables_number   1
_chemical_formula_structural   Cu
_chemical_formula_sum   Cu4
_cell_volume   45.78399426
_cell_formula_units_Z   4
loop_
 _symmetry_equiv_pos_site_id
 _symmetry_equiv_pos_as_xyz
  1  'x, y, z'
loop_
 _atom_type_symbol
 _atom_type_oxidation_number
  Cu0+  0.0
loop_
 _atom_site_type_symbol
 _atom_site_label
 _atom_site_symmetry_multiplicity
 _atom_site_fract_x
 _atom_site_fract_y
 _atom_site_fract_z
 _atom_site_occupancy
  Cu0+  Cu0  1  0.00000000  0.00000000  0.00000000  1
  Cu0+  Cu1  1  0.00000000  0.50000000  0.50000000  1
  Cu0+  Cu2  1  0.50000000  0.00000000  0.50000000  1
  Cu0+  Cu3  1  0.50000000  0.50000000  0.00000000  1
