# Supplementary material for: Electrocatalytic CO2 reduction to ethylene in an acid-fed membrane electrode assembly at 10 A
Source: Nat Commun. 2025 Nov 28;16:10783. doi: 10.1038/s41467-025-65831-8 (PMC12663450; doi:10.1038/s41467-025-65831-8)
Supplement: Supplementary file 3 — Supplementary Data 1-4 [file 41467_2025_65831_MOESM3_ESM.zip › Supplementary Data 1-4/Supplementary Data 2/Commercial Sustainion ionomer.mol]

RandomC8 H8C16 H21 N2 Cl
  MatStudio         3D                             0

474501  0  0  0  0  0  0  0  0999 V2000
    4.8209    1.6087    0.6823 H   0  0  0  0  0  0  0  0  0  0
    3.7178    1.4770    0.4204 C   0  0  0  0  0  0  0  0  0  0
    3.0995    0.0514    0.4515 C   0  0  0  0  0  0  0  0  0  0
    1.7711   -0.3056   -0.2746 C   0  0  0  0  0  0  0  0  0  0
    3.6456   -0.7678    1.0278 H   0  0  0  0  0  0  0  0  0  0
    0.9711   -1.5596    0.1483 C   0  0  0  0  0  0  0  0  0  0
    1.2554    0.5462   -1.4513 C   0  0  0  0  0  0  0  0  0  0
   -0.3767   -1.8947   -0.5289 C   0  0  0  0  0  0  0  0  0  0
    1.3724   -2.2368    0.9730 H   0  0  0  0  0  0  0  0  0  0
   -0.1119    0.2362   -2.0980 C   0  0  0  0  0  0  0  0  0  0
    1.8780    1.4206   -1.8338 H   0  0  0  0  0  0  0  0  0  0
   -0.9085   -1.0082   -1.6674 C   0  0  0  0  0  0  0  0  0  0
   -0.9761   -2.8033   -0.1889 H   0  0  0  0  0  0  0  0  0  0
   -0.5280    0.9254   -2.9050 H   0  0  0  0  0  0  0  0  0  0
   -1.8872   -1.2720   -2.1895 H   0  0  0  0  0  0  0  0  0  0
    4.7131    4.1725    0.0703 H   0  0  0  0  0  0  0  0  0  0
    3.5728    4.1186    0.0854 C   0  0  0  0  0  0  0  0  0  0
    2.8598    2.7333    0.1305 C   0  0  0  0  0  0  0  0  0  0
    1.3052    2.5800    0.0351 C   0  0  0  0  0  0  0  0  0  0
    0.5815    1.6676    1.0455 C   0  0  0  0  0  0  0  0  0  0
    0.4785    3.1682   -1.1368 C   0  0  0  0  0  0  0  0  0  0
   -0.9291    1.3617    0.9064 C   0  0  0  0  0  0  0  0  0  0
    1.1725    1.1995    1.9000 H   0  0  0  0  0  0  0  0  0  0
   -1.0032    2.7360   -1.3542 C   0  0  0  0  0  0  0  0  0  0
    0.9741    3.8783   -1.8783 H   0  0  0  0  0  0  0  0  0  0
   -1.7528    1.9381   -0.2611 C   0  0  0  0  0  0  0  0  0  0
   -1.4359    0.6780    1.6664 H   0  0  0  0  0  0  0  0  0  0
   -1.5453    3.0295   -2.3127 H   0  0  0  0  0  0  0  0  0  0
   -3.2744    1.5946   -0.3534 C   0  0  0  0  0  0  0  0  0  0
   -4.0256    1.6550   -1.6734 N   0  0  0  0  0  0  0  0  0  0
   -3.8440    2.2383    0.3972 H   0  0  0  0  0  0  0  0  0  0
   -3.3605    0.5125   -0.0054 H   0  0  0  0  0  0  0  0  0  0
   -4.2794    3.0528   -2.2382 C   0  0  0  0  0  0  0  0  0  0
   -5.4792    1.1746   -1.5284 C   0  0  0  0  0  0  0  0  0  0
   -3.2674    0.7062   -2.9020 Cl  0  0  0  0  0  0  0  0  0  0
   -5.7427    3.2949   -2.6023 C   0  0  0  0  0  0  0  0  0  0
   -3.3103    4.2034   -1.9903 C   0  0  0  0  0  0  0  0  0  0
   -6.4877    2.1185   -2.1203 N   0  0  0  0  0  0  0  0  0  0
   -5.8828    0.0090   -0.6092 C   0  0  0  0  0  0  0  0  0  0
   -6.3540    4.6297   -3.0670 C   0  0  0  0  0  0  0  0  0  0
   -2.7231    4.4431   -2.9369 H   0  0  0  0  0  0  0  0  0  0
   -2.5999    3.8641   -1.1737 H   0  0  0  0  0  0  0  0  0  0
   -3.8989    5.1083   -1.6251 H   0  0  0  0  0  0  0  0  0  0
   -7.9875    2.0182   -1.9827 C   0  0  0  0  0  0  0  0  0  0
   -5.9557   -0.9512   -1.2190 H   0  0  0  0  0  0  0  0  0  0
   -6.8946    0.2386   -0.1364 H   0  0  0  0  0  0  0  0  0  0
   -5.0977   -0.1146    0.2082 H   0  0  0  0  0  0  0  0  0  0
   -7.2979    4.8470   -2.4657 H   0  0  0  0  0  0  0  0  0  0
   -6.6101    4.5690   -4.1761 H   0  0  0  0  0  0  0  0  0  0
   -5.5951    5.4626   -2.9009 H   0  0  0  0  0  0  0  0  0  0
   -8.2461    1.4018   -1.0591 H   0  0  0  0  0  0  0  0  0  0
   -8.4153    1.5126   -2.9104 H   0  0  0  0  0  0  0  0  0  0
   -8.4309    3.0637   -1.8813 H   0  0  0  0  0  0  0  0  0  0
    4.5692    6.8771    0.3447 H   0  0  0  0  0  0  0  0  0  0
    3.4324    6.8122    0.2958 C   0  0  0  0  0  0  0  0  0  0
    2.7452    5.4165    0.1642 C   0  0  0  0  0  0  0  0  0  0
    1.2163    5.2710    0.2228 C   0  0  0  0  0  0  0  0  0  0
    0.5488    4.6217    1.4551 C   0  0  0  0  0  0  0  0  0  0
    0.3575    5.7044   -0.9747 C   0  0  0  0  0  0  0  0  0  0
   -0.9741    4.3891    1.4771 C   0  0  0  0  0  0  0  0  0  0
    1.1817    4.3268    2.3561 H   0  0  0  0  0  0  0  0  0  0
   -1.1473    5.3948   -0.9834 C   0  0  0  0  0  0  0  0  0  0
    0.8404    6.2249   -1.8669 H   0  0  0  0  0  0  0  0  0  0
   -1.8272    4.8102    0.2700 C   0  0  0  0  0  0  0  0  0  0
   -1.4681    3.9145    2.3882 H   0  0  0  0  0  0  0  0  0  0
   -1.7658    5.6293   -1.9071 H   0  0  0  0  0  0  0  0  0  0
   -2.9602    4.6821    0.2961 H   0  0  0  0  0  0  0  0  0  0
    4.3647    9.5241    0.9995 H   0  0  0  0  0  0  0  0  0  0
    3.2434    9.4800    0.8046 C   0  0  0  0  0  0  0  0  0  0
    2.5862    8.1093    0.4158 C   0  0  0  0  0  0  0  0  0  0
    1.0677    7.9868    0.2198 C   0  0  0  0  0  0  0  0  0  0
    0.2248    7.3280    1.3263 C   0  0  0  0  0  0  0  0  0  0
    0.3872    8.5220   -1.0576 C   0  0  0  0  0  0  0  0  0  0
   -1.2861    7.1415    1.1278 C   0  0  0  0  0  0  0  0  0  0
    0.7214    6.9857    2.2942 H   0  0  0  0  0  0  0  0  0  0
   -1.1247    8.3112   -1.2683 C   0  0  0  0  0  0  0  0  0  0
    1.0038    9.0620   -1.8502 H   0  0  0  0  0  0  0  0  0  0
   -1.9559    7.5998   -0.1855 C   0  0  0  0  0  0  0  0  0  0
   -1.9084    6.6388    1.9403 H   0  0  0  0  0  0  0  0  0  0
   -1.6317    8.7005   -2.2122 H   0  0  0  0  0  0  0  0  0  0
   -3.4413    7.2794   -0.4168 C   0  0  0  0  0  0  0  0  0  0
   -4.0859    7.5133   -1.7683 N   0  0  0  0  0  0  0  0  0  0
   -4.0523    7.8434    0.3632 H   0  0  0  0  0  0  0  0  0  0
   -3.5410    6.1638   -0.2031 H   0  0  0  0  0  0  0  0  0  0
   -4.4520    8.9325   -2.2265 C   0  0  0  0  0  0  0  0  0  0
   -5.4833    6.9270   -1.5035 C   0  0  0  0  0  0  0  0  0  0
   -3.3207    6.7575   -3.1294 Cl  0  0  0  0  0  0  0  0  0  0
   -5.9631    9.1244   -2.3327 C   0  0  0  0  0  0  0  0  0  0
   -3.4439    9.8886   -2.9000 C   0  0  0  0  0  0  0  0  0  0
   -6.6023    7.8637   -1.8808 N   0  0  0  0  0  0  0  0  0  0
   -5.6844    5.7182   -0.5602 C   0  0  0  0  0  0  0  0  0  0
   -6.6672   10.3577   -2.9210 C   0  0  0  0  0  0  0  0  0  0
   -4.0048   10.6793   -3.5472 H   0  0  0  0  0  0  0  0  0  0
   -2.7310    9.3059   -3.5643 H   0  0  0  0  0  0  0  0  0  0
   -2.8153   10.3719   -2.1285 H   0  0  0  0  0  0  0  0  0  0
   -8.0824    7.6457   -1.6310 C   0  0  0  0  0  0  0  0  0  0
   -5.6748    4.7421   -1.1463 H   0  0  0  0  0  0  0  0  0  0
   -6.6705    5.8165    0.0025 H   0  0  0  0  0  0  0  0  0  0
   -4.8286    5.6935    0.1931 H   0  0  0  0  0  0  0  0  0  0
   -7.7782   10.3145   -2.6719 H   0  0  0  0  0  0  0  0  0  0
   -6.5307   10.3547   -4.0522 H   0  0  0  0  0  0  0  0  0  0
   -6.2077   11.3080   -2.4881 H   0  0  0  0  0  0  0  0  0  0
   -8.2195    6.9766   -0.7179 H   0  0  0  0  0  0  0  0  0  0
   -8.5641    7.1455   -2.5354 H   0  0  0  0  0  0  0  0  0  0
   -8.5930    8.6476   -1.4412 H   0  0  0  0  0  0  0  0  0  0
    4.1667   12.2988    1.0993 H   0  0  0  0  0  0  0  0  0  0
    3.0323   12.1943    1.1333 C   0  0  0  0  0  0  0  0  0  0
    2.4006   10.7895    0.8997 C   0  0  0  0  0  0  0  0  0  0
    0.9320   10.7154    0.5367 C   0  0  0  0  0  0  0  0  0  0
   -0.0060    9.8091    1.3423 C   0  0  0  0  0  0  0  0  0  0
    0.4114   11.5526   -0.6341 C   0  0  0  0  0  0  0  0  0  0
   -1.4825    9.7298    0.9645 C   0  0  0  0  0  0  0  0  0  0
    0.3954    9.2063    2.2222 H   0  0  0  0  0  0  0  0  0  0
   -1.0124   11.3122   -1.1338 C   0  0  0  0  0  0  0  0  0  0
    1.1000   12.2852   -1.1736 H   0  0  0  0  0  0  0  0  0  0
   -1.9605   10.4030   -0.3201 C   0  0  0  0  0  0  0  0  0  0
   -2.2069    9.1156    1.5961 H   0  0  0  0  0  0  0  0  0  0
   -1.3667   11.7966   -2.1008 H   0  0  0  0  0  0  0  0  0  0
   -3.0123   10.1845   -0.7005 H   0  0  0  0  0  0  0  0  0  0
    3.9804   14.8215    0.7988 H   0  0  0  0  0  0  0  0  0  0
    2.8473   14.8415    0.9213 C   0  0  0  0  0  0  0  0  0  0
    2.1561   13.4874    1.2971 C   0  0  0  0  0  0  0  0  0  0
    0.6892   13.3735    1.8356 C   0  0  0  0  0  0  0  0  0  0
    0.1678   12.0317    2.3659 C   0  0  0  0  0  0  0  0  0  0
   -0.3033   14.5488    1.8699 C   0  0  0  0  0  0  0  0  0  0
   -1.3472   11.7471    2.3621 C   0  0  0  0  0  0  0  0  0  0
    0.9014   11.2107    2.6615 H   0  0  0  0  0  0  0  0  0  0
   -1.8202   14.2646    1.7517 C   0  0  0  0  0  0  0  0  0  0
    0.0709   15.6132    1.9872 H   0  0  0  0  0  0  0  0  0  0
   -2.3252   12.8062    1.8358 C   0  0  0  0  0  0  0  0  0  0
   -1.7362   10.7266    2.6889 H   0  0  0  0  0  0  0  0  0  0
   -2.5542   15.1242    1.6140 H   0  0  0  0  0  0  0  0  0  0
   -3.8139   12.4188    1.6177 C   0  0  0  0  0  0  0  0  0  0
   -4.3228   12.0321    0.2326 N   0  0  0  0  0  0  0  0  0  0
   -4.4729   13.2659    2.0032 H   0  0  0  0  0  0  0  0  0  0
   -3.9955   11.5115    2.2829 H   0  0  0  0  0  0  0  0  0  0
   -4.7425   13.4076   -0.2010 C   0  0  0  0  0  0  0  0  0  0
   -5.6699   11.2969    0.1236 C   0  0  0  0  0  0  0  0  0  0
   -3.6136   12.1951   -1.3469 Cl  0  0  0  0  0  0  0  0  0  0
   -6.1002   13.4022   -0.9384 C   0  0  0  0  0  0  0  0  0  0
   -3.7483   14.5662   -0.0300 C   0  0  0  0  0  0  0  0  0  0
   -6.7033   12.0942   -0.6150 N   0  0  0  0  0  0  0  0  0  0
   -5.9136    9.8612    0.6451 C   0  0  0  0  0  0  0  0  0  0
   -6.5087   14.1976   -2.1968 C   0  0  0  0  0  0  0  0  0  0
   -3.9542   15.3932   -0.7625 H   0  0  0  0  0  0  0  0  0  0
   -2.6987   14.1562   -0.2013 H   0  0  0  0  0  0  0  0  0  0
   -3.8013   14.9750    1.0330 H   0  0  0  0  0  0  0  0  0  0
   -8.0773   11.6282   -1.0363 C   0  0  0  0  0  0  0  0  0  0
   -5.5243    9.1197   -0.1290 H   0  0  0  0  0  0  0  0  0  0
   -7.0297    9.6836    0.7964 H   0  0  0  0  0  0  0  0  0  0
   -5.3655    9.6926    1.6311 H   0  0  0  0  0  0  0  0  0  0
   -7.2611   13.5517   -2.7621 H   0  0  0  0  0  0  0  0  0  0
   -5.6268   14.3635   -2.8912 H   0  0  0  0  0  0  0  0  0  0
   -7.0195   15.1774   -1.9338 H   0  0  0  0  0  0  0  0  0  0
   -8.2668   10.5739   -0.6482 H   0  0  0  0  0  0  0  0  0  0
   -8.1531   11.6368   -2.1737 H   0  0  0  0  0  0  0  0  0  0
   -8.8579   12.3406   -0.6076 H   0  0  0  0  0  0  0  0  0  0
    4.0928   17.3720    1.2208 H   0  0  0  0  0  0  0  0  0  0
    3.0417   17.4934    0.7975 C   0  0  0  0  0  0  0  0  0  0
    2.1452   16.2191    0.7138 C   0  0  0  0  0  0  0  0  0  0
    0.6362   16.3443    0.4347 C   0  0  0  0  0  0  0  0  0  0
   -0.0783   15.3755   -0.5317 C   0  0  0  0  0  0  0  0  0  0
   -0.1666   17.4587    1.1313 C   0  0  0  0  0  0  0  0  0  0
   -1.5520   15.6253   -0.9232 C   0  0  0  0  0  0  0  0  0  0
    0.4933   14.5005   -0.9881 H   0  0  0  0  0  0  0  0  0  0
   -1.6569   17.6495    0.8061 C   0  0  0  0  0  0  0  0  0  0
    0.3466   18.1480    1.8809 H   0  0  0  0  0  0  0  0  0  0
   -2.3218   16.8138   -0.3062 C   0  0  0  0  0  0  0  0  0  0
   -2.0622   14.9416   -1.6776 H   0  0  0  0  0  0  0  0  0  0
   -2.2494   18.4737    1.3260 H   0  0  0  0  0  0  0  0  0  0
   -3.6750   17.3159   -0.8698 C   0  0  0  0  0  0  0  0  0  0
   -4.6925   16.6711   -1.7940 N   0  0  0  0  0  0  0  0  0  0
   -3.4315   18.3331   -1.2977 H   0  0  0  0  0  0  0  0  0  0
   -4.2650   17.4585    0.0841 H   0  0  0  0  0  0  0  0  0  0
   -5.4393   17.5926   -2.7798 C   0  0  0  0  0  0  0  0  0  0
   -5.8821   16.3284   -0.8388 C   0  0  0  0  0  0  0  0  0  0
   -3.8858   15.6918   -2.9787 Cl  0  0  0  0  0  0  0  0  0  0
   -6.8887   17.8527   -2.3843 C   0  0  0  0  0  0  0  0  0  0
   -4.9337   17.8644   -4.2189 C   0  0  0  0  0  0  0  0  0  0
   -7.1731   16.9980   -1.2219 N   0  0  0  0  0  0  0  0  0  0
   -5.7101   15.8520    0.6212 C   0  0  0  0  0  0  0  0  0  0
   -7.9162   18.6721   -3.1820 C   0  0  0  0  0  0  0  0  0  0
   -3.8013   17.7431   -4.2745 H   0  0  0  0  0  0  0  0  0  0
   -5.2102   18.9236   -4.5388 H   0  0  0  0  0  0  0  0  0  0
   -5.4218   17.1242   -4.9352 H   0  0  0  0  0  0  0  0  0  0
   -8.4596   16.9844   -0.4212 C   0  0  0  0  0  0  0  0  0  0
   -5.9205   14.7362    0.7113 H   0  0  0  0  0  0  0  0  0  0
   -6.4613   16.4133    1.2698 H   0  0  0  0  0  0  0  0  0  0
   -4.6593   16.0897    0.9927 H   0  0  0  0  0  0  0  0  0  0
   -8.9660   18.3012   -2.9410 H   0  0  0  0  0  0  0  0  0  0
   -7.7100   18.5452   -4.2967 H   0  0  0  0  0  0  0  0  0  0
   -7.8245   19.7724   -2.8978 H   0  0  0  0  0  0  0  0  0  0
   -8.2311   16.7679    0.6746 H   0  0  0  0  0  0  0  0  0  0
   -9.1598   16.1797   -0.8247 H   0  0  0  0  0  0  0  0  0  0
   -8.9691   18.0011   -0.5058 H   0  0  0  0  0  0  0  0  0  0
    4.4376   20.0958    1.2388 H   0  0  0  0  0  0  0  0  0  0
    3.3272   20.1595    0.9900 C   0  0  0  0  0  0  0  0  0  0
    2.5831   18.9317    0.3972 C   0  0  0  0  0  0  0  0  0  0
    1.4057   19.2289   -0.5668 C   0  0  0  0  0  0  0  0  0  0
    0.5454   18.1363   -1.2164 C   0  0  0  0  0  0  0  0  0  0
    1.0327   20.6926   -0.8665 C   0  0  0  0  0  0  0  0  0  0
   -0.9210   18.4778   -1.5377 C   0  0  0  0  0  0  0  0  0  0
    0.9479   17.0807   -1.3637 H   0  0  0  0  0  0  0  0  0  0
   -0.4358   21.0278   -1.1779 C   0  0  0  0  0  0  0  0  0  0
    1.7942   21.5272   -0.7153 H   0  0  0  0  0  0  0  0  0  0
   -1.4443   19.8777   -1.1610 C   0  0  0  0  0  0  0  0  0  0
   -1.6322   17.6758   -1.9246 H   0  0  0  0  0  0  0  0  0  0
   -0.7852   22.1114   -1.2413 H   0  0  0  0  0  0  0  0  0  0
   -2.7974   20.0219   -0.4219 C   0  0  0  0  0  0  0  0  0  0
   -3.9808   20.3468   -1.2837 N   0  0  0  0  0  0  0  0  0  0
   -2.7908   20.7445    0.4502 H   0  0  0  0  0  0  0  0  0  0
   -2.9889   18.9833    0.0041 H   0  0  0  0  0  0  0  0  0  0
   -4.4945   21.7724   -1.5030 C   0  0  0  0  0  0  0  0  0  0
   -5.2484   19.7585   -0.6351 C   0  0  0  0  0  0  0  0  0  0
   -3.5432   19.8268   -2.8724 Cl  0  0  0  0  0  0  0  0  0  0
   -6.0239   21.8630   -1.4387 C   0  0  0  0  0  0  0  0  0  0
   -3.5747   22.9858   -1.7162 C   0  0  0  0  0  0  0  0  0  0
   -6.4806   20.5579   -0.9198 N   0  0  0  0  0  0  0  0  0  0
   -5.1942   18.8795    0.6300 C   0  0  0  0  0  0  0  0  0  0
   -6.8714   23.1501   -1.5030 C   0  0  0  0  0  0  0  0  0  0
   -2.5578   22.6251   -2.0845 H   0  0  0  0  0  0  0  0  0  0
   -3.4455   23.5479   -0.7326 H   0  0  0  0  0  0  0  0  0  0
   -4.0430   23.6756   -2.4935 H   0  0  0  0  0  0  0  0  0  0
   -7.8462   20.2588   -0.3545 C   0  0  0  0  0  0  0  0  0  0
   -5.5873   17.8425    0.3817 H   0  0  0  0  0  0  0  0  0  0
   -5.8437   19.3323    1.4498 H   0  0  0  0  0  0  0  0  0  0
   -4.1174   18.7952    0.9966 H   0  0  0  0  0  0  0  0  0  0
   -7.7348   23.0687   -0.7624 H   0  0  0  0  0  0  0  0  0  0
   -7.2902   23.2910   -2.5538 H   0  0  0  0  0  0  0  0  0  0
   -6.2238   24.0473   -1.2286 H   0  0  0  0  0  0  0  0  0  0
   -7.7225   19.6119    0.5771 H   0  0  0  0  0  0  0  0  0  0
   -8.4686   19.6943   -1.1250 H   0  0  0  0  0  0  0  0  0  0
   -8.3635   21.2352   -0.0764 H   0  0  0  0  0  0  0  0  0  0
    4.3496   22.9124    0.9534 H   0  0  0  0  0  0  0  0  0  0
    3.2342   22.8637    1.1838 C   0  0  0  0  0  0  0  0  0  0
    2.5363   21.4703    1.2510 C   0  0  0  0  0  0  0  0  0  0
    1.0369   21.3402    1.5988 C   0  0  0  0  0  0  0  0  0  0
    0.5800   20.2871    2.6250 C   0  0  0  0  0  0  0  0  0  0
   -0.0136   22.1824    0.8644 C   0  0  0  0  0  0  0  0  0  0
   -0.9172   20.1155    2.9458 C   0  0  0  0  0  0  0  0  0  0
    1.3532   19.6436    3.1607 H   0  0  0  0  0  0  0  0  0  0
   -1.5106   21.9569    1.1223 C   0  0  0  0  0  0  0  0  0  0
    0.3188   22.9261    0.0683 H   0  0  0  0  0  0  0  0  0  0
   -1.9657   20.9392    2.1814 C   0  0  0  0  0  0  0  0  0  0
   -1.2490   19.3657    3.7377 H   0  0  0  0  0  0  0  0  0  0
   -2.2861   22.5426    0.5251 H   0  0  0  0  0  0  0  0  0  0
   -3.0755   20.7824    2.3829 H   0  0  0  0  0  0  0  0  0  0
    4.2616   25.6112    0.9849 H   0  0  0  0  0  0  0  0  0  0
    3.1483   25.5695    1.2281 C   0  0  0  0  0  0  0  0  0  0
    2.4453   24.1936    1.3875 C   0  0  0  0  0  0  0  0  0  0
    0.9462   24.1650    1.7336 C   0  0  0  0  0  0  0  0  0  0
    0.4661   23.5434    3.0598 C   0  0  0  0  0  0  0  0  0  0
   -0.0861   24.7032    0.7213 C   0  0  0  0  0  0  0  0  0  0
   -1.0382   23.5055    3.3934 C   0  0  0  0  0  0  0  0  0  0
    1.2246   23.1195    3.7977 H   0  0  0  0  0  0  0  0  0  0
   -1.5920   24.5944    1.0233 C   0  0  0  0  0  0  0  0  0  0
    0.2656   25.1571   -0.2632 H   0  0  0  0  0  0  0  0  0  0
   -2.0677   24.0423    2.3806 C   0  0  0  0  0  0  0  0  0  0
   -1.3904   23.0731    4.3876 H   0  0  0  0  0  0  0  0  0  0
   -2.3543   24.9576    0.2573 H   0  0  0  0  0  0  0  0  0  0
   -3.1795   24.0203    2.6297 H   0  0  0  0  0  0  0  0  0  0
    4.1683   28.3193    1.1140 H   0  0  0  0  0  0  0  0  0  0
    3.0419   28.2699    1.2808 C   0  0  0  0  0  0  0  0  0  0
    2.3465   26.8905    1.3982 C   0  0  0  0  0  0  0  0  0  0
    0.8429   26.8369    1.7072 C   0  0  0  0  0  0  0  0  0  0
    0.3538   26.3493    3.0839 C   0  0  0  0  0  0  0  0  0  0
   -0.1745   27.2590    0.6325 C   0  0  0  0  0  0  0  0  0  0
   -1.1536   26.3076    3.3943 C   0  0  0  0  0  0  0  0  0  0
    1.1085   26.0279    3.8759 H   0  0  0  0  0  0  0  0  0  0
   -1.6804   27.1320    0.9135 C   0  0  0  0  0  0  0  0  0  0
    0.1880   27.6394   -0.3791 H   0  0  0  0  0  0  0  0  0  0
   -2.1740   26.6862    2.3037 C   0  0  0  0  0  0  0  0  0  0
   -1.5151   25.9760    4.4229 H   0  0  0  0  0  0  0  0  0  0
   -2.4311   27.3825    0.0980 H   0  0  0  0  0  0  0  0  0  0
   -3.2910   26.6348    2.5231 H   0  0  0  0  0  0  0  0  0  0
    4.0990   30.9901    1.3904 H   0  0  0  0  0  0  0  0  0  0
    2.9641   30.9486    1.4905 C   0  0  0  0  0  0  0  0  0  0
    2.2294   29.5864    1.4199 C   0  0  0  0  0  0  0  0  0  0
    0.6858   29.5490    1.5075 C   0  0  0  0  0  0  0  0  0  0
   -0.0027   29.0488    2.7902 C   0  0  0  0  0  0  0  0  0  0
   -0.1755   30.0221    0.3168 C   0  0  0  0  0  0  0  0  0  0
   -1.5407   29.0133    2.8781 C   0  0  0  0  0  0  0  0  0  0
    0.6260   28.7069    3.6768 H   0  0  0  0  0  0  0  0  0  0
   -1.7160   29.9229    0.3810 C   0  0  0  0  0  0  0  0  0  0
    0.3283   30.4263   -0.6224 H   0  0  0  0  0  0  0  0  0  0
   -2.4032   29.3970    1.6567 C   0  0  0  0  0  0  0  0  0  0
   -2.0437   28.6524    3.8347 H   0  0  0  0  0  0  0  0  0  0
   -2.3436   30.2284   -0.5196 H   0  0  0  0  0  0  0  0  0  0
   -3.9255   29.1175    1.6952 C   0  0  0  0  0  0  0  0  0  0
   -4.7546   29.3030    0.4373 N   0  0  0  0  0  0  0  0  0  0
   -4.3966   29.7338    2.5299 H   0  0  0  0  0  0  0  0  0  0
   -4.0172   28.0161    1.9779 H   0  0  0  0  0  0  0  0  0  0
   -5.1420   30.7423    0.0658 C   0  0  0  0  0  0  0  0  0  0
   -6.1539   28.7156    0.6879 C   0  0  0  0  0  0  0  0  0  0
   -4.1250   28.4932   -0.9558 Cl  0  0  0  0  0  0  0  0  0  0
   -6.6545   30.9451   -0.0217 C   0  0  0  0  0  0  0  0  0  0
   -4.1290   31.8375   -0.3070 C   0  0  0  0  0  0  0  0  0  0
   -7.2747   29.6672    0.3792 N   0  0  0  0  0  0  0  0  0  0
   -6.3749   27.3843    1.4296 C   0  0  0  0  0  0  0  0  0  0
   -7.3865   32.2741   -0.2848 C   0  0  0  0  0  0  0  0  0  0
   -3.1477   31.3629   -0.6386 H   0  0  0  0  0  0  0  0  0  0
   -3.9417   32.5025    0.5998 H   0  0  0  0  0  0  0  0  0  0
   -4.5516   32.4705   -1.1558 H   0  0  0  0  0  0  0  0  0  0
   -8.7427   29.4335    0.6471 C   0  0  0  0  0  0  0  0  0  0
   -6.4699   26.5367    0.6728 H   0  0  0  0  0  0  0  0  0  0
   -7.3288   27.4498    2.0501 H   0  0  0  0  0  0  0  0  0  0
   -5.4859   27.1846    2.1149 H   0  0  0  0  0  0  0  0  0  0
   -8.3834   32.2734    0.2683 H   0  0  0  0  0  0  0  0  0  0
   -7.5731   32.3892   -1.4035 H   0  0  0  0  0  0  0  0  0  0
   -6.7457   33.1414    0.0855 H   0  0  0  0  0  0  0  0  0  0
   -8.8591   28.6903    1.5037 H   0  0  0  0  0  0  0  0  0  0
   -9.2378   29.0129   -0.2898 H   0  0  0  0  0  0  0  0  0  0
   -9.2394   30.4205    0.9279 H   0  0  0  0  0  0  0  0  0  0
    3.9874   33.7085    1.6550 H   0  0  0  0  0  0  0  0  0  0
    2.8594   33.6283    1.7989 C   0  0  0  0  0  0  0  0  0  0
    2.1598   32.2492    1.7203 C   0  0  0  0  0  0  0  0  0  0
    0.6305   32.1717    1.8508 C   0  0  0  0  0  0  0  0  0  0
   -0.0100   31.5944    3.1258 C   0  0  0  0  0  0  0  0  0  0
   -0.2578   32.6667    0.6980 C   0  0  0  0  0  0  0  0  0  0
   -1.5426   31.5135    3.2468 C   0  0  0  0  0  0  0  0  0  0
    0.6499   31.2297    3.9808 H   0  0  0  0  0  0  0  0  0  0
   -1.7865   32.5487    0.8025 C   0  0  0  0  0  0  0  0  0  0
    0.2173   33.1125   -0.2370 H   0  0  0  0  0  0  0  0  0  0
   -2.4311   31.9696    2.0753 C   0  0  0  0  0  0  0  0  0  0
   -2.0187   31.0994    4.1961 H   0  0  0  0  0  0  0  0  0  0
   -2.4426   32.9102   -0.0555 H   0  0  0  0  0  0  0  0  0  0
   -3.5652   31.8853    2.1520 H   0  0  0  0  0  0  0  0  0  0
    3.7768   36.4121    1.8816 H   0  0  0  0  0  0  0  0  0  0
    2.6518   36.3076    2.0334 C   0  0  0  0  0  0  0  0  0  0
    2.0144   34.8997    2.0567 C   0  0  0  0  0  0  0  0  0  0
    0.5109   34.7580    2.3187 C   0  0  0  0  0  0  0  0  0  0
    0.0066   34.1614    3.6459 C   0  0  0  0  0  0  0  0  0  0
   -0.4881   35.2056    1.2439 C   0  0  0  0  0  0  0  0  0  0
   -1.5055   34.0176    3.8969 C   0  0  0  0  0  0  0  0  0  0
    0.7518   33.8340    4.4442 H   0  0  0  0  0  0  0  0  0  0
   -1.9895   34.9829    1.4606 C   0  0  0  0  0  0  0  0  0  0
   -0.1134   35.6731    0.2747 H   0  0  0  0  0  0  0  0  0  0
   -2.5055   34.4075    2.7927 C   0  0  0  0  0  0  0  0  0  0
   -1.8832   33.6023    4.8891 H   0  0  0  0  0  0  0  0  0  0
   -2.7173   35.2427    0.6318 H   0  0  0  0  0  0  0  0  0  0
   -3.6248   34.2730    2.9610 H   0  0  0  0  0  0  0  0  0  0
    3.6038   39.0397    2.1047 H   0  0  0  0  0  0  0  0  0  0
    2.4784   38.9642    2.2705 C   0  0  0  0  0  0  0  0  0  0
    1.7835   37.5812    2.2153 C   0  0  0  0  0  0  0  0  0  0
    0.2407   37.4750    2.3488 C   0  0  0  0  0  0  0  0  0  0
   -0.3832   36.8287    3.5996 C   0  0  0  0  0  0  0  0  0  0
   -0.6872   38.0013    1.2301 C   0  0  0  0  0  0  0  0  0  0
   -1.9140   36.6850    3.7192 C   0  0  0  0  0  0  0  0  0  0
    0.2894   36.4526    4.4392 H   0  0  0  0  0  0  0  0  0  0
   -2.2185   37.7866    1.3165 C   0  0  0  0  0  0  0  0  0  0
   -0.2386   38.5214    0.3206 H   0  0  0  0  0  0  0  0  0  0
   -2.8372   37.1114    2.5586 C   0  0  0  0  0  0  0  0  0  0
   -2.3645   36.2113    4.6532 H   0  0  0  0  0  0  0  0  0  0
   -2.8903   38.1235    0.4591 H   0  0  0  0  0  0  0  0  0  0
   -4.3422   36.7335    2.6245 C   0  0  0  0  0  0  0  0  0  0
   -5.2408   36.8180    1.4013 N   0  0  0  0  0  0  0  0  0  0
   -4.8236   37.3585    3.4473 H   0  0  0  0  0  0  0  0  0  0
   -4.3653   35.6433    2.9580 H   0  0  0  0  0  0  0  0  0  0
   -5.6076   38.2343    0.9539 C   0  0  0  0  0  0  0  0  0  0
   -6.6453   36.2682    1.6964 C   0  0  0  0  0  0  0  0  0  0
   -4.6960   35.9496    0.0098 Cl  0  0  0  0  0  0  0  0  0  0
   -7.1154   38.4356    0.8013 C   0  0  0  0  0  0  0  0  0  0
   -4.6232   39.4047    1.0377 C   0  0  0  0  0  0  0  0  0  0
   -7.7533   37.1978    1.2903 N   0  0  0  0  0  0  0  0  0  0
   -6.8868   35.0028    2.5393 C   0  0  0  0  0  0  0  0  0  0
   -7.8283   39.7654    0.4928 C   0  0  0  0  0  0  0  0  0  0
   -4.2789   39.7111   -0.0045 H   0  0  0  0  0  0  0  0  0  0
   -3.7308   39.0677    1.6563 H   0  0  0  0  0  0  0  0  0  0
   -5.1356   40.2765    1.5626 H   0  0  0  0  0  0  0  0  0  0
   -9.2212   37.0168    1.5947 C   0  0  0  0  0  0  0  0  0  0
   -6.9930   34.1030    1.8472 H   0  0  0  0  0  0  0  0  0  0
   -7.8418   35.1291    3.1492 H   0  0  0  0  0  0  0  0  0  0
   -6.0027   34.8415    3.2410 H   0  0  0  0  0  0  0  0  0  0
   -8.7521   39.8641    1.1538 H   0  0  0  0  0  0  0  0  0  0
   -8.1373   39.7874   -0.6039 H   0  0  0  0  0  0  0  0  0  0
   -7.1153   40.6296    0.7030 H   0  0  0  0  0  0  0  0  0  0
   -9.3377   36.3385    2.5035 H   0  0  0  0  0  0  0  0  0  0
   -9.7420   36.5436    0.6978 H   0  0  0  0  0  0  0  0  0  0
   -9.6902   38.0325    1.8145 H   0  0  0  0  0  0  0  0  0  0
    3.4743   41.7001    2.4641 H   0  0  0  0  0  0  0  0  0  0
    2.3472   41.6257    2.6179 C   0  0  0  0  0  0  0  0  0  0
    1.6604   40.2382    2.5692 C   0  0  0  0  0  0  0  0  0  0
    0.1592   40.1026    2.8554 C   0  0  0  0  0  0  0  0  0  0
   -0.3128   39.3844    4.1331 C   0  0  0  0  0  0  0  0  0  0
   -0.8689   40.6562    1.8562 C   0  0  0  0  0  0  0  0  0  0
   -1.8170   39.2184    4.4115 C   0  0  0  0  0  0  0  0  0  0
    0.4523   38.9746    4.8717 H   0  0  0  0  0  0  0  0  0  0
   -2.3687   40.4413    2.1084 C   0  0  0  0  0  0  0  0  0  0
   -0.5191   41.2079    0.9225 H   0  0  0  0  0  0  0  0  0  0
   -2.8462   39.7253    3.3861 C   0  0  0  0  0  0  0  0  0  0
   -2.1675   38.7012    5.3650 H   0  0  0  0  0  0  0  0  0  0
   -3.1290   40.8181    1.3512 H   0  0  0  0  0  0  0  0  0  0
   -3.9609   39.5769    3.5736 H   0  0  0  0  0  0  0  0  0  0
    3.3601   44.3529    2.8259 H   0  0  0  0  0  0  0  0  0  0
    2.2299   44.2870    2.9626 C   0  0  0  0  0  0  0  0  0  0
    1.5248   42.9140    2.8692 C   0  0  0  0  0  0  0  0  0  0
   -0.0053   42.8417    3.0023 C   0  0  0  0  0  0  0  0  0  0
   -0.6403   42.0916    4.1859 C   0  0  0  0  0  0  0  0  0  0
   -0.9024   43.5652    1.9792 C   0  0  0  0  0  0  0  0  0  0
   -2.1702   42.0257    4.3184 C   0  0  0  0  0  0  0  0  0  0
    0.0228   41.5806    4.9600 H   0  0  0  0  0  0  0  0  0  0
   -2.4346   43.4694    2.0931 C   0  0  0  0  0  0  0  0  0  0
   -0.4305   44.1633    1.1310 H   0  0  0  0  0  0  0  0  0  0
   -3.0686   42.6626    3.2407 C   0  0  0  0  0  0  0  0  0  0
   -2.6410   41.4588    5.1884 H   0  0  0  0  0  0  0  0  0  0
   -3.0964   43.9748    1.3159 H   0  0  0  0  0  0  0  0  0  0
   -4.5762   42.3496    3.2517 C   0  0  0  0  0  0  0  0  0  0
   -5.3931   42.7561    2.0447 N   0  0  0  0  0  0  0  0  0  0
   -5.0589   42.7795    4.1905 H   0  0  0  0  0  0  0  0  0  0
   -4.6383   41.2122    3.3110 H   0  0  0  0  0  0  0  0  0  0
   -5.8811   44.2047    1.9282 C   0  0  0  0  0  0  0  0  0  0
   -6.7353   42.0389    2.2315 C   0  0  0  0  0  0  0  0  0  0
   -4.7269   42.3127    0.5099 Cl  0  0  0  0  0  0  0  0  0  0
   -7.4046   44.3042    1.8565 C   0  0  0  0  0  0  0  0  0  0
   -4.9475   45.4123    1.7381 C   0  0  0  0  0  0  0  0  0  0
   -7.9249   42.9363    2.0533 N   0  0  0  0  0  0  0  0  0  0
   -6.8349   40.6588    2.9063 C   0  0  0  0  0  0  0  0  0  0
   -8.2368   45.5978    1.7940 C   0  0  0  0  0  0  0  0  0  0
   -3.9439   45.0648    1.3254 H   0  0  0  0  0  0  0  0  0  0
   -4.7883   45.9269    2.7425 H   0  0  0  0  0  0  0  0  0  0
   -5.4248   46.1470    1.0089 H   0  0  0  0  0  0  0  0  0  0
   -9.3639   42.5608    2.3088 C   0  0  0  0  0  0  0  0  0  0
   -6.6092   39.8437    2.1453 H   0  0  0  0  0  0  0  0  0  0
   -7.8819   40.5154    3.3337 H   0  0  0  0  0  0  0  0  0  0
   -6.0661   40.6006    3.7462 H   0  0  0  0  0  0  0  0  0  0
   -9.2164   45.4454    2.3573 H   0  0  0  0  0  0  0  0  0  0
   -8.4603   45.8511    0.7055 H   0  0  0  0  0  0  0  0  0  0
   -7.6505   46.4515    2.2707 H   0  0  0  0  0  0  0  0  0  0
   -9.4027   41.6971    3.0520 H   0  0  0  0  0  0  0  0  0  0
   -9.8512   42.2414    1.3289 H   0  0  0  0  0  0  0  0  0  0
   -9.9201   43.4595    2.7362 H   0  0  0  0  0  0  0  0  0  0
    3.2215   47.0181    2.9751 H   0  0  0  0  0  0  0  0  0  0
    2.1090   46.9546    3.2159 C   0  0  0  0  0  0  0  0  0  0
    1.4114   45.5751    3.2252 C   0  0  0  0  0  0  0  0  0  0
   -0.1067   45.4925    3.4641 C   0  0  0  0  0  0  0  0  0  0
   -0.6613   44.6568    4.6331 C   0  0  0  0  0  0  0  0  0  0
   -1.0706   46.2870    2.5629 C   0  0  0  0  0  0  0  0  0  0
   -2.1766   44.6181    4.9020 C   0  0  0  0  0  0  0  0  0  0
    0.0511   44.0690    5.3010 H   0  0  0  0  0  0  0  0  0  0
   -2.5864   46.2341    2.8216 C   0  0  0  0  0  0  0  0  0  0
   -0.6602   46.9183    1.7073 H   0  0  0  0  0  0  0  0  0  0
   -3.1408   45.3940    3.9866 C   0  0  0  0  0  0  0  0  0  0
   -2.5858   44.0024    5.7698 H   0  0  0  0  0  0  0  0  0  0
   -3.2994   46.8183    2.1512 H   0  0  0  0  0  0  0  0  0  0
   -4.2647   45.3479    4.1712 H   0  0  0  0  0  0  0  0  0  0
    3.0143   49.6596    2.7516 H   0  0  0  0  0  0  0  0  0  0
    1.9841   49.6252    3.2384 C   0  0  0  0  0  0  0  0  0  0
    1.3123   48.2557    3.4892 C   0  0  0  0  0  0  0  0  0  0
   -0.1635   48.2034    3.9360 C   0  0  0  0  0  0  0  0  0  0
   -0.6010   47.2872    5.0964 C   0  0  0  0  0  0  0  0  0  0
   -1.1961   49.1292    3.2644 C   0  0  0  0  0  0  0  0  0  0
   -2.0648   47.2938    5.5768 C   0  0  0  0  0  0  0  0  0  0
    0.1606   46.6050    5.6010 H   0  0  0  0  0  0  0  0  0  0
   -2.6636   49.1199    3.7306 C   0  0  0  0  0  0  0  0  0  0
   -0.8712   49.8255    2.4223 H   0  0  0  0  0  0  0  0  0  0
   -3.0988   48.2023    4.8871 C   0  0  0  0  0  0  0  0  0  0
   -2.3855   46.6164    6.4360 H   0  0  0  0  0  0  0  0  0  0
   -3.4268   49.7972    3.2228 H   0  0  0  0  0  0  0  0  0  0
   -4.1846   48.1968    5.2335 H   0  0  0  0  0  0  0  0  0  0
    2.6356   52.2470    2.2078 H   0  0  0  0  0  0  0  0  0  0
    1.7445   52.2608    2.9183 C   0  0  0  0  0  0  0  0  0  0
    1.2586   50.9528    3.5724 C   0  0  0  0  0  0  0  0  0  0
    1.2129   53.2434    3.1471 H   0  0  0  0  0  0  0  0  0  0
    0.0433   51.0011    4.5282 C   0  0  0  0  0  0  0  0  0  0
   -0.1441   49.9406    5.6316 C   0  0  0  0  0  0  0  0  0  0
   -0.9929   52.1307    4.3783 C   0  0  0  0  0  0  0  0  0  0
   -1.4217   49.9367    6.4932 C   0  0  0  0  0  0  0  0  0  0
    0.6488   49.1363    5.7875 H   0  0  0  0  0  0  0  0  0  0
   -2.2730   52.1258    5.2363 C   0  0  0  0  0  0  0  0  0  0
   -0.8275   52.9549    3.6083 H   0  0  0  0  0  0  0  0  0  0
   -2.4981   51.0156    6.2786 C   0  0  0  0  0  0  0  0  0  0
   -1.5745   49.1286    7.2825 H   0  0  0  0  0  0  0  0  0  0
   -3.0552   52.9428    5.0967 H   0  0  0  0  0  0  0  0  0  0
   -3.4546   51.0000    6.8991 H   0  0  0  0  0  0  0  0  0  0
  2  1  1  0  0  0
  3  2  2  0  0  0
  4  3  1  0  0  0
  3  5  1  0  0  0
  4  6  1  0  0  0
  7  4  2  0  0  0
  6  8  2  0  0  0
  6  9  1  0  0  0
 10  7  1  0  0  0
  7 11  1  0  0  0
 12  8  1  0  0  0
  8 13  1  0  0  0
 12 10  2  0  0  0
 10 14  1  0  0  0
 12 15  1  0  0  0
 17 16  1  0  0  0
 18 17  2  0  0  0
 19 18  1  0  0  0
 19 20  1  0  0  0
 21 19  2  0  0  0
 20 22  2  0  0  0
 20 23  1  0  0  0
 24 21  1  0  0  0
 21 25  1  0  0  0
 26 22  1  0  0  0
 22 27  1  0  0  0
 26 24  2  0  0  0
 24 28  1  0  0  0
 26 29  1  0  0  0
 30 29  1  0  0  0
 29 31  1  0  0  0
 29 32  1  0  0  0
 33 30  1  0  0  0
 34 30  2  0  0  0
 30 35  1  0  0  0
 36 33  2  0  0  0
 33 37  1  0  0  0
 34 38  1  0  0  0
 34 39  1  0  0  0
 38 36  1  0  0  0
 36 40  1  0  0  0
 37 41  1  0  0  0
 37 42  1  0  0  0
 37 43  1  0  0  0
 38 44  1  0  0  0
 39 45  1  0  0  0
 39 46  1  0  0  0
 39 47  1  0  0  0
 40 48  1  0  0  0
 40 49  1  0  0  0
 40 50  1  0  0  0
 44 51  1  0  0  0
 44 52  1  0  0  0
 44 53  1  0  0  0
  2 18  1  0  0  0
 55 54  1  0  0  0
 56 55  2  0  0  0
 57 56  1  0  0  0
 57 58  1  0  0  0
 59 57  2  0  0  0
 58 60  2  0  0  0
 58 61  1  0  0  0
 62 59  1  0  0  0
 59 63  1  0  0  0
 64 60  1  0  0  0
 60 65  1  0  0  0
 64 62  2  0  0  0
 62 66  1  0  0  0
 64 67  1  0  0  0
 17 56  1  0  0  0
 69 68  1  0  0  0
 70 69  2  0  0  0
 71 70  1  0  0  0
 71 72  1  0  0  0
 73 71  2  0  0  0
 72 74  2  0  0  0
 72 75  1  0  0  0
 76 73  1  0  0  0
 73 77  1  0  0  0
 78 74  1  0  0  0
 74 79  1  0  0  0
 78 76  2  0  0  0
 76 80  1  0  0  0
 78 81  1  0  0  0
 82 81  1  0  0  0
 81 83  1  0  0  0
 81 84  1  0  0  0
 85 82  1  0  0  0
 86 82  2  0  0  0
 82 87  1  0  0  0
 88 85  2  0  0  0
 85 89  1  0  0  0
 86 90  1  0  0  0
 86 91  1  0  0  0
 90 88  1  0  0  0
 88 92  1  0  0  0
 89 93  1  0  0  0
 89 94  1  0  0  0
 89 95  1  0  0  0
 90 96  1  0  0  0
 91 97  1  0  0  0
 91 98  1  0  0  0
 91 99  1  0  0  0
 92100  1  0  0  0
 92101  1  0  0  0
 92102  1  0  0  0
 96103  1  0  0  0
 96104  1  0  0  0
 96105  1  0  0  0
 55 70  1  0  0  0
107106  1  0  0  0
108107  2  0  0  0
109108  1  0  0  0
109110  1  0  0  0
111109  2  0  0  0
110112  2  0  0  0
110113  1  0  0  0
114111  1  0  0  0
111115  1  0  0  0
116112  1  0  0  0
112117  1  0  0  0
116114  2  0  0  0
114118  1  0  0  0
116119  1  0  0  0
 69108  1  0  0  0
121120  1  0  0  0
122121  2  0  0  0
123122  1  0  0  0
123124  1  0  0  0
125123  2  0  0  0
124126  2  0  0  0
124127  1  0  0  0
128125  1  0  0  0
125129  1  0  0  0
130126  1  0  0  0
126131  1  0  0  0
130128  2  0  0  0
128132  1  0  0  0
130133  1  0  0  0
134133  1  0  0  0
133135  1  0  0  0
133136  1  0  0  0
137134  1  0  0  0
138134  2  0  0  0
134139  1  0  0  0
140137  2  0  0  0
137141  1  0  0  0
138142  1  0  0  0
138143  1  0  0  0
142140  1  0  0  0
140144  1  0  0  0
141145  1  0  0  0
141146  1  0  0  0
141147  1  0  0  0
142148  1  0  0  0
143149  1  0  0  0
143150  1  0  0  0
143151  1  0  0  0
144152  1  0  0  0
144153  1  0  0  0
144154  1  0  0  0
148155  1  0  0  0
148156  1  0  0  0
148157  1  0  0  0
107122  1  0  0  0
159158  1  0  0  0
160159  2  0  0  0
161160  1  0  0  0
161162  1  0  0  0
163161  2  0  0  0
162164  2  0  0  0
162165  1  0  0  0
166163  1  0  0  0
163167  1  0  0  0
168164  1  0  0  0
164169  1  0  0  0
168166  2  0  0  0
166170  1  0  0  0
168171  1  0  0  0
172171  1  0  0  0
171173  1  0  0  0
171174  1  0  0  0
175172  1  0  0  0
176172  2  0  0  0
172177  1  0  0  0
178175  2  0  0  0
175179  1  0  0  0
176180  1  0  0  0
176181  1  0  0  0
180178  1  0  0  0
178182  1  0  0  0
179183  1  0  0  0
179184  1  0  0  0
179185  1  0  0  0
180186  1  0  0  0
181187  1  0  0  0
181188  1  0  0  0
181189  1  0  0  0
182190  1  0  0  0
182191  1  0  0  0
182192  1  0  0  0
186193  1  0  0  0
186194  1  0  0  0
186195  1  0  0  0
121160  1  0  0  0
197196  1  0  0  0
198197  2  0  0  0
199198  1  0  0  0
199200  1  0  0  0
201199  2  0  0  0
200202  2  0  0  0
200203  1  0  0  0
204201  1  0  0  0
201205  1  0  0  0
206202  1  0  0  0
202207  1  0  0  0
206204  2  0  0  0
204208  1  0  0  0
206209  1  0  0  0
210209  1  0  0  0
209211  1  0  0  0
209212  1  0  0  0
213210  1  0  0  0
214210  2  0  0  0
210215  1  0  0  0
216213  2  0  0  0
213217  1  0  0  0
214218  1  0  0  0
214219  1  0  0  0
218216  1  0  0  0
216220  1  0  0  0
217221  1  0  0  0
217222  1  0  0  0
217223  1  0  0  0
218224  1  0  0  0
219225  1  0  0  0
219226  1  0  0  0
219227  1  0  0  0
220228  1  0  0  0
220229  1  0  0  0
220230  1  0  0  0
224231  1  0  0  0
224232  1  0  0  0
224233  1  0  0  0
159198  1  0  0  0
235234  1  0  0  0
236235  2  0  0  0
237236  1  0  0  0
237238  1  0  0  0
239237  2  0  0  0
238240  2  0  0  0
238241  1  0  0  0
242239  1  0  0  0
239243  1  0  0  0
244240  1  0  0  0
240245  1  0  0  0
244242  2  0  0  0
242246  1  0  0  0
244247  1  0  0  0
197236  1  0  0  0
249248  1  0  0  0
250249  2  0  0  0
251250  1  0  0  0
251252  1  0  0  0
253251  2  0  0  0
252254  2  0  0  0
252255  1  0  0  0
256253  1  0  0  0
253257  1  0  0  0
258254  1  0  0  0
254259  1  0  0  0
258256  2  0  0  0
256260  1  0  0  0
258261  1  0  0  0
235250  1  0  0  0
263262  1  0  0  0
264263  2  0  0  0
265264  1  0  0  0
265266  1  0  0  0
267265  2  0  0  0
266268  2  0  0  0
266269  1  0  0  0
270267  1  0  0  0
267271  1  0  0  0
272268  1  0  0  0
268273  1  0  0  0
272270  2  0  0  0
270274  1  0  0  0
272275  1  0  0  0
249264  1  0  0  0
277276  1  0  0  0
278277  2  0  0  0
279278  1  0  0  0
279280  1  0  0  0
281279  2  0  0  0
280282  2  0  0  0
280283  1  0  0  0
284281  1  0  0  0
281285  1  0  0  0
286282  1  0  0  0
282287  1  0  0  0
286284  2  0  0  0
284288  1  0  0  0
286289  1  0  0  0
290289  1  0  0  0
289291  1  0  0  0
289292  1  0  0  0
293290  1  0  0  0
294290  2  0  0  0
290295  1  0  0  0
296293  2  0  0  0
293297  1  0  0  0
294298  1  0  0  0
294299  1  0  0  0
298296  1  0  0  0
296300  1  0  0  0
297301  1  0  0  0
297302  1  0  0  0
297303  1  0  0  0
298304  1  0  0  0
299305  1  0  0  0
299306  1  0  0  0
299307  1  0  0  0
300308  1  0  0  0
300309  1  0  0  0
300310  1  0  0  0
304311  1  0  0  0
304312  1  0  0  0
304313  1  0  0  0
263278  1  0  0  0
315314  1  0  0  0
316315  2  0  0  0
317316  1  0  0  0
317318  1  0  0  0
319317  2  0  0  0
318320  2  0  0  0
318321  1  0  0  0
322319  1  0  0  0
319323  1  0  0  0
324320  1  0  0  0
320325  1  0  0  0
324322  2  0  0  0
322326  1  0  0  0
324327  1  0  0  0
277316  1  0  0  0
329328  1  0  0  0
330329  2  0  0  0
331330  1  0  0  0
331332  1  0  0  0
333331  2  0  0  0
332334  2  0  0  0
332335  1  0  0  0
336333  1  0  0  0
333337  1  0  0  0
338334  1  0  0  0
334339  1  0  0  0
338336  2  0  0  0
336340  1  0  0  0
338341  1  0  0  0
315330  1  0  0  0
343342  1  0  0  0
344343  2  0  0  0
345344  1  0  0  0
345346  1  0  0  0
347345  2  0  0  0
346348  2  0  0  0
346349  1  0  0  0
350347  1  0  0  0
347351  1  0  0  0
352348  1  0  0  0
348353  1  0  0  0
352350  2  0  0  0
350354  1  0  0  0
352355  1  0  0  0
356355  1  0  0  0
355357  1  0  0  0
355358  1  0  0  0
359356  1  0  0  0
360356  2  0  0  0
356361  1  0  0  0
362359  2  0  0  0
359363  1  0  0  0
360364  1  0  0  0
360365  1  0  0  0
364362  1  0  0  0
362366  1  0  0  0
363367  1  0  0  0
363368  1  0  0  0
363369  1  0  0  0
364370  1  0  0  0
365371  1  0  0  0
365372  1  0  0  0
365373  1  0  0  0
366374  1  0  0  0
366375  1  0  0  0
366376  1  0  0  0
370377  1  0  0  0
370378  1  0  0  0
370379  1  0  0  0
329344  1  0  0  0
381380  1  0  0  0
382381  2  0  0  0
383382  1  0  0  0
383384  1  0  0  0
385383  2  0  0  0
384386  2  0  0  0
384387  1  0  0  0
388385  1  0  0  0
385389  1  0  0  0
390386  1  0  0  0
386391  1  0  0  0
390388  2  0  0  0
388392  1  0  0  0
390393  1  0  0  0
343382  1  0  0  0
395394  1  0  0  0
396395  2  0  0  0
397396  1  0  0  0
397398  1  0  0  0
399397  2  0  0  0
398400  2  0  0  0
398401  1  0  0  0
402399  1  0  0  0
399403  1  0  0  0
404400  1  0  0  0
400405  1  0  0  0
404402  2  0  0  0
402406  1  0  0  0
404407  1  0  0  0
408407  1  0  0  0
407409  1  0  0  0
407410  1  0  0  0
411408  1  0  0  0
412408  2  0  0  0
408413  1  0  0  0
414411  2  0  0  0
411415  1  0  0  0
412416  1  0  0  0
412417  1  0  0  0
416414  1  0  0  0
414418  1  0  0  0
415419  1  0  0  0
415420  1  0  0  0
415421  1  0  0  0
416422  1  0  0  0
417423  1  0  0  0
417424  1  0  0  0
417425  1  0  0  0
418426  1  0  0  0
418427  1  0  0  0
418428  1  0  0  0
422429  1  0  0  0
422430  1  0  0  0
422431  1  0  0  0
381396  1  0  0  0
433432  1  0  0  0
434433  2  0  0  0
435434  1  0  0  0
435436  1  0  0  0
437435  2  0  0  0
436438  2  0  0  0
436439  1  0  0  0
440437  1  0  0  0
437441  1  0  0  0
442438  1  0  0  0
438443  1  0  0  0
442440  2  0  0  0
440444  1  0  0  0
442445  1  0  0  0
395434  1  0  0  0
447446  1  0  0  0
448447  2  0  0  0
449448  1  0  0  0
449450  1  0  0  0
451449  2  0  0  0
450452  2  0  0  0
450453  1  0  0  0
454451  1  0  0  0
451455  1  0  0  0
456452  1  0  0  0
452457  1  0  0  0
456454  2  0  0  0
454458  1  0  0  0
456459  1  0  0  0
433448  1  0  0  0
461460  1  0  0  0
462461  2  0  0  0
461463  1  0  0  0
464462  1  0  0  0
464465  1  0  0  0
466464  2  0  0  0
465467  2  0  0  0
465468  1  0  0  0
469466  1  0  0  0
466470  1  0  0  0
471467  1  0  0  0
467472  1  0  0  0
471469  2  0  0  0
469473  1  0  0  0
471474  1  0  0  0
447462  1  0  0  0
M  END
