# Supplementary material for: Electrocatalytic CO2 reduction to ethylene in an acid-fed membrane electrode assembly at 10 A
Source: Nat Commun. 2025 Nov 28;16:10783. doi: 10.1038/s41467-025-65831-8 (PMC12663450; doi:10.1038/s41467-025-65831-8)
Supplement: Supplementary file 3 — Supplementary Data 1-4 [file 41467_2025_65831_MOESM3_ESM.zip › Supplementary Data 1-4/Supplementary Data 3/pristine Th-TF COF.mol]

 OpenBabel06292423223D

444468  0  0  0  0  0  0  0  0999 V2000
  -15.4368   -6.2933    1.4967 C   0  0  0  0  0  0  0  0  0  0  0  0
  -15.7275   -5.2418    0.6116 C   0  0  0  0  0  0  0  0  0  0  0  0
  -14.8055   -4.2145    0.3083 C   0  0  0  0  0  0  0  0  0  0  0  0
  -13.5182   -4.2518    0.8653 C   0  0  0  0  0  0  0  0  0  0  0  0
  -13.1563   -5.3359    1.6621 C   0  0  0  0  0  0  0  0  0  0  0  0
  -14.1205   -6.3212    1.9806 C   0  0  0  0  0  0  0  0  0  0  0  0
  -16.4627   -7.2964    1.9182 C   0  0  0  0  0  0  0  0  0  0  0  0
  -15.2227   -3.1337   -0.5763 C   0  0  0  0  0  0  0  0  0  0  0  0
  -11.7940   -5.5378    2.1388 C   0  0  0  0  0  0  0  0  0  0  0  0
  -16.1197   -8.4970    2.5745 C   0  0  0  0  0  0  0  0  0  0  0  0
  -17.0886   -9.4072    3.0188 C   0  0  0  0  0  0  0  0  0  0  0  0
  -18.4365   -9.1541    2.8028 C   0  0  0  0  0  0  0  0  0  0  0  0
  -18.8135   -7.9900    2.1474 C   0  0  0  0  0  0  0  0  0  0  0  0
  -17.8416   -7.0753    1.7214 C   0  0  0  0  0  0  0  0  0  0  0  0
  -15.9295   -2.0317   -0.0687 C   0  0  0  0  0  0  0  0  0  0  0  0
  -16.1639   -0.9195   -0.8697 C   0  0  0  0  0  0  0  0  0  0  0  0
  -15.6823   -0.9289   -2.1751 C   0  0  0  0  0  0  0  0  0  0  0  0
  -15.0712   -2.0556   -2.7324 C   0  0  0  0  0  0  0  0  0  0  0  0
  -14.8492   -3.1634   -1.9285 C   0  0  0  0  0  0  0  0  0  0  0  0
  -10.8553   -6.1351    1.2764 C   0  0  0  0  0  0  0  0  0  0  0  0
   -9.6545   -6.6172    1.7730 C   0  0  0  0  0  0  0  0  0  0  0  0
   -9.4045   -6.4842    3.1337 C   0  0  0  0  0  0  0  0  0  0  0  0
  -10.2672   -5.7862    3.9835 C   0  0  0  0  0  0  0  0  0  0  0  0
  -11.4704   -5.3147    3.4818 C   0  0  0  0  0  0  0  0  0  0  0  0
  -15.5640    0.3510   -2.8812 C   0  0  0  0  0  0  0  0  0  0  0  0
   -8.4083   -7.3185    3.7904 C   0  0  0  0  0  0  0  0  0  0  0  0
   -8.0059   -8.4409    3.2780 N   0  0  0  0  0  0  0  0  0  0  0  0
  -14.4345    0.9417   -3.1437 N   0  0  0  0  0  0  0  0  0  0  0  0
  -13.3053    0.3699   -2.6110 N   0  0  0  0  0  0  0  0  0  0  0  0
  -12.0085    0.6255   -3.0158 C   0  0  0  0  0  0  0  0  0  0  0  0
  -11.7982    1.5236   -4.1733 C   0  0  0  0  0  0  0  0  0  0  0  0
  -11.0793    0.0935   -2.4157 O   0  0  0  0  0  0  0  0  0  0  0  0
  -12.6301    1.3922   -5.2967 C   0  0  0  0  0  0  0  0  0  0  0  0
  -12.6605    2.3787   -6.2780 C   0  0  0  0  0  0  0  0  0  0  0  0
  -11.8776    3.5248   -6.1374 C   0  0  0  0  0  0  0  0  0  0  0  0
  -10.9576    3.5702   -5.0695 C   0  0  0  0  0  0  0  0  0  0  0  0
  -10.8501    2.5442   -4.1304 C   0  0  0  0  0  0  0  0  0  0  0  0
  -12.0432    4.7026   -6.9997 C   0  0  0  0  0  0  0  0  0  0  0  0
  -13.2958    5.1340   -7.4454 C   0  0  0  0  0  0  0  0  0  0  0  0
  -13.4881    6.3683   -8.1026 C   0  0  0  0  0  0  0  0  0  0  0  0
  -12.3645    7.1912   -8.2761 C   0  0  0  0  0  0  0  0  0  0  0  0
  -11.0849    6.7681   -7.8942 C   0  0  0  0  0  0  0  0  0  0  0  0
  -10.9496    5.5023   -7.3103 C   0  0  0  0  0  0  0  0  0  0  0  0
  -14.8284    6.7432   -8.6068 C   0  0  0  0  0  0  0  0  0  0  0  0
   -9.8728    7.5652   -8.1045 C   0  0  0  0  0  0  0  0  0  0  0  0
  -15.9883    6.2807   -7.9600 C   0  0  0  0  0  0  0  0  0  0  0  0
  -17.2543    6.4206   -8.5302 C   0  0  0  0  0  0  0  0  0  0  0  0
  -17.3990    7.1703   -9.6924 C   0  0  0  0  0  0  0  0  0  0  0  0
  -16.2761    7.7132  -10.3151 C   0  0  0  0  0  0  0  0  0  0  0  0
  -15.0014    7.4798   -9.7900 C   0  0  0  0  0  0  0  0  0  0  0  0
   -9.6580    8.2567   -9.3078 C   0  0  0  0  0  0  0  0  0  0  0  0
   -8.4189    8.8291   -9.5996 C   0  0  0  0  0  0  0  0  0  0  0  0
   -7.3810    8.6223   -8.6966 C   0  0  0  0  0  0  0  0  0  0  0  0
   -7.5929    8.0322   -7.4485 C   0  0  0  0  0  0  0  0  0  0  0  0
   -8.8456    7.5370   -7.1449 C   0  0  0  0  0  0  0  0  0  0  0  0
   -5.9822    8.8920   -9.0141 C   0  0  0  0  0  0  0  0  0  0  0  0
   -5.5262   10.0162   -8.8483 O   0  0  0  0  0  0  0  0  0  0  0  0
   -9.8871    2.5689   -3.1546 O   0  0  0  0  0  0  0  0  0  0  0  0
   -8.6181    3.0877   -3.5933 C   0  0  0  0  0  0  0  0  0  0  0  0
   -7.4758    2.3080   -2.9532 C   0  0  0  0  0  0  0  0  0  0  0  0
   -6.1191    2.8497   -3.3794 C   0  0  0  0  0  0  0  0  0  0  0  0
   -8.1695    9.5106  -10.7603 O   0  0  0  0  0  0  0  0  0  0  0  0
   -9.2808   10.3007  -11.2055 C   0  0  0  0  0  0  0  0  0  0  0  0
   -8.7881   11.3770  -12.1642 C   0  0  0  0  0  0  0  0  0  0  0  0
   -9.9490   12.2008  -12.6982 C   0  0  0  0  0  0  0  0  0  0  0  0
  -18.3901    5.8334   -8.0345 O   0  0  0  0  0  0  0  0  0  0  0  0
  -18.1558    4.6609   -7.2434 C   0  0  0  0  0  0  0  0  0  0  0  0
  -19.4068    3.7918   -7.2483 C   0  0  0  0  0  0  0  0  0  0  0  0
  -19.2007    2.5335   -6.4204 C   0  0  0  0  0  0  0  0  0  0  0  0
    2.1066   12.9334  -10.6553 C   0  0  0  0  0  0  0  0  0  0  0  0
    3.6018   12.0612   -8.9056 C   0  0  0  0  0  0  0  0  0  0  0  0
    2.6356   11.0959   -8.5605 C   0  0  0  0  0  0  0  0  0  0  0  0
    1.4295   11.0204   -9.2588 C   0  0  0  0  0  0  0  0  0  0  0  0
    1.1979   11.9197  -10.3160 C   0  0  0  0  0  0  0  0  0  0  0  0
    1.7558   13.9553  -11.6684 C   0  0  0  0  0  0  0  0  0  0  0  0
    4.8860   12.0961   -8.1992 C   0  0  0  0  0  0  0  0  0  0  0  0
    0.3405   10.1378   -8.8579 C   0  0  0  0  0  0  0  0  0  0  0  0
    0.4416   14.4569  -11.7666 C   0  0  0  0  0  0  0  0  0  0  0  0
    0.0967   15.4325  -12.7063 C   0  0  0  0  0  0  0  0  0  0  0  0
    1.0643   15.9399  -13.5654 C   0  0  0  0  0  0  0  0  0  0  0  0
    2.3712   15.4665  -13.4884 C   0  0  0  0  0  0  0  0  0  0  0  0
    2.7111   14.4817  -12.5533 C   0  0  0  0  0  0  0  0  0  0  0  0
    6.0584   11.7141   -8.8735 C   0  0  0  0  0  0  0  0  0  0  0  0
    7.2178   11.4331   -8.1586 C   0  0  0  0  0  0  0  0  0  0  0  0
    7.1937   11.5513   -6.7698 C   0  0  0  0  0  0  0  0  0  0  0  0
    6.0791   12.0285   -6.0862 C   0  0  0  0  0  0  0  0  0  0  0  0
    4.9282   12.3137   -6.8099 C   0  0  0  0  0  0  0  0  0  0  0  0
    0.0885    8.9422   -9.5493 C   0  0  0  0  0  0  0  0  0  0  0  0
   -1.0831    8.2338   -9.3116 C   0  0  0  0  0  0  0  0  0  0  0  0
   -1.9868    8.7311   -8.3760 C   0  0  0  0  0  0  0  0  0  0  0  0
   -1.7056    9.8599   -7.6057 C   0  0  0  0  0  0  0  0  0  0  0  0
   -0.5391   10.5642   -7.8519 C   0  0  0  0  0  0  0  0  0  0  0  0
    8.2583   10.9155   -5.9954 C   0  0  0  0  0  0  0  0  0  0  0  0
   -3.3702    8.2740   -8.3445 C   0  0  0  0  0  0  0  0  0  0  0  0
   -3.9240    7.6877   -9.3599 N   0  0  0  0  0  0  0  0  0  0  0  0
    8.2698    9.6670   -5.6349 N   0  0  0  0  0  0  0  0  0  0  0  0
   -5.2855    7.7140   -9.2966 N   0  0  0  0  0  0  0  0  0  0  0  0
    7.1995    8.8803   -5.9891 N   0  0  0  0  0  0  0  0  0  0  0  0
    7.1385    7.5201   -5.7273 C   0  0  0  0  0  0  0  0  0  0  0  0
    8.3335    6.9236   -5.0938 C   0  0  0  0  0  0  0  0  0  0  0  0
    6.1626    6.8472   -6.0480 O   0  0  0  0  0  0  0  0  0  0  0  0
    9.5518    7.0322   -5.7785 C   0  0  0  0  0  0  0  0  0  0  0  0
   10.7435    6.6965   -5.1450 C   0  0  0  0  0  0  0  0  0  0  0  0
   10.7432    6.2737   -3.8104 C   0  0  0  0  0  0  0  0  0  0  0  0
    9.4983    6.0978   -3.1688 C   0  0  0  0  0  0  0  0  0  0  0  0
    8.2858    6.3653   -3.8166 C   0  0  0  0  0  0  0  0  0  0  0  0
   12.0054    6.0337   -3.0912 C   0  0  0  0  0  0  0  0  0  0  0  0
   13.1205    6.8721   -3.2401 C   0  0  0  0  0  0  0  0  0  0  0  0
   14.3582    6.6544   -2.5911 C   0  0  0  0  0  0  0  0  0  0  0  0
   14.3853    5.6039   -1.6588 C   0  0  0  0  0  0  0  0  0  0  0  0
   13.2818    4.7623   -1.4450 C   0  0  0  0  0  0  0  0  0  0  0  0
   12.1301    4.9630   -2.2171 C   0  0  0  0  0  0  0  0  0  0  0  0
   15.5638    7.4864   -2.8988 C   0  0  0  0  0  0  0  0  0  0  0  0
   13.2918    3.6719   -0.4625 C   0  0  0  0  0  0  0  0  0  0  0  0
   15.5490    8.4126   -3.9615 C   0  0  0  0  0  0  0  0  0  0  0  0
   16.6375    9.2310   -4.2815 C   0  0  0  0  0  0  0  0  0  0  0  0
   17.8228    9.0820   -3.5750 C   0  0  0  0  0  0  0  0  0  0  0  0
   17.8971    8.1548   -2.5387 C   0  0  0  0  0  0  0  0  0  0  0  0
   16.7787    7.3809   -2.1977 C   0  0  0  0  0  0  0  0  0  0  0  0
   14.4305    2.8731   -0.2480 C   0  0  0  0  0  0  0  0  0  0  0  0
   14.3827    1.7539    0.5861 C   0  0  0  0  0  0  0  0  0  0  0  0
   13.1507    1.3999    1.1244 C   0  0  0  0  0  0  0  0  0  0  0  0
   12.0278    2.2227    1.0006 C   0  0  0  0  0  0  0  0  0  0  0  0
   12.1118    3.3672    0.2363 C   0  0  0  0  0  0  0  0  0  0  0  0
   12.9075    0.1420    1.8241 C   0  0  0  0  0  0  0  0  0  0  0  0
   11.9774   -0.6442    1.1417 N   0  0  0  0  0  0  0  0  0  0  0  0
   13.3586   -0.0331    2.9486 O   0  0  0  0  0  0  0  0  0  0  0  0
    7.0709    6.1554   -3.2145 O   0  0  0  0  0  0  0  0  0  0  0  0
    7.0204    4.9778   -2.3940 C   0  0  0  0  0  0  0  0  0  0  0  0
    5.5997    4.4216   -2.3817 C   0  0  0  0  0  0  0  0  0  0  0  0
    5.5067    3.1630   -1.5315 C   0  0  0  0  0  0  0  0  0  0  0  0
   15.4710    0.9600    0.8267 O   0  0  0  0  0  0  0  0  0  0  0  0
   16.6871    1.6990    1.0074 C   0  0  0  0  0  0  0  0  0  0  0  0
   17.6975    0.8335    1.7520 C   0  0  0  0  0  0  0  0  0  0  0  0
   19.0310    1.5491    1.8991 C   0  0  0  0  0  0  0  0  0  0  0  0
   16.6301   10.1906   -5.2628 O   0  0  0  0  0  0  0  0  0  0  0  0
   15.3435   10.4946   -5.8114 C   0  0  0  0  0  0  0  0  0  0  0  0
   15.4360   11.7398   -6.6815 C   0  0  0  0  0  0  0  0  0  0  0  0
   14.0791   12.0813   -7.2767 C   0  0  0  0  0  0  0  0  0  0  0  0
    3.3211   12.9665   -9.9480 C   0  0  0  0  0  0  0  0  0  0  0  0
  -12.6869   -3.1553    0.8362 O   0  0  0  0  0  0  0  0  0  0  0  0
  -11.8272   -3.0642   -0.3087 C   0  0  0  0  0  0  0  0  0  0  0  0
  -10.4480   -2.5439    0.1322 C   0  0  0  0  0  0  0  0  0  0  0  0
   -9.8013   -1.7241   -0.8771 N   0  0  0  0  0  0  0  0  0  0  0  0
   -8.4706   -1.4069   -0.8908 C   0  0  0  0  0  0  0  0  0  0  0  0
   -8.0775   -0.3360   -1.3022 O   0  0  0  0  0  0  0  0  0  0  0  0
   -7.6786   -2.4148   -0.4460 O   0  0  0  0  0  0  0  0  0  0  0  0
   -6.2350   -2.2409   -0.4506 C   0  0  0  0  0  0  0  0  0  0  0  0
   -5.8232   -1.3511    0.7261 C   0  0  0  0  0  0  0  0  0  0  0  0
   -5.6734   -1.7017   -1.7783 C   0  0  0  0  0  0  0  0  0  0  0  0
   -5.6743   -3.6544   -0.2426 C   0  0  0  0  0  0  0  0  0  0  0  0
   12.7763   -6.8405    7.6077 C   0  0  0  0  0  0  0  0  0  0  0  0
   11.7792   -7.7041    8.0886 C   0  0  0  0  0  0  0  0  0  0  0  0
   10.4118   -7.4076    7.9584 C   0  0  0  0  0  0  0  0  0  0  0  0
   10.0041   -6.2445    7.2733 C   0  0  0  0  0  0  0  0  0  0  0  0
   10.9633   -5.4440    6.6637 C   0  0  0  0  0  0  0  0  0  0  0  0
   12.3302   -5.7370    6.8615 C   0  0  0  0  0  0  0  0  0  0  0  0
   14.2192   -7.0546    7.9061 C   0  0  0  0  0  0  0  0  0  0  0  0
    9.4033   -8.3074    8.5007 C   0  0  0  0  0  0  0  0  0  0  0  0
   10.6117   -4.3483    5.7721 C   0  0  0  0  0  0  0  0  0  0  0  0
   15.2420   -6.4835    7.1237 C   0  0  0  0  0  0  0  0  0  0  0  0
   16.5943   -6.6288    7.4567 C   0  0  0  0  0  0  0  0  0  0  0  0
   16.9639   -7.3700    8.5724 C   0  0  0  0  0  0  0  0  0  0  0  0
   15.9820   -7.9614    9.3566 C   0  0  0  0  0  0  0  0  0  0  0  0
   14.6313   -7.7969    9.0312 C   0  0  0  0  0  0  0  0  0  0  0  0
    8.8040   -8.0105    9.7352 C   0  0  0  0  0  0  0  0  0  0  0  0
    7.5060   -8.4319    9.9821 C   0  0  0  0  0  0  0  0  0  0  0  0
    6.8540   -9.1364    8.9741 C   0  0  0  0  0  0  0  0  0  0  0  0
    7.5287   -9.6591    7.8658 C   0  0  0  0  0  0  0  0  0  0  0  0
    8.8268   -9.2465    7.6332 C   0  0  0  0  0  0  0  0  0  0  0  0
   10.2839   -4.6476    4.4360 C   0  0  0  0  0  0  0  0  0  0  0  0
   10.2155   -3.6410    3.4891 C   0  0  0  0  0  0  0  0  0  0  0  0
   10.4776   -2.3383    3.8963 C   0  0  0  0  0  0  0  0  0  0  0  0
   10.6853   -2.0033    5.2369 C   0  0  0  0  0  0  0  0  0  0  0  0
   10.7542   -3.0178    6.1793 C   0  0  0  0  0  0  0  0  0  0  0  0
    5.4248   -8.8619    8.8117 C   0  0  0  0  0  0  0  0  0  0  0  0
   10.8529   -1.3297    2.9166 C   0  0  0  0  0  0  0  0  0  0  0  0
   11.3133   -1.6610    1.7502 N   0  0  0  0  0  0  0  0  0  0  0  0
    5.0447   -8.4435    7.6482 N   0  0  0  0  0  0  0  0  0  0  0  0
    3.7336   -8.1545    7.5099 N   0  0  0  0  0  0  0  0  0  0  0  0
    3.1945   -8.3905    6.2516 C   0  0  0  0  0  0  0  0  0  0  0  0
    1.9438   -9.1379    6.3936 C   0  0  0  0  0  0  0  0  0  0  0  0
    3.7340   -8.2488    5.1648 O   0  0  0  0  0  0  0  0  0  0  0  0
    2.1042  -10.5012    6.7010 C   0  0  0  0  0  0  0  0  0  0  0  0
    1.0510  -11.2185    7.2525 C   0  0  0  0  0  0  0  0  0  0  0  0
   -0.1477  -10.5658    7.5418 C   0  0  0  0  0  0  0  0  0  0  0  0
   -0.2778   -9.1968    7.1927 C   0  0  0  0  0  0  0  0  0  0  0  0
    0.7331   -8.4863    6.5580 C   0  0  0  0  0  0  0  0  0  0  0  0
   -1.2771  -11.2402    8.1907 C   0  0  0  0  0  0  0  0  0  0  0  0
   -1.1579  -12.1813    9.2151 C   0  0  0  0  0  0  0  0  0  0  0  0
   -2.2871  -12.7157    9.8818 C   0  0  0  0  0  0  0  0  0  0  0  0
   -3.5548  -12.2196    9.5281 C   0  0  0  0  0  0  0  0  0  0  0  0
   -3.7050  -11.3137    8.4782 C   0  0  0  0  0  0  0  0  0  0  0  0
   -2.5622  -10.8985    7.7935 C   0  0  0  0  0  0  0  0  0  0  0  0
   -2.1314  -13.8076   10.8695 C   0  0  0  0  0  0  0  0  0  0  0  0
   -4.9851  -10.8106    7.9873 C   0  0  0  0  0  0  0  0  0  0  0  0
   -0.9697  -13.9112   11.6526 C   0  0  0  0  0  0  0  0  0  0  0  0
   -0.7045  -15.0461   12.4224 C   0  0  0  0  0  0  0  0  0  0  0  0
   -1.6722  -16.0393   12.5363 C   0  0  0  0  0  0  0  0  0  0  0  0
   -2.8675  -15.9299   11.8302 C   0  0  0  0  0  0  0  0  0  0  0  0
   -3.0828  -14.8363   10.9876 C   0  0  0  0  0  0  0  0  0  0  0  0
   -6.0512  -11.6813    7.7256 C   0  0  0  0  0  0  0  0  0  0  0  0
   -7.1556  -11.2575    6.9844 C   0  0  0  0  0  0  0  0  0  0  0  0
   -7.1197   -9.9774    6.4404 C   0  0  0  0  0  0  0  0  0  0  0  0
   -6.1246   -9.0576    6.7853 C   0  0  0  0  0  0  0  0  0  0  0  0
   -5.0820   -9.4664    7.5887 C   0  0  0  0  0  0  0  0  0  0  0  0
   -8.0669   -9.4950    5.4393 C   0  0  0  0  0  0  0  0  0  0  0  0
   -9.1984   -9.1715    5.7768 O   0  0  0  0  0  0  0  0  0  0  0  0
    0.5922   -7.1853    6.1595 O   0  0  0  0  0  0  0  0  0  0  0  0
   -0.7193   -6.8758    5.6565 C   0  0  0  0  0  0  0  0  0  0  0  0
   -0.6263   -5.7820    4.5991 C   0  0  0  0  0  0  0  0  0  0  0  0
   -1.9797   -5.4989    3.9666 C   0  0  0  0  0  0  0  0  0  0  0  0
   -8.2193  -12.0749    6.7135 O   0  0  0  0  0  0  0  0  0  0  0  0
   -8.5532  -12.9384    7.8089 C   0  0  0  0  0  0  0  0  0  0  0  0
   -9.9922  -13.4131    7.6669 C   0  0  0  0  0  0  0  0  0  0  0  0
  -10.3600  -14.3579    8.7998 C   0  0  0  0  0  0  0  0  0  0  0  0
    0.4813  -15.2789   13.0696 O   0  0  0  0  0  0  0  0  0  0  0  0
    1.6104  -14.6008   12.5067 C   0  0  0  0  0  0  0  0  0  0  0  0
    2.8808  -15.3586   12.8688 C   0  0  0  0  0  0  0  0  0  0  0  0
    4.1085  -14.6669   12.2995 C   0  0  0  0  0  0  0  0  0  0  0  0
   -7.4392   -9.2539    4.2128 N   0  0  0  0  0  0  0  0  0  0  0  0
    8.7315   -5.7402    7.4341 O   0  0  0  0  0  0  0  0  0  0  0  0
    7.7593   -6.0711    6.4298 C   0  0  0  0  0  0  0  0  0  0  0  0
    6.7213   -4.9310    6.3871 C   0  0  0  0  0  0  0  0  0  0  0  0
    5.3951   -5.3314    5.9167 N   0  0  0  0  0  0  0  0  0  0  0  0
    4.3700   -4.4893    6.2901 C   0  0  0  0  0  0  0  0  0  0  0  0
    3.8164   -4.5950    7.3788 O   0  0  0  0  0  0  0  0  0  0  0  0
    4.0915   -3.4690    5.4373 O   0  0  0  0  0  0  0  0  0  0  0  0
    3.7641   -3.7072    4.0403 C   0  0  0  0  0  0  0  0  0  0  0  0
    2.8890   -2.5124    3.6156 C   0  0  0  0  0  0  0  0  0  0  0  0
    2.9407   -4.9836    3.8395 C   0  0  0  0  0  0  0  0  0  0  0  0
    5.0341   -3.7137    3.1916 C   0  0  0  0  0  0  0  0  0  0  0  0
    2.8032   10.3638   -7.4077 O   0  0  0  0  0  0  0  0  0  0  0  0
    3.2536    9.0198   -7.6272 C   0  0  0  0  0  0  0  0  0  0  0  0
    2.9804    8.2525   -6.3313 C   0  0  0  0  0  0  0  0  0  0  0  0
    3.2971    6.8401   -6.4102 N   0  0  0  0  0  0  0  0  0  0  0  0
    2.6172    5.8568   -5.7452 C   0  0  0  0  0  0  0  0  0  0  0  0
    2.9897    4.6925   -5.7508 O   0  0  0  0  0  0  0  0  0  0  0  0
    1.5247    6.3309   -5.1016 O   0  0  0  0  0  0  0  0  0  0  0  0
    0.6554    5.4634   -4.3333 C   0  0  0  0  0  0  0  0  0  0  0  0
   -0.1462    4.5562   -5.2697 C   0  0  0  0  0  0  0  0  0  0  0  0
   -0.3089    6.4246   -3.6206 C   0  0  0  0  0  0  0  0  0  0  0  0
    1.4149    4.6622   -3.2689 C   0  0  0  0  0  0  0  0  0  0  0  0
  -16.7062   -5.1801    0.1411 H   0  0  0  0  0  0  0  0  0  0  0  0
  -13.7990   -7.1185    2.6488 H   0  0  0  0  0  0  0  0  0  0  0  0
  -15.0830   -8.7613    2.7652 H   0  0  0  0  0  0  0  0  0  0  0  0
  -16.7818  -10.3124    3.5372 H   0  0  0  0  0  0  0  0  0  0  0  0
  -19.1887   -9.8584    3.1467 H   0  0  0  0  0  0  0  0  0  0  0  0
  -19.8658   -7.7803    1.9738 H   0  0  0  0  0  0  0  0  0  0  0  0
  -18.2029   -6.1682    1.2456 H   0  0  0  0  0  0  0  0  0  0  0  0
  -16.2292   -2.0134    0.9778 H   0  0  0  0  0  0  0  0  0  0  0  0
  -16.6219   -0.0311   -0.4449 H   0  0  0  0  0  0  0  0  0  0  0  0
  -14.6788   -2.0347   -3.7465 H   0  0  0  0  0  0  0  0  0  0  0  0
  -14.3069   -4.0184   -2.3292 H   0  0  0  0  0  0  0  0  0  0  0  0
  -11.1057   -6.3156    0.2331 H   0  0  0  0  0  0  0  0  0  0  0  0
   -8.9797   -7.1767    1.1313 H   0  0  0  0  0  0  0  0  0  0  0  0
  -10.0750   -5.7266    5.0521 H   0  0  0  0  0  0  0  0  0  0  0  0
  -12.1956   -4.8674    4.1577 H   0  0  0  0  0  0  0  0  0  0  0  0
  -16.5031    0.8236   -3.2129 H   0  0  0  0  0  0  0  0  0  0  0  0
   -8.1093   -6.9998    4.8068 H   0  0  0  0  0  0  0  0  0  0  0  0
  -13.3862   -0.2275   -1.7943 H   0  0  0  0  0  0  0  0  0  0  0  0
  -13.3092    0.5477   -5.3784 H   0  0  0  0  0  0  0  0  0  0  0  0
  -13.3510    2.2686   -7.1098 H   0  0  0  0  0  0  0  0  0  0  0  0
  -10.3468    4.4589   -4.9302 H   0  0  0  0  0  0  0  0  0  0  0  0
  -14.1515    4.4901   -7.2577 H   0  0  0  0  0  0  0  0  0  0  0  0
  -12.4858    8.1790   -8.7148 H   0  0  0  0  0  0  0  0  0  0  0  0
   -9.9535    5.1350   -7.0654 H   0  0  0  0  0  0  0  0  0  0  0  0
  -15.8893    5.7736   -7.0053 H   0  0  0  0  0  0  0  0  0  0  0  0
  -18.3834    7.3082  -10.1303 H   0  0  0  0  0  0  0  0  0  0  0  0
  -16.3872    8.2839  -11.2333 H   0  0  0  0  0  0  0  0  0  0  0  0
  -14.1426    7.8549  -10.3416 H   0  0  0  0  0  0  0  0  0  0  0  0
  -10.4508    8.2758  -10.0497 H   0  0  0  0  0  0  0  0  0  0  0  0
   -6.7744    7.9169   -6.7412 H   0  0  0  0  0  0  0  0  0  0  0  0
   -8.9915    7.0559   -6.1794 H   0  0  0  0  0  0  0  0  0  0  0  0
   -8.4971    3.0143   -4.6825 H   0  0  0  0  0  0  0  0  0  0  0  0
   -8.5615    4.1430   -3.3021 H   0  0  0  0  0  0  0  0  0  0  0  0
   -7.5513    1.2561   -3.2498 H   0  0  0  0  0  0  0  0  0  0  0  0
   -7.5656    2.3368   -1.8621 H   0  0  0  0  0  0  0  0  0  0  0  0
   -6.0031    2.8092   -4.4678 H   0  0  0  0  0  0  0  0  0  0  0  0
   -5.3139    2.2575   -2.9333 H   0  0  0  0  0  0  0  0  0  0  0  0
   -5.9931    3.8897   -3.0619 H   0  0  0  0  0  0  0  0  0  0  0  0
   -9.9941    9.6530  -11.7283 H   0  0  0  0  0  0  0  0  0  0  0  0
   -9.7808   10.7858  -10.3558 H   0  0  0  0  0  0  0  0  0  0  0  0
   -8.2430   10.9134  -12.9941 H   0  0  0  0  0  0  0  0  0  0  0  0
   -8.0712   12.0287  -11.6510 H   0  0  0  0  0  0  0  0  0  0  0  0
  -10.6654   11.5671  -13.2317 H   0  0  0  0  0  0  0  0  0  0  0  0
   -9.5893   12.9660  -13.3923 H   0  0  0  0  0  0  0  0  0  0  0  0
  -10.4815   12.7031  -11.8836 H   0  0  0  0  0  0  0  0  0  0  0  0
  -17.3284    4.0646   -7.6514 H   0  0  0  0  0  0  0  0  0  0  0  0
  -17.9172    4.9658   -6.2175 H   0  0  0  0  0  0  0  0  0  0  0  0
  -19.6580    3.5199   -8.2805 H   0  0  0  0  0  0  0  0  0  0  0  0
  -20.2596    4.3625   -6.8645 H   0  0  0  0  0  0  0  0  0  0  0  0
  -18.3586    1.9457   -6.8014 H   0  0  0  0  0  0  0  0  0  0  0  0
  -20.0949    1.9041   -6.4521 H   0  0  0  0  0  0  0  0  0  0  0  0
  -18.9949    2.7828   -5.3743 H   0  0  0  0  0  0  0  0  0  0  0  0
    0.2474   11.8499  -10.8469 H   0  0  0  0  0  0  0  0  0  0  0  0
   -0.3381   14.1014  -11.0948 H   0  0  0  0  0  0  0  0  0  0  0  0
   -0.9265   15.7962  -12.7587 H   0  0  0  0  0  0  0  0  0  0  0  0
    0.8001   16.7031  -14.2924 H   0  0  0  0  0  0  0  0  0  0  0  0
    3.1298   15.8621  -14.1584 H   0  0  0  0  0  0  0  0  0  0  0  0
    3.7375   14.1240  -12.5315 H   0  0  0  0  0  0  0  0  0  0  0  0
    6.0375   11.5325   -9.9468 H   0  0  0  0  0  0  0  0  0  0  0  0
    8.0884   11.0330   -8.6713 H   0  0  0  0  0  0  0  0  0  0  0  0
    6.0658   12.0797   -5.0006 H   0  0  0  0  0  0  0  0  0  0  0  0
    4.0213   12.5970   -6.2766 H   0  0  0  0  0  0  0  0  0  0  0  0
    0.7707    8.5993  -10.3237 H   0  0  0  0  0  0  0  0  0  0  0  0
   -1.3240    7.3564   -9.9054 H   0  0  0  0  0  0  0  0  0  0  0  0
   -2.4344   10.2608   -6.9059 H   0  0  0  0  0  0  0  0  0  0  0  0
   -0.3557   11.4959   -7.3208 H   0  0  0  0  0  0  0  0  0  0  0  0
    9.1110   11.5553   -5.7148 H   0  0  0  0  0  0  0  0  0  0  0  0
   -3.9511    8.5574   -7.4461 H   0  0  0  0  0  0  0  0  0  0  0  0
   -5.7667    6.9677   -9.7893 H   0  0  0  0  0  0  0  0  0  0  0  0
    6.3833    9.2884   -6.4296 H   0  0  0  0  0  0  0  0  0  0  0  0
    9.5751    7.4355   -6.7876 H   0  0  0  0  0  0  0  0  0  0  0  0
   11.6752    6.8074   -5.6942 H   0  0  0  0  0  0  0  0  0  0  0  0
    9.4823    5.7871   -2.1271 H   0  0  0  0  0  0  0  0  0  0  0  0
   12.9870    7.7321   -3.8885 H   0  0  0  0  0  0  0  0  0  0  0  0
   15.2795    5.4210   -1.0717 H   0  0  0  0  0  0  0  0  0  0  0  0
   11.3001    4.2633   -2.1306 H   0  0  0  0  0  0  0  0  0  0  0  0
   14.6632    8.4902   -4.5751 H   0  0  0  0  0  0  0  0  0  0  0  0
   18.6871    9.6896   -3.8266 H   0  0  0  0  0  0  0  0  0  0  0  0
   18.8259    8.0345   -1.9863 H   0  0  0  0  0  0  0  0  0  0  0  0
   16.8993    6.6888   -1.3698 H   0  0  0  0  0  0  0  0  0  0  0  0
   15.3453    3.0993   -0.7876 H   0  0  0  0  0  0  0  0  0  0  0  0
   11.0862    1.9580    1.4774 H   0  0  0  0  0  0  0  0  0  0  0  0
   11.2256    3.9928    0.1491 H   0  0  0  0  0  0  0  0  0  0  0  0
   12.0017   -0.6694    0.1267 H   0  0  0  0  0  0  0  0  0  0  0  0
    7.6936    4.1962   -2.7712 H   0  0  0  0  0  0  0  0  0  0  0  0
    7.3199    5.2480   -1.3742 H   0  0  0  0  0  0  0  0  0  0  0  0
    5.2845    4.1986   -3.4078 H   0  0  0  0  0  0  0  0  0  0  0  0
    4.9044    5.1804   -2.0054 H   0  0  0  0  0  0  0  0  0  0  0  0
    6.1866    2.3874   -1.9001 H   0  0  0  0  0  0  0  0  0  0  0  0
    4.4899    2.7590   -1.5544 H   0  0  0  0  0  0  0  0  0  0  0  0
    5.7655    3.3733   -0.4885 H   0  0  0  0  0  0  0  0  0  0  0  0
   17.0944    1.9645    0.0251 H   0  0  0  0  0  0  0  0  0  0  0  0
   16.5065    2.6143    1.5877 H   0  0  0  0  0  0  0  0  0  0  0  0
   17.8383   -0.1141    1.2199 H   0  0  0  0  0  0  0  0  0  0  0  0
   17.3024    0.5737    2.7412 H   0  0  0  0  0  0  0  0  0  0  0  0
   19.4537    1.7939    0.9189 H   0  0  0  0  0  0  0  0  0  0  0  0
   19.7490    0.9165    2.4295 H   0  0  0  0  0  0  0  0  0  0  0  0
   18.9173    2.4811    2.4628 H   0  0  0  0  0  0  0  0  0  0  0  0
   15.0017    9.6520   -6.4255 H   0  0  0  0  0  0  0  0  0  0  0  0
   14.6218   10.6894   -5.0072 H   0  0  0  0  0  0  0  0  0  0  0  0
   16.1704   11.5830   -7.4794 H   0  0  0  0  0  0  0  0  0  0  0  0
   15.8048   12.5802   -6.0823 H   0  0  0  0  0  0  0  0  0  0  0  0
   13.3361   12.2488   -6.4894 H   0  0  0  0  0  0  0  0  0  0  0  0
   13.7170   11.2690   -7.9159 H   0  0  0  0  0  0  0  0  0  0  0  0
   14.1433   12.9896   -7.8824 H   0  0  0  0  0  0  0  0  0  0  0  0
    4.0516   13.7422  -10.1718 H   0  0  0  0  0  0  0  0  0  0  0  0
  -11.7228   -4.0176   -0.8396 H   0  0  0  0  0  0  0  0  0  0  0  0
  -12.2829   -2.3424   -0.9938 H   0  0  0  0  0  0  0  0  0  0  0  0
   -9.7966   -3.3775    0.4123 H   0  0  0  0  0  0  0  0  0  0  0  0
  -10.5447   -1.9143    1.0255 H   0  0  0  0  0  0  0  0  0  0  0  0
  -10.3305   -0.9358   -1.2622 H   0  0  0  0  0  0  0  0  0  0  0  0
   -6.2343   -0.3409    0.6265 H   0  0  0  0  0  0  0  0  0  0  0  0
   -6.2092   -1.7515    1.6703 H   0  0  0  0  0  0  0  0  0  0  0  0
   -4.7339   -1.2672    0.8033 H   0  0  0  0  0  0  0  0  0  0  0  0
   -6.1610   -2.1758   -2.6366 H   0  0  0  0  0  0  0  0  0  0  0  0
   -5.8177   -0.6207   -1.8782 H   0  0  0  0  0  0  0  0  0  0  0  0
   -4.5930   -1.8701   -1.8519 H   0  0  0  0  0  0  0  0  0  0  0  0
   -5.9814   -4.3130   -1.0639 H   0  0  0  0  0  0  0  0  0  0  0  0
   -4.5803   -3.6546   -0.1919 H   0  0  0  0  0  0  0  0  0  0  0  0
   -6.0659   -4.1014    0.6777 H   0  0  0  0  0  0  0  0  0  0  0  0
   12.0499   -8.6206    8.6078 H   0  0  0  0  0  0  0  0  0  0  0  0
   13.0498   -5.0450    6.4261 H   0  0  0  0  0  0  0  0  0  0  0  0
   15.0105   -5.9027    6.2341 H   0  0  0  0  0  0  0  0  0  0  0  0
   17.3556   -6.1551    6.8420 H   0  0  0  0  0  0  0  0  0  0  0  0
   18.0126   -7.4817    8.8323 H   0  0  0  0  0  0  0  0  0  0  0  0
   16.2594   -8.5409   10.2331 H   0  0  0  0  0  0  0  0  0  0  0  0
   13.9016   -8.2454    9.7007 H   0  0  0  0  0  0  0  0  0  0  0  0
    9.2669   -7.2876   10.4041 H   0  0  0  0  0  0  0  0  0  0  0  0
    6.9658   -8.0240   10.8308 H   0  0  0  0  0  0  0  0  0  0  0  0
    6.9895  -10.1871    7.0815 H   0  0  0  0  0  0  0  0  0  0  0  0
    9.2920   -9.4761    6.6758 H   0  0  0  0  0  0  0  0  0  0  0  0
   10.1762   -5.6817    4.1144 H   0  0  0  0  0  0  0  0  0  0  0  0
   10.0695   -3.8834    2.4402 H   0  0  0  0  0  0  0  0  0  0  0  0
   10.9237   -0.9840    5.5298 H   0  0  0  0  0  0  0  0  0  0  0  0
   11.0152   -2.7809    7.2080 H   0  0  0  0  0  0  0  0  0  0  0  0
    4.7613   -8.9605    9.6879 H   0  0  0  0  0  0  0  0  0  0  0  0
   10.8298   -0.2808    3.2669 H   0  0  0  0  0  0  0  0  0  0  0  0
    3.1372   -8.3171    8.3166 H   0  0  0  0  0  0  0  0  0  0  0  0
    3.0740  -10.9764    6.5620 H   0  0  0  0  0  0  0  0  0  0  0  0
    1.1899  -12.2712    7.4845 H   0  0  0  0  0  0  0  0  0  0  0  0
   -1.1895   -8.6673    7.4610 H   0  0  0  0  0  0  0  0  0  0  0  0
   -0.1614  -12.5166    9.4917 H   0  0  0  0  0  0  0  0  0  0  0  0
   -4.4392  -12.5563   10.0641 H   0  0  0  0  0  0  0  0  0  0  0  0
   -2.6820  -10.2674    6.9122 H   0  0  0  0  0  0  0  0  0  0  0  0
   -0.2492  -13.0999   11.6322 H   0  0  0  0  0  0  0  0  0  0  0  0
   -1.4831  -16.9144   13.1516 H   0  0  0  0  0  0  0  0  0  0  0  0
   -3.6158  -16.7149   11.9017 H   0  0  0  0  0  0  0  0  0  0  0  0
   -3.9949  -14.8206   10.3951 H   0  0  0  0  0  0  0  0  0  0  0  0
   -5.9670  -12.7192    8.0341 H   0  0  0  0  0  0  0  0  0  0  0  0
   -6.1399   -8.0437    6.3912 H   0  0  0  0  0  0  0  0  0  0  0  0
   -4.2903   -8.7546    7.8165 H   0  0  0  0  0  0  0  0  0  0  0  0
   -1.1870   -7.7560    5.1952 H   0  0  0  0  0  0  0  0  0  0  0  0
   -1.3433   -6.5326    6.4903 H   0  0  0  0  0  0  0  0  0  0  0  0
    0.0817   -6.0864    3.8201 H   0  0  0  0  0  0  0  0  0  0  0  0
   -0.2257   -4.8659    5.0472 H   0  0  0  0  0  0  0  0  0  0  0  0
   -2.3832   -6.3971    3.4868 H   0  0  0  0  0  0  0  0  0  0  0  0
   -1.8880   -4.7213    3.2020 H   0  0  0  0  0  0  0  0  0  0  0  0
   -2.7014   -5.1584    4.7158 H   0  0  0  0  0  0  0  0  0  0  0  0
   -7.8847  -13.8073    7.7958 H   0  0  0  0  0  0  0  0  0  0  0  0
   -8.4495  -12.4117    8.7679 H   0  0  0  0  0  0  0  0  0  0  0  0
  -10.1247  -13.9126    6.7007 H   0  0  0  0  0  0  0  0  0  0  0  0
  -10.6676  -12.5497    7.6636 H   0  0  0  0  0  0  0  0  0  0  0  0
   -9.7049  -15.2356    8.8049 H   0  0  0  0  0  0  0  0  0  0  0  0
  -11.3920  -14.7033    8.6921 H   0  0  0  0  0  0  0  0  0  0  0  0
  -10.2664  -13.8602    9.7710 H   0  0  0  0  0  0  0  0  0  0  0  0
    1.5440  -14.5563   11.4113 H   0  0  0  0  0  0  0  0  0  0  0  0
    1.6515  -13.5833   12.9131 H   0  0  0  0  0  0  0  0  0  0  0  0
    2.8178  -16.3823   12.4806 H   0  0  0  0  0  0  0  0  0  0  0  0
    2.9661  -15.4477   13.9574 H   0  0  0  0  0  0  0  0  0  0  0  0
    4.0412  -14.5813   11.2095 H   0  0  0  0  0  0  0  0  0  0  0  0
    5.0128  -15.2333   12.5399 H   0  0  0  0  0  0  0  0  0  0  0  0
    4.2158  -13.6589   12.7133 H   0  0  0  0  0  0  0  0  0  0  0  0
   -6.7498   -9.9177    3.8729 H   0  0  0  0  0  0  0  0  0  0  0  0
    8.1990   -6.2364    5.4420 H   0  0  0  0  0  0  0  0  0  0  0  0
    7.2633   -6.9941    6.7341 H   0  0  0  0  0  0  0  0  0  0  0  0
    7.0795   -4.1192    5.7427 H   0  0  0  0  0  0  0  0  0  0  0  0
    6.6108   -4.4962    7.3894 H   0  0  0  0  0  0  0  0  0  0  0  0
    5.1661   -6.2363    6.3260 H   0  0  0  0  0  0  0  0  0  0  0  0
    1.9648   -2.4742    4.2053 H   0  0  0  0  0  0  0  0  0  0  0  0
    3.4064   -1.5620    3.7875 H   0  0  0  0  0  0  0  0  0  0  0  0
    2.6120   -2.5674    2.5563 H   0  0  0  0  0  0  0  0  0  0  0  0
    3.5364   -5.8816    4.0185 H   0  0  0  0  0  0  0  0  0  0  0  0
    2.1053   -5.0114    4.5446 H   0  0  0  0  0  0  0  0  0  0  0  0
    2.5415   -5.0522    2.8214 H   0  0  0  0  0  0  0  0  0  0  0  0
    5.6494   -4.5944    3.3950 H   0  0  0  0  0  0  0  0  0  0  0  0
    4.7986   -3.7143    2.1217 H   0  0  0  0  0  0  0  0  0  0  0  0
    5.6513   -2.8360    3.4124 H   0  0  0  0  0  0  0  0  0  0  0  0
    4.3274    9.0233   -7.8464 H   0  0  0  0  0  0  0  0  0  0  0  0
    2.7341    8.5418   -8.4644 H   0  0  0  0  0  0  0  0  0  0  0  0
    1.9306    8.3964   -6.0528 H   0  0  0  0  0  0  0  0  0  0  0  0
    3.5740    8.6752   -5.5121 H   0  0  0  0  0  0  0  0  0  0  0  0
    4.2627    6.5710   -6.6027 H   0  0  0  0  0  0  0  0  0  0  0  0
   -0.6591    5.1471   -6.0375 H   0  0  0  0  0  0  0  0  0  0  0  0
    0.5024    3.8523   -5.8005 H   0  0  0  0  0  0  0  0  0  0  0  0
   -0.8957    3.9767   -4.7202 H   0  0  0  0  0  0  0  0  0  0  0  0
    0.2427    7.1123   -2.9682 H   0  0  0  0  0  0  0  0  0  0  0  0
   -0.8443    7.0503   -4.3443 H   0  0  0  0  0  0  0  0  0  0  0  0
   -1.0458    5.8887   -3.0134 H   0  0  0  0  0  0  0  0  0  0  0  0
    2.1154    5.3030   -2.7224 H   0  0  0  0  0  0  0  0  0  0  0  0
    0.7266    4.2038   -2.5502 H   0  0  0  0  0  0  0  0  0  0  0  0
    2.0016    3.8499   -3.7086 H   0  0  0  0  0  0  0  0  0  0  0  0
  1  2  2  0  0  0  0
  1  7  1  0  0  0  0
  2  3  1  0  0  0  0
  2244  1  0  0  0  0
  3  4  2  0  0  0  0
  3  8  1  0  0  0  0
  4  5  1  0  0  0  0
  4141  1  0  0  0  0
  5  6  2  0  0  0  0
  5  9  1  0  0  0  0
  6  1  1  0  0  0  0
  6245  1  0  0  0  0
  7 10  2  0  0  0  0
  8 15  2  0  0  0  0
  9 20  2  0  0  0  0
 10 11  1  0  0  0  0
 10246  1  0  0  0  0
 11 12  2  0  0  0  0
 11247  1  0  0  0  0
 12 13  1  0  0  0  0
 12248  1  0  0  0  0
 13 14  2  0  0  0  0
 13249  1  0  0  0  0
 14  7  1  0  0  0  0
 14250  1  0  0  0  0
 15 16  1  0  0  0  0
 15251  1  0  0  0  0
 16 17  2  0  0  0  0
 16252  1  0  0  0  0
 17 18  1  0  0  0  0
 17 25  1  0  0  0  0
 18 19  2  0  0  0  0
 18253  1  0  0  0  0
 19  8  1  0  0  0  0
 19254  1  0  0  0  0
 20 21  1  0  0  0  0
 20255  1  0  0  0  0
 21 22  2  0  0  0  0
 21256  1  0  0  0  0
 22 23  1  0  0  0  0
 22 26  1  0  0  0  0
 23 24  2  0  0  0  0
 23257  1  0  0  0  0
 24  9  1  0  0  0  0
 24258  1  0  0  0  0
 25 28  2  0  0  0  0
 25259  1  0  0  0  0
 26 27  2  0  0  0  0
 26260  1  0  0  0  0
 27221  1  0  0  0  0
 28 29  1  0  0  0  0
 29 30  1  0  0  0  0
 29261  1  0  0  0  0
 30 31  1  0  0  0  0
 30 32  2  0  0  0  0
 31 33  2  0  0  0  0
 33 34  1  0  0  0  0
 33262  1  0  0  0  0
 34 35  2  0  0  0  0
 34263  1  0  0  0  0
 35 36  1  0  0  0  0
 35 38  1  0  0  0  0
 36 37  2  0  0  0  0
 36264  1  0  0  0  0
 37 31  1  0  0  0  0
 37 58  1  0  0  0  0
 38 39  2  0  0  0  0
 39 40  1  0  0  0  0
 39265  1  0  0  0  0
 40 41  2  0  0  0  0
 40 44  1  0  0  0  0
 41 42  1  0  0  0  0
 41266  1  0  0  0  0
 42 43  2  0  0  0  0
 42 45  1  0  0  0  0
 43 38  1  0  0  0  0
 43267  1  0  0  0  0
 44 46  2  0  0  0  0
 45 51  2  0  0  0  0
 46 47  1  0  0  0  0
 46268  1  0  0  0  0
 47 48  2  0  0  0  0
 47 66  1  0  0  0  0
 48 49  1  0  0  0  0
 48269  1  0  0  0  0
 49 50  2  0  0  0  0
 49270  1  0  0  0  0
 50 44  1  0  0  0  0
 50271  1  0  0  0  0
 51 52  1  0  0  0  0
 51272  1  0  0  0  0
 52 53  2  0  0  0  0
 52 62  1  0  0  0  0
 53 54  1  0  0  0  0
 53 56  1  0  0  0  0
 54 55  2  0  0  0  0
 54273  1  0  0  0  0
 55 45  1  0  0  0  0
 55274  1  0  0  0  0
 56 57  2  0  0  0  0
 56 97  1  0  0  0  0
 58 59  1  0  0  0  0
 59 60  1  0  0  0  0
 59275  1  0  0  0  0
 59276  1  0  0  0  0
 60 61  1  0  0  0  0
 60277  1  0  0  0  0
 60278  1  0  0  0  0
 61279  1  0  0  0  0
 61280  1  0  0  0  0
 61281  1  0  0  0  0
 62 63  1  0  0  0  0
 63 64  1  0  0  0  0
 63282  1  0  0  0  0
 63283  1  0  0  0  0
 64 65  1  0  0  0  0
 64284  1  0  0  0  0
 64285  1  0  0  0  0
 65286  1  0  0  0  0
 65287  1  0  0  0  0
 65288  1  0  0  0  0
 66 67  1  0  0  0  0
 67 68  1  0  0  0  0
 67289  1  0  0  0  0
 67290  1  0  0  0  0
 68 69  1  0  0  0  0
 68291  1  0  0  0  0
 68292  1  0  0  0  0
 69293  1  0  0  0  0
 69294  1  0  0  0  0
 69295  1  0  0  0  0
 70 75  1  0  0  0  0
 70140  2  0  0  0  0
 71 72  2  0  0  0  0
 71 76  1  0  0  0  0
 72 73  1  0  0  0  0
 72233  1  0  0  0  0
 73 74  2  0  0  0  0
 73 77  1  0  0  0  0
 74 70  1  0  0  0  0
 74296  1  0  0  0  0
 75 78  2  0  0  0  0
 76 83  2  0  0  0  0
 77 88  2  0  0  0  0
 78 79  1  0  0  0  0
 78297  1  0  0  0  0
 79 80  2  0  0  0  0
 79298  1  0  0  0  0
 80 81  1  0  0  0  0
 80299  1  0  0  0  0
 81 82  2  0  0  0  0
 81300  1  0  0  0  0
 82 75  1  0  0  0  0
 82301  1  0  0  0  0
 83 84  1  0  0  0  0
 83302  1  0  0  0  0
 84 85  2  0  0  0  0
 84303  1  0  0  0  0
 85 86  1  0  0  0  0
 85 93  1  0  0  0  0
 86 87  2  0  0  0  0
 86304  1  0  0  0  0
 87 76  1  0  0  0  0
 87305  1  0  0  0  0
 88 89  1  0  0  0  0
 88306  1  0  0  0  0
 89 90  2  0  0  0  0
 89307  1  0  0  0  0
 90 91  1  0  0  0  0
 90 94  1  0  0  0  0
 91 92  2  0  0  0  0
 91308  1  0  0  0  0
 92 77  1  0  0  0  0
 92309  1  0  0  0  0
 93 96  2  0  0  0  0
 93310  1  0  0  0  0
 94 95  2  0  0  0  0
 94311  1  0  0  0  0
 95 97  1  0  0  0  0
 96 98  1  0  0  0  0
 97312  1  0  0  0  0
 98 99  1  0  0  0  0
 98313  1  0  0  0  0
 99100  1  0  0  0  0
 99101  2  0  0  0  0
100102  2  0  0  0  0
102103  1  0  0  0  0
102314  1  0  0  0  0
103104  2  0  0  0  0
103315  1  0  0  0  0
104105  1  0  0  0  0
104107  1  0  0  0  0
105106  2  0  0  0  0
105316  1  0  0  0  0
106100  1  0  0  0  0
106128  1  0  0  0  0
107108  2  0  0  0  0
108109  1  0  0  0  0
108317  1  0  0  0  0
109110  2  0  0  0  0
109113  1  0  0  0  0
110111  1  0  0  0  0
110318  1  0  0  0  0
111112  2  0  0  0  0
111114  1  0  0  0  0
112107  1  0  0  0  0
112319  1  0  0  0  0
113115  2  0  0  0  0
114120  2  0  0  0  0
115116  1  0  0  0  0
115320  1  0  0  0  0
116117  2  0  0  0  0
116136  1  0  0  0  0
117118  1  0  0  0  0
117321  1  0  0  0  0
118119  2  0  0  0  0
118322  1  0  0  0  0
119113  1  0  0  0  0
119323  1  0  0  0  0
120121  1  0  0  0  0
120324  1  0  0  0  0
121122  2  0  0  0  0
121132  1  0  0  0  0
122123  1  0  0  0  0
122125  1  0  0  0  0
123124  2  0  0  0  0
123325  1  0  0  0  0
124114  1  0  0  0  0
124326  1  0  0  0  0
125126  1  0  0  0  0
125127  2  0  0  0  0
126178  1  0  0  0  0
126327  1  0  0  0  0
128129  1  0  0  0  0
129130  1  0  0  0  0
129328  1  0  0  0  0
129329  1  0  0  0  0
130131  1  0  0  0  0
130330  1  0  0  0  0
130331  1  0  0  0  0
131332  1  0  0  0  0
131333  1  0  0  0  0
131334  1  0  0  0  0
132133  1  0  0  0  0
133134  1  0  0  0  0
133335  1  0  0  0  0
133336  1  0  0  0  0
134135  1  0  0  0  0
134337  1  0  0  0  0
134338  1  0  0  0  0
135339  1  0  0  0  0
135340  1  0  0  0  0
135341  1  0  0  0  0
136137  1  0  0  0  0
137138  1  0  0  0  0
137342  1  0  0  0  0
137343  1  0  0  0  0
138139  1  0  0  0  0
138344  1  0  0  0  0
138345  1  0  0  0  0
139346  1  0  0  0  0
139347  1  0  0  0  0
139348  1  0  0  0  0
140 71  1  0  0  0  0
140349  1  0  0  0  0
141142  1  0  0  0  0
142143  1  0  0  0  0
142350  1  0  0  0  0
142351  1  0  0  0  0
143144  1  0  0  0  0
143352  1  0  0  0  0
143353  1  0  0  0  0
144145  1  0  0  0  0
144354  1  0  0  0  0
145146  2  0  0  0  0
145147  1  0  0  0  0
147148  1  0  0  0  0
148149  1  0  0  0  0
148150  1  0  0  0  0
148151  1  0  0  0  0
149355  1  0  0  0  0
149356  1  0  0  0  0
149357  1  0  0  0  0
150358  1  0  0  0  0
150359  1  0  0  0  0
150360  1  0  0  0  0
151361  1  0  0  0  0
151362  1  0  0  0  0
151363  1  0  0  0  0
152153  2  0  0  0  0
152158  1  0  0  0  0
153154  1  0  0  0  0
153364  1  0  0  0  0
154155  2  0  0  0  0
154159  1  0  0  0  0
155156  1  0  0  0  0
155222  1  0  0  0  0
156157  2  0  0  0  0
156160  1  0  0  0  0
157152  1  0  0  0  0
157365  1  0  0  0  0
158161  2  0  0  0  0
159166  2  0  0  0  0
160171  2  0  0  0  0
161162  1  0  0  0  0
161366  1  0  0  0  0
162163  2  0  0  0  0
162367  1  0  0  0  0
163164  1  0  0  0  0
163368  1  0  0  0  0
164165  2  0  0  0  0
164369  1  0  0  0  0
165158  1  0  0  0  0
165370  1  0  0  0  0
166167  1  0  0  0  0
166371  1  0  0  0  0
167168  2  0  0  0  0
167372  1  0  0  0  0
168169  1  0  0  0  0
168176  1  0  0  0  0
169170  2  0  0  0  0
169373  1  0  0  0  0
170159  1  0  0  0  0
170374  1  0  0  0  0
171172  1  0  0  0  0
171375  1  0  0  0  0
172173  2  0  0  0  0
172376  1  0  0  0  0
173174  1  0  0  0  0
173177  1  0  0  0  0
174175  2  0  0  0  0
174377  1  0  0  0  0
175160  1  0  0  0  0
175378  1  0  0  0  0
176179  2  0  0  0  0
176379  1  0  0  0  0
177178  2  0  0  0  0
177380  1  0  0  0  0
179180  1  0  0  0  0
180181  1  0  0  0  0
180381  1  0  0  0  0
181182  1  0  0  0  0
181183  2  0  0  0  0
182184  2  0  0  0  0
184185  1  0  0  0  0
184382  1  0  0  0  0
185186  2  0  0  0  0
185383  1  0  0  0  0
186187  1  0  0  0  0
186189  1  0  0  0  0
187188  2  0  0  0  0
187384  1  0  0  0  0
188182  1  0  0  0  0
188209  1  0  0  0  0
189190  2  0  0  0  0
190191  1  0  0  0  0
190385  1  0  0  0  0
191192  2  0  0  0  0
191195  1  0  0  0  0
192193  1  0  0  0  0
192386  1  0  0  0  0
193194  2  0  0  0  0
193196  1  0  0  0  0
194189  1  0  0  0  0
194387  1  0  0  0  0
195197  2  0  0  0  0
196202  2  0  0  0  0
197198  1  0  0  0  0
197388  1  0  0  0  0
198199  2  0  0  0  0
198217  1  0  0  0  0
199200  1  0  0  0  0
199389  1  0  0  0  0
200201  2  0  0  0  0
200390  1  0  0  0  0
201195  1  0  0  0  0
201391  1  0  0  0  0
202203  1  0  0  0  0
202392  1  0  0  0  0
203204  2  0  0  0  0
203213  1  0  0  0  0
204205  1  0  0  0  0
204207  1  0  0  0  0
205206  2  0  0  0  0
205393  1  0  0  0  0
206196  1  0  0  0  0
206394  1  0  0  0  0
207208  2  0  0  0  0
207221  1  0  0  0  0
209210  1  0  0  0  0
210211  1  0  0  0  0
210395  1  0  0  0  0
210396  1  0  0  0  0
211212  1  0  0  0  0
211397  1  0  0  0  0
211398  1  0  0  0  0
212399  1  0  0  0  0
212400  1  0  0  0  0
212401  1  0  0  0  0
213214  1  0  0  0  0
214215  1  0  0  0  0
214402  1  0  0  0  0
214403  1  0  0  0  0
215216  1  0  0  0  0
215404  1  0  0  0  0
215405  1  0  0  0  0
216406  1  0  0  0  0
216407  1  0  0  0  0
216408  1  0  0  0  0
217218  1  0  0  0  0
218219  1  0  0  0  0
218409  1  0  0  0  0
218410  1  0  0  0  0
219220  1  0  0  0  0
219411  1  0  0  0  0
219412  1  0  0  0  0
220413  1  0  0  0  0
220414  1  0  0  0  0
220415  1  0  0  0  0
221416  1  0  0  0  0
222223  1  0  0  0  0
223224  1  0  0  0  0
223417  1  0  0  0  0
223418  1  0  0  0  0
224225  1  0  0  0  0
224419  1  0  0  0  0
224420  1  0  0  0  0
225226  1  0  0  0  0
225421  1  0  0  0  0
226227  2  0  0  0  0
226228  1  0  0  0  0
228229  1  0  0  0  0
229230  1  0  0  0  0
229231  1  0  0  0  0
229232  1  0  0  0  0
230422  1  0  0  0  0
230423  1  0  0  0  0
230424  1  0  0  0  0
231425  1  0  0  0  0
231426  1  0  0  0  0
231427  1  0  0  0  0
232428  1  0  0  0  0
232429  1  0  0  0  0
232430  1  0  0  0  0
233234  1  0  0  0  0
234235  1  0  0  0  0
234431  1  0  0  0  0
234432  1  0  0  0  0
235236  1  0  0  0  0
235433  1  0  0  0  0
235434  1  0  0  0  0
236237  1  0  0  0  0
236435  1  0  0  0  0
237238  2  0  0  0  0
237239  1  0  0  0  0
239240  1  0  0  0  0
240241  1  0  0  0  0
240242  1  0  0  0  0
240243  1  0  0  0  0
241436  1  0  0  0  0
241437  1  0  0  0  0
241438  1  0  0  0  0
242439  1  0  0  0  0
242440  1  0  0  0  0
242441  1  0  0  0  0
243442  1  0  0  0  0
243443  1  0  0  0  0
243444  1  0  0  0  0
M  END
