# Supplementary material for: Electrocatalytic CO2 reduction to ethylene in an acid-fed membrane electrode assembly at 10 A
Source: Nat Commun. 2025 Nov 28;16:10783. doi: 10.1038/s41467-025-65831-8 (PMC12663450; doi:10.1038/s41467-025-65831-8)
Supplement: Supplementary file 3 — Supplementary Data 1-4 [file 41467_2025_65831_MOESM3_ESM.zip › Supplementary Data 1-4/Supplementary Data 4/protonated Th-TF COF.mol]

 OpenBabel06292423253D

450474  0  0  0  0  0  0  0  0999 V2000
  -13.4533    3.3285   -8.9352 C   0  0  0  0  0  0  0  0  0  0  0  0
  -14.0778    2.5927   -7.9179 C   0  0  0  0  0  0  0  0  0  0  0  0
  -13.3437    1.8724   -6.9604 C   0  0  0  0  0  0  0  0  0  0  0  0
  -11.9367    1.9272   -6.9649 C   0  0  0  0  0  0  0  0  0  0  0  0
  -11.2853    2.6997   -7.9248 C   0  0  0  0  0  0  0  0  0  0  0  0
  -12.0504    3.3664   -8.9042 C   0  0  0  0  0  0  0  0  0  0  0  0
  -14.2275    4.0062  -10.0066 C   0  0  0  0  0  0  0  0  0  0  0  0
  -14.0368    1.0540   -5.9785 C   0  0  0  0  0  0  0  0  0  0  0  0
   -9.8425    2.8844   -7.9478 C   0  0  0  0  0  0  0  0  0  0  0  0
  -13.7146    5.1149  -10.7081 C   0  0  0  0  0  0  0  0  0  0  0  0
  -14.4271    5.7206  -11.7487 C   0  0  0  0  0  0  0  0  0  0  0  0
  -15.6844    5.2461  -12.1017 C   0  0  0  0  0  0  0  0  0  0  0  0
  -16.2261    4.1642  -11.4192 C   0  0  0  0  0  0  0  0  0  0  0  0
  -15.5026    3.5488  -10.3929 C   0  0  0  0  0  0  0  0  0  0  0  0
  -14.4450   -0.2468   -6.3217 C   0  0  0  0  0  0  0  0  0  0  0  0
  -14.7449   -1.1650   -5.3270 C   0  0  0  0  0  0  0  0  0  0  0  0
  -14.6241   -0.7471   -4.0083 C   0  0  0  0  0  0  0  0  0  0  0  0
  -14.3875    0.5846   -3.6533 C   0  0  0  0  0  0  0  0  0  0  0  0
  -14.1102    1.4964   -4.6518 C   0  0  0  0  0  0  0  0  0  0  0  0
   -9.2932    4.0057   -7.3004 C   0  0  0  0  0  0  0  0  0  0  0  0
   -7.9616    4.3350   -7.4844 C   0  0  0  0  0  0  0  0  0  0  0  0
   -7.1927    3.5445   -8.3356 C   0  0  0  0  0  0  0  0  0  0  0  0
   -7.6902    2.3690   -8.9045 C   0  0  0  0  0  0  0  0  0  0  0  0
   -9.0243    2.0390   -8.7073 C   0  0  0  0  0  0  0  0  0  0  0  0
  -14.3516   -1.7517   -2.9919 C   0  0  0  0  0  0  0  0  0  0  0  0
   -5.9795    4.0986   -8.9291 C   0  0  0  0  0  0  0  0  0  0  0  0
   -5.7226    5.3655   -8.8460 N   0  0  0  0  0  0  0  0  0  0  0  0
  -13.1834   -1.6859   -2.4353 N   0  0  0  0  0  0  0  0  0  0  0  0
  -12.9677   -2.5215   -1.4067 N   0  0  0  0  0  0  0  0  0  0  0  0
  -11.8617   -2.2511   -0.6349 C   0  0  0  0  0  0  0  0  0  0  0  0
  -12.0298   -2.3953    0.8021 C   0  0  0  0  0  0  0  0  0  0  0  0
  -10.7715   -1.9347   -1.2501 O   0  3  0  0  0  0  0  0  0  0  0  0
  -13.2617   -2.0876    1.3823 C   0  0  0  0  0  0  0  0  0  0  0  0
  -13.5107   -2.5057    2.6736 C   0  0  0  0  0  0  0  0  0  0  0  0
  -12.5699   -3.2954    3.3458 C   0  0  0  0  0  0  0  0  0  0  0  0
  -11.2615   -3.3907    2.8034 C   0  0  0  0  0  0  0  0  0  0  0  0
  -10.9650   -2.8895    1.5448 C   0  0  0  0  0  0  0  0  0  0  0  0
  -12.9958   -4.1847    4.4441 C   0  0  0  0  0  0  0  0  0  0  0  0
  -14.3164   -4.6490    4.5391 C   0  0  0  0  0  0  0  0  0  0  0  0
  -14.7062   -5.7313    5.3551 C   0  0  0  0  0  0  0  0  0  0  0  0
  -13.7098   -6.3668    6.1019 C   0  0  0  0  0  0  0  0  0  0  0  0
  -12.3929   -5.8977    6.0700 C   0  0  0  0  0  0  0  0  0  0  0  0
  -12.0752   -4.7708    5.2966 C   0  0  0  0  0  0  0  0  0  0  0  0
  -16.1217   -6.1553    5.3743 C   0  0  0  0  0  0  0  0  0  0  0  0
  -11.2938   -6.5351    6.7831 C   0  0  0  0  0  0  0  0  0  0  0  0
  -16.9091   -6.0601    4.2087 C   0  0  0  0  0  0  0  0  0  0  0  0
  -18.2901   -6.2527    4.2360 C   0  0  0  0  0  0  0  0  0  0  0  0
  -18.8900   -6.6863    5.4126 C   0  0  0  0  0  0  0  0  0  0  0  0
  -18.1235   -6.8615    6.5653 C   0  0  0  0  0  0  0  0  0  0  0  0
  -16.7547   -6.5779    6.5512 C   0  0  0  0  0  0  0  0  0  0  0  0
  -11.3237   -6.6645    8.1758 C   0  0  0  0  0  0  0  0  0  0  0  0
  -10.1691   -7.0109    8.8750 C   0  0  0  0  0  0  0  0  0  0  0  0
   -8.9853   -7.1534    8.1568 C   0  0  0  0  0  0  0  0  0  0  0  0
   -8.9584   -7.1466    6.7611 C   0  0  0  0  0  0  0  0  0  0  0  0
  -10.1225   -6.8625    6.0762 C   0  0  0  0  0  0  0  0  0  0  0  0
   -7.6628   -7.1097    8.7794 C   0  0  0  0  0  0  0  0  0  0  0  0
   -6.9887   -8.1186    8.8316 O   0  0  0  0  0  0  0  0  0  0  0  0
   -9.7329   -2.9010    0.9402 O   0  0  0  0  0  0  0  0  0  0  0  0
   -8.6059   -3.1060    1.8163 C   0  0  0  0  0  0  0  0  0  0  0  0
   -7.3474   -2.6632    1.0702 C   0  0  0  0  0  0  0  0  0  0  0  0
   -6.0971   -2.8053    1.9220 C   0  0  0  0  0  0  0  0  0  0  0  0
  -10.1526   -7.1512   10.2364 O   0  0  0  0  0  0  0  0  0  0  0  0
  -11.3053   -7.8660   10.7175 C   0  0  0  0  0  0  0  0  0  0  0  0
  -10.9903   -8.5098   12.0602 C   0  0  0  0  0  0  0  0  0  0  0  0
  -12.1846   -9.3013   12.5700 C   0  0  0  0  0  0  0  0  0  0  0  0
  -19.1235   -6.0254    3.1728 O   0  0  0  0  0  0  0  0  0  0  0  0
  -18.6442   -5.0797    2.2116 C   0  0  0  0  0  0  0  0  0  0  0  0
  -19.8284   -4.4826    1.4600 C   0  0  0  0  0  0  0  0  0  0  0  0
  -19.3711   -3.4725    0.4196 C   0  0  0  0  0  0  0  0  0  0  0  0
   -0.6188   -9.2026   14.1250 C   0  0  0  0  0  0  0  0  0  0  0  0
    1.3755   -8.6734   12.7818 C   0  0  0  0  0  0  0  0  0  0  0  0
    0.5625   -8.1018   11.7846 C   0  0  0  0  0  0  0  0  0  0  0  0
   -0.8196   -8.0109   11.9735 C   0  0  0  0  0  0  0  0  0  0  0  0
   -1.3833   -8.5534   13.1459 C   0  0  0  0  0  0  0  0  0  0  0  0
   -1.2620   -9.8224   15.3061 C   0  0  0  0  0  0  0  0  0  0  0  0
    2.8358   -8.5874   12.7025 C   0  0  0  0  0  0  0  0  0  0  0  0
   -1.7198   -7.3834   11.0121 C   0  0  0  0  0  0  0  0  0  0  0  0
   -2.5119  -10.4650   15.2015 C   0  0  0  0  0  0  0  0  0  0  0  0
   -3.1324  -11.0457   16.3116 C   0  0  0  0  0  0  0  0  0  0  0  0
   -2.5096  -11.0090   17.5536 C   0  0  0  0  0  0  0  0  0  0  0  0
   -1.2713  -10.3887   17.6854 C   0  0  0  0  0  0  0  0  0  0  0  0
   -0.6577   -9.7980   16.5753 C   0  0  0  0  0  0  0  0  0  0  0  0
    3.5126   -7.7063   13.5678 C   0  0  0  0  0  0  0  0  0  0  0  0
    4.8742   -7.4716   13.4209 C   0  0  0  0  0  0  0  0  0  0  0  0
    5.5572   -8.1347   12.4064 C   0  0  0  0  0  0  0  0  0  0  0  0
    4.9282   -9.0619   11.5740 C   0  0  0  0  0  0  0  0  0  0  0  0
    3.5627   -9.2871   11.7278 C   0  0  0  0  0  0  0  0  0  0  0  0
   -2.3587   -6.1762   11.3492 C   0  0  0  0  0  0  0  0  0  0  0  0
   -3.3800   -5.6788   10.5536 C   0  0  0  0  0  0  0  0  0  0  0  0
   -3.7541   -6.3969    9.4201 C   0  0  0  0  0  0  0  0  0  0  0  0
   -3.0585   -7.5364    9.0081 C   0  0  0  0  0  0  0  0  0  0  0  0
   -2.0382   -8.0298    9.8103 C   0  0  0  0  0  0  0  0  0  0  0  0
    6.9117   -7.6861   12.0826 C   0  0  0  0  0  0  0  0  0  0  0  0
   -5.0670   -6.1792    8.8178 C   0  0  0  0  0  0  0  0  0  0  0  0
   -5.9838   -5.5042    9.4353 N   0  0  0  0  0  0  0  0  0  0  0  0
    7.2011   -6.8061   11.1661 N   0  0  0  0  0  0  0  0  0  0  0  0
   -7.2525   -5.7871    9.0131 N   0  0  0  0  0  0  0  0  0  0  0  0
    6.1819   -6.2624   10.4294 N   0  0  0  0  0  0  0  0  0  0  0  0
    6.4289   -5.4260    9.3630 C   0  0  0  0  0  0  0  0  0  0  0  0
    7.7164   -4.7273    9.1857 C   0  0  0  0  0  0  0  0  0  0  0  0
    5.4364   -5.3651    8.5352 O   0  3  0  0  0  0  0  0  0  0  0  0
    8.5865   -4.4896   10.2503 C   0  0  0  0  0  0  0  0  0  0  0  0
    9.8629   -4.0036   10.0021 C   0  0  0  0  0  0  0  0  0  0  0  0
   10.3024   -3.7792    8.6920 C   0  0  0  0  0  0  0  0  0  0  0  0
    9.3616   -3.8869    7.6490 C   0  0  0  0  0  0  0  0  0  0  0  0
    8.0504   -4.2880    7.8974 C   0  0  0  0  0  0  0  0  0  0  0  0
   11.7188   -3.4947    8.4171 C   0  0  0  0  0  0  0  0  0  0  0  0
   12.7408   -4.0998    9.1603 C   0  0  0  0  0  0  0  0  0  0  0  0
   14.1159   -3.8649    8.9413 C   0  0  0  0  0  0  0  0  0  0  0  0
   14.4475   -3.0978    7.8154 C   0  0  0  0  0  0  0  0  0  0  0  0
   13.4555   -2.5466    6.9921 C   0  0  0  0  0  0  0  0  0  0  0  0
   12.1088   -2.6805    7.3651 C   0  0  0  0  0  0  0  0  0  0  0  0
   15.1299   -4.4452    9.8630 C   0  0  0  0  0  0  0  0  0  0  0  0
   13.7484   -1.8854    5.7195 C   0  0  0  0  0  0  0  0  0  0  0  0
   14.7575   -4.8501   11.1630 C   0  0  0  0  0  0  0  0  0  0  0  0
   15.6346   -5.5010   12.0322 C   0  0  0  0  0  0  0  0  0  0  0  0
   16.9643   -5.6449   11.6614 C   0  0  0  0  0  0  0  0  0  0  0  0
   17.3881   -5.2000   10.4095 C   0  0  0  0  0  0  0  0  0  0  0  0
   16.4759   -4.6291    9.5125 C   0  0  0  0  0  0  0  0  0  0  0  0
   14.7399   -0.9018    5.5900 C   0  0  0  0  0  0  0  0  0  0  0  0
   14.8864   -0.1970    4.3928 C   0  0  0  0  0  0  0  0  0  0  0  0
   13.9752   -0.4392    3.3704 C   0  0  0  0  0  0  0  0  0  0  0  0
   13.0468   -1.4776    3.4388 C   0  0  0  0  0  0  0  0  0  0  0  0
   12.9586   -2.2138    4.6004 C   0  0  0  0  0  0  0  0  0  0  0  0
   13.8057    0.4339    2.2152 C   0  0  0  0  0  0  0  0  0  0  0  0
   12.7200    1.2972    2.3959 N   0  0  0  0  0  0  0  0  0  0  0  0
   14.4250    0.2129    1.1834 O   0  0  0  0  0  0  0  0  0  0  0  0
    7.0496   -4.2909    6.9478 O   0  0  0  0  0  0  0  0  0  0  0  0
    7.2761   -3.4278    5.8101 C   0  0  0  0  0  0  0  0  0  0  0  0
    5.9220   -3.1086    5.1777 C   0  0  0  0  0  0  0  0  0  0  0  0
    6.0586   -2.1768    3.9843 C   0  0  0  0  0  0  0  0  0  0  0  0
   15.8537    0.7545    4.2186 O   0  0  0  0  0  0  0  0  0  0  0  0
   17.1493    0.2812    4.6278 C   0  0  0  0  0  0  0  0  0  0  0  0
   18.2306    1.0364    3.8645 C   0  0  0  0  0  0  0  0  0  0  0  0
   19.6172    0.5548    4.2615 C   0  0  0  0  0  0  0  0  0  0  0  0
   15.2735   -6.0194   13.2489 O   0  0  0  0  0  0  0  0  0  0  0  0
   13.8763   -6.2906   13.4052 C   0  0  0  0  0  0  0  0  0  0  0  0
   13.6646   -7.2127   14.5992 C   0  0  0  0  0  0  0  0  0  0  0  0
   12.1891   -7.5249   14.7952 C   0  0  0  0  0  0  0  0  0  0  0  0
    0.7695   -9.2305   13.9265 C   0  0  0  0  0  0  0  0  0  0  0  0
  -11.2140    1.1169   -6.1046 O   0  0  0  0  0  0  0  0  0  0  0  0
  -10.6527    1.8396   -5.0016 C   0  0  0  0  0  0  0  0  0  0  0  0
   -9.1605    1.4981   -4.8710 C   0  0  0  0  0  0  0  0  0  0  0  0
   -8.9130    0.2348   -4.1803 N   0  0  0  0  0  0  0  0  0  0  0  0
   -7.7151   -0.0950   -3.6359 C   0  0  0  0  0  0  0  0  0  0  0  0
   -7.6343   -1.2712   -3.1409 O   0  3  0  0  0  0  0  0  0  0  0  0
   -6.7753    0.8635   -3.6313 O   0  0  0  0  0  0  0  0  0  0  0  0
   -5.5359    0.8816   -2.8669 C   0  0  0  0  0  0  0  0  0  0  0  0
   -4.5501   -0.1922   -3.3359 C   0  0  0  0  0  0  0  0  0  0  0  0
   -5.8283    0.7758   -1.3672 C   0  0  0  0  0  0  0  0  0  0  0  0
   -4.9230    2.2608   -3.1565 C   0  0  0  0  0  0  0  0  0  0  0  0
   15.4240    5.3074   -5.1763 C   0  0  0  0  0  0  0  0  0  0  0  0
   14.6661    5.8191   -6.2392 C   0  0  0  0  0  0  0  0  0  0  0  0
   13.3130    5.4841   -6.4199 C   0  0  0  0  0  0  0  0  0  0  0  0
   12.6604    4.6589   -5.4836 C   0  0  0  0  0  0  0  0  0  0  0  0
   13.3684    4.1857   -4.3806 C   0  0  0  0  0  0  0  0  0  0  0  0
   14.7390    4.4951   -4.2598 C   0  0  0  0  0  0  0  0  0  0  0  0
   16.8761    5.5871   -5.0346 C   0  0  0  0  0  0  0  0  0  0  0  0
   12.5898    5.9837   -7.5784 C   0  0  0  0  0  0  0  0  0  0  0  0
   12.7503    3.4289   -3.3030 C   0  0  0  0  0  0  0  0  0  0  0  0
   17.5263    5.5305   -3.7858 C   0  0  0  0  0  0  0  0  0  0  0  0
   18.9024    5.7493   -3.6621 C   0  0  0  0  0  0  0  0  0  0  0  0
   19.6633    6.0536   -4.7839 C   0  0  0  0  0  0  0  0  0  0  0  0
   19.0504    6.1333   -6.0282 C   0  0  0  0  0  0  0  0  0  0  0  0
   17.6779    5.8940   -6.1509 C   0  0  0  0  0  0  0  0  0  0  0  0
   12.6840    5.3042   -8.8052 C   0  0  0  0  0  0  0  0  0  0  0  0
   11.7329    5.5182   -9.7914 C   0  0  0  0  0  0  0  0  0  0  0  0
   10.7081    6.4132   -9.5137 C   0  0  0  0  0  0  0  0  0  0  0  0
   10.6955    7.2216   -8.3728 C   0  0  0  0  0  0  0  0  0  0  0  0
   11.6589    7.0160   -7.4060 C   0  0  0  0  0  0  0  0  0  0  0  0
   12.2615    4.1293   -2.1852 C   0  0  0  0  0  0  0  0  0  0  0  0
   11.8844    3.4462   -1.0431 C   0  0  0  0  0  0  0  0  0  0  0  0
   12.0222    2.0605   -1.0224 C   0  0  0  0  0  0  0  0  0  0  0  0
   12.4042    1.3375   -2.1560 C   0  0  0  0  0  0  0  0  0  0  0  0
   12.7691    2.0291   -3.3038 C   0  0  0  0  0  0  0  0  0  0  0  0
    9.4389    6.2408  -10.2040 C   0  0  0  0  0  0  0  0  0  0  0  0
   12.0986    1.3701    0.2614 C   0  0  0  0  0  0  0  0  0  0  0  0
   12.2129    2.0341    1.3685 N   0  0  0  0  0  0  0  0  0  0  0  0
    8.4409    5.8784   -9.4614 N   0  0  0  0  0  0  0  0  0  0  0  0
    7.2381    5.8425  -10.0570 N   0  0  0  0  0  0  0  0  0  0  0  0
    6.1529    5.7530   -9.2164 C   0  0  0  0  0  0  0  0  0  0  0  0
    4.9978    6.5622   -9.5700 C   0  0  0  0  0  0  0  0  0  0  0  0
    6.2399    4.9369   -8.2198 O   0  3  0  0  0  0  0  0  0  0  0  0
    5.1917    7.8064  -10.1732 C   0  0  0  0  0  0  0  0  0  0  0  0
    4.1157    8.4308  -10.7708 C   0  0  0  0  0  0  0  0  0  0  0  0
    2.8783    7.7794  -10.8361 C   0  0  0  0  0  0  0  0  0  0  0  0
    2.6801    6.6285  -10.0283 C   0  0  0  0  0  0  0  0  0  0  0  0
    3.7311    6.0396   -9.3412 C   0  0  0  0  0  0  0  0  0  0  0  0
    1.9052    8.1361  -11.8873 C   0  0  0  0  0  0  0  0  0  0  0  0
    2.3151    8.7147  -13.0978 C   0  0  0  0  0  0  0  0  0  0  0  0
    1.5045    8.7667  -14.2513 C   0  0  0  0  0  0  0  0  0  0  0  0
    0.2275    8.2040  -14.1681 C   0  0  0  0  0  0  0  0  0  0  0  0
   -0.2295    7.6648  -12.9621 C   0  0  0  0  0  0  0  0  0  0  0  0
    0.5890    7.7120  -11.8234 C   0  0  0  0  0  0  0  0  0  0  0  0
    2.0364    9.3767  -15.4873 C   0  0  0  0  0  0  0  0  0  0  0  0
   -1.5116    6.9899  -12.8169 C   0  0  0  0  0  0  0  0  0  0  0  0
    3.4047    9.2600  -15.8055 C   0  0  0  0  0  0  0  0  0  0  0  0
    3.9835    9.9901  -16.8431 C   0  0  0  0  0  0  0  0  0  0  0  0
    3.1669   10.7449  -17.6774 C   0  0  0  0  0  0  0  0  0  0  0  0
    1.7951   10.8186  -17.4331 C   0  0  0  0  0  0  0  0  0  0  0  0
    1.2382   10.1571  -16.3346 C   0  0  0  0  0  0  0  0  0  0  0  0
   -2.7135    7.6636  -13.0592 C   0  0  0  0  0  0  0  0  0  0  0  0
   -3.9264    7.1051  -12.6592 C   0  0  0  0  0  0  0  0  0  0  0  0
   -3.8923    5.9042  -11.9548 C   0  0  0  0  0  0  0  0  0  0  0  0
   -2.7186    5.1623  -11.8055 C   0  0  0  0  0  0  0  0  0  0  0  0
   -1.5335    5.6969  -12.2634 C   0  0  0  0  0  0  0  0  0  0  0  0
   -5.0085    5.4208  -11.1499 C   0  0  0  0  0  0  0  0  0  0  0  0
   -5.7948    4.6082  -11.6173 O   0  0  0  0  0  0  0  0  0  0  0  0
    3.6452    4.9482   -8.5134 O   0  0  0  0  0  0  0  0  0  0  0  0
    2.3221    4.6156   -8.0458 C   0  0  0  0  0  0  0  0  0  0  0  0
    2.4717    3.6845   -6.8426 C   0  0  0  0  0  0  0  0  0  0  0  0
    1.1281    3.2967   -6.2481 C   0  0  0  0  0  0  0  0  0  0  0  0
   -5.1251    7.7299  -12.8720 O   0  0  0  0  0  0  0  0  0  0  0  0
   -5.2077    8.3077  -14.1867 C   0  0  0  0  0  0  0  0  0  0  0  0
   -6.6665    8.4657  -14.5914 C   0  0  0  0  0  0  0  0  0  0  0  0
   -6.7751    9.0304  -15.9993 C   0  0  0  0  0  0  0  0  0  0  0  0
    5.3286   10.0365  -17.0979 O   0  0  0  0  0  0  0  0  0  0  0  0
    6.1724    9.7717  -15.9727 C   0  0  0  0  0  0  0  0  0  0  0  0
    7.5314   10.4243  -16.1977 C   0  0  0  0  0  0  0  0  0  0  0  0
    8.4695   10.1649  -15.0295 C   0  0  0  0  0  0  0  0  0  0  0  0
   -4.8758    5.8183   -9.8133 N   0  0  0  0  0  0  0  0  0  0  0  0
   11.3691    4.2234   -5.7305 O   0  0  0  0  0  0  0  0  0  0  0  0
   10.3883    4.9111   -4.9436 C   0  0  0  0  0  0  0  0  0  0  0  0
    9.4735    3.8867   -4.2553 C   0  0  0  0  0  0  0  0  0  0  0  0
    8.4194    3.3741   -5.1274 N   0  0  0  0  0  0  0  0  0  0  0  0
    7.3035    2.7559   -4.6662 C   0  0  0  0  0  0  0  0  0  0  0  0
    6.5162    2.2921   -5.5604 O   0  3  0  0  0  0  0  0  0  0  0  0
    7.1286    2.7503   -3.3353 O   0  0  0  0  0  0  0  0  0  0  0  0
    5.9111    2.4249   -2.6054 C   0  0  0  0  0  0  0  0  0  0  0  0
    5.5259    0.9496   -2.7475 C   0  0  0  0  0  0  0  0  0  0  0  0
    4.7703    3.3579   -3.0226 C   0  0  0  0  0  0  0  0  0  0  0  0
    6.2589    2.6942   -1.1329 C   0  0  0  0  0  0  0  0  0  0  0  0
    1.1394   -7.7438   10.5847 O   0  0  0  0  0  0  0  0  0  0  0  0
    1.2531   -6.3356   10.4115 C   0  0  0  0  0  0  0  0  0  0  0  0
    2.1428   -6.1050    9.1841 C   0  0  0  0  0  0  0  0  0  0  0  0
    2.4098   -4.6911    8.9476 N   0  0  0  0  0  0  0  0  0  0  0  0
    1.7084   -3.9078    8.0881 C   0  0  0  0  0  0  0  0  0  0  0  0
    1.9117   -2.6541    8.2221 O   0  3  0  0  0  0  0  0  0  0  0  0
    0.9264   -4.5360    7.1998 O   0  0  0  0  0  0  0  0  0  0  0  0
   -0.1476   -3.9106    6.4458 C   0  0  0  0  0  0  0  0  0  0  0  0
   -0.8704   -5.0714    5.7461 C   0  0  0  0  0  0  0  0  0  0  0  0
   -1.1192   -3.2247    7.4088 C   0  0  0  0  0  0  0  0  0  0  0  0
    0.3832   -2.9581    5.3684 C   0  0  0  0  0  0  0  0  0  0  0  0
  -15.1648    2.5552   -7.8623 H   0  0  0  0  0  0  0  0  0  0  0  0
  -11.5093    3.9146   -9.6759 H   0  0  0  0  0  0  0  0  0  0  0  0
  -12.7442    5.5377  -10.4608 H   0  0  0  0  0  0  0  0  0  0  0  0
  -13.9966    6.5640  -12.2830 H   0  0  0  0  0  0  0  0  0  0  0  0
  -16.2401    5.7170  -12.9084 H   0  0  0  0  0  0  0  0  0  0  0  0
  -17.2098    3.7887  -11.6903 H   0  0  0  0  0  0  0  0  0  0  0  0
  -15.9579    2.6853   -9.9148 H   0  0  0  0  0  0  0  0  0  0  0  0
  -14.4133   -0.5724   -7.3605 H   0  0  0  0  0  0  0  0  0  0  0  0
  -14.9288   -2.2032   -5.5864 H   0  0  0  0  0  0  0  0  0  0  0  0
  -14.3052    0.8854   -2.6129 H   0  0  0  0  0  0  0  0  0  0  0  0
  -13.8307    2.5157   -4.3936 H   0  0  0  0  0  0  0  0  0  0  0  0
   -9.9326    4.6823   -6.7352 H   0  0  0  0  0  0  0  0  0  0  0  0
   -7.5765    5.2707   -7.0859 H   0  0  0  0  0  0  0  0  0  0  0  0
   -7.1008    1.7956   -9.6168 H   0  0  0  0  0  0  0  0  0  0  0  0
   -9.4529    1.1894   -9.2367 H   0  0  0  0  0  0  0  0  0  0  0  0
  -15.1252   -2.5039   -2.7583 H   0  0  0  0  0  0  0  0  0  0  0  0
   -5.3740    3.4095   -9.5463 H   0  0  0  0  0  0  0  0  0  0  0  0
  -13.7916   -2.9544   -0.9905 H   0  0  0  0  0  0  0  0  0  0  0  0
  -10.0470   -1.8584   -0.5857 H   0  0  0  0  0  0  0  0  0  0  0  0
  -14.0548   -1.5760    0.8390 H   0  0  0  0  0  0  0  0  0  0  0  0
  -14.4925   -2.3075    3.1024 H   0  0  0  0  0  0  0  0  0  0  0  0
  -10.5057   -3.9619    3.3345 H   0  0  0  0  0  0  0  0  0  0  0  0
  -15.0864   -4.1839    3.9295 H   0  0  0  0  0  0  0  0  0  0  0  0
  -13.9514   -7.2460    6.6965 H   0  0  0  0  0  0  0  0  0  0  0  0
  -11.0552   -4.3951    5.3371 H   0  0  0  0  0  0  0  0  0  0  0  0
  -16.4310   -5.8106    3.2677 H   0  0  0  0  0  0  0  0  0  0  0  0
  -19.9615   -6.8670    5.4416 H   0  0  0  0  0  0  0  0  0  0  0  0
  -18.6007   -7.1868    7.4868 H   0  0  0  0  0  0  0  0  0  0  0  0
  -16.2002   -6.6643    7.4829 H   0  0  0  0  0  0  0  0  0  0  0  0
  -12.2364   -6.4146    8.7112 H   0  0  0  0  0  0  0  0  0  0  0  0
   -8.0246   -7.2955    6.2254 H   0  0  0  0  0  0  0  0  0  0  0  0
  -10.0966   -6.8081    4.9903 H   0  0  0  0  0  0  0  0  0  0  0  0
   -8.7082   -2.5026    2.7267 H   0  0  0  0  0  0  0  0  0  0  0  0
   -8.5344   -4.1689    2.0735 H   0  0  0  0  0  0  0  0  0  0  0  0
   -7.4595   -1.6190    0.7541 H   0  0  0  0  0  0  0  0  0  0  0  0
   -7.2382   -3.2463    0.1481 H   0  0  0  0  0  0  0  0  0  0  0  0
   -6.1737   -2.2077    2.8363 H   0  0  0  0  0  0  0  0  0  0  0  0
   -5.2179   -2.4611    1.3675 H   0  0  0  0  0  0  0  0  0  0  0  0
   -5.9312   -3.8490    2.2067 H   0  0  0  0  0  0  0  0  0  0  0  0
  -12.1365   -7.1612   10.8384 H   0  0  0  0  0  0  0  0  0  0  0  0
  -11.5988   -8.6551   10.0108 H   0  0  0  0  0  0  0  0  0  0  0  0
  -10.7120   -7.7369   12.7853 H   0  0  0  0  0  0  0  0  0  0  0  0
  -10.1198   -9.1684   11.9604 H   0  0  0  0  0  0  0  0  0  0  0  0
  -13.0620   -8.6563   12.6862 H   0  0  0  0  0  0  0  0  0  0  0  0
  -11.9609   -9.7519   13.5412 H   0  0  0  0  0  0  0  0  0  0  0  0
  -12.4464  -10.1060   11.8743 H   0  0  0  0  0  0  0  0  0  0  0  0
  -18.0992   -4.2592    2.6974 H   0  0  0  0  0  0  0  0  0  0  0  0
  -17.9772   -5.5933    1.5089 H   0  0  0  0  0  0  0  0  0  0  0  0
  -20.5054   -3.9978    2.1735 H   0  0  0  0  0  0  0  0  0  0  0  0
  -20.4075   -5.2803    0.9815 H   0  0  0  0  0  0  0  0  0  0  0  0
  -18.7992   -2.6613    0.8827 H   0  0  0  0  0  0  0  0  0  0  0  0
  -20.2335   -3.0308   -0.0887 H   0  0  0  0  0  0  0  0  0  0  0  0
  -18.7369   -3.9477   -0.3359 H   0  0  0  0  0  0  0  0  0  0  0  0
   -2.4638   -8.4774   13.2827 H   0  0  0  0  0  0  0  0  0  0  0  0
   -3.0229  -10.5370   14.2435 H   0  0  0  0  0  0  0  0  0  0  0  0
   -4.0992  -11.5318   16.2030 H   0  0  0  0  0  0  0  0  0  0  0  0
   -2.9874  -11.4659   18.4169 H   0  0  0  0  0  0  0  0  0  0  0  0
   -0.7819  -10.3626   18.6561 H   0  0  0  0  0  0  0  0  0  0  0  0
    0.3009   -9.3082   16.7260 H   0  0  0  0  0  0  0  0  0  0  0  0
    2.9614   -7.1723   14.3425 H   0  0  0  0  0  0  0  0  0  0  0  0
    5.3741   -6.7548   14.0682 H   0  0  0  0  0  0  0  0  0  0  0  0
    5.4801   -9.5829   10.7953 H   0  0  0  0  0  0  0  0  0  0  0  0
    3.0524   -9.9908   11.0707 H   0  0  0  0  0  0  0  0  0  0  0  0
   -2.1324   -5.6786   12.2913 H   0  0  0  0  0  0  0  0  0  0  0  0
   -3.9588   -4.8209   10.8887 H   0  0  0  0  0  0  0  0  0  0  0  0
   -3.3986   -8.1263    8.1596 H   0  0  0  0  0  0  0  0  0  0  0  0
   -1.5730   -8.9822    9.5596 H   0  0  0  0  0  0  0  0  0  0  0  0
    7.7308   -8.1120   12.6874 H   0  0  0  0  0  0  0  0  0  0  0  0
   -5.2668   -6.7199    7.8738 H   0  0  0  0  0  0  0  0  0  0  0  0
   -7.9659   -5.1251    9.3063 H   0  0  0  0  0  0  0  0  0  0  0  0
    5.2820   -6.7313   10.4662 H   0  0  0  0  0  0  0  0  0  0  0  0
    5.7154   -4.8509    7.7347 H   0  0  0  0  0  0  0  0  0  0  0  0
    8.3202   -4.7041   11.2830 H   0  0  0  0  0  0  0  0  0  0  0  0
   10.5365   -3.8546   10.8467 H   0  0  0  0  0  0  0  0  0  0  0  0
    9.6913   -3.6988    6.6300 H   0  0  0  0  0  0  0  0  0  0  0  0
   12.4488   -4.8103    9.9300 H   0  0  0  0  0  0  0  0  0  0  0  0
   15.4898   -2.9403    7.5492 H   0  0  0  0  0  0  0  0  0  0  0  0
   11.3539   -2.1617    6.7782 H   0  0  0  0  0  0  0  0  0  0  0  0
   13.7540   -4.6438   11.5135 H   0  0  0  0  0  0  0  0  0  0  0  0
   17.6713   -6.1143   12.3403 H   0  0  0  0  0  0  0  0  0  0  0  0
   18.4306   -5.3154   10.1213 H   0  0  0  0  0  0  0  0  0  0  0  0
   16.8513   -4.3402    8.5346 H   0  0  0  0  0  0  0  0  0  0  0  0
   15.3658   -0.6535    6.4436 H   0  0  0  0  0  0  0  0  0  0  0  0
   12.3797   -1.6804    2.6054 H   0  0  0  0  0  0  0  0  0  0  0  0
   12.2309   -3.0206    4.6497 H   0  0  0  0  0  0  0  0  0  0  0  0
   12.6023    1.7006    3.3220 H   0  0  0  0  0  0  0  0  0  0  0  0
    7.7433   -2.4842    6.1191 H   0  0  0  0  0  0  0  0  0  0  0  0
    7.9168   -3.9472    5.0886 H   0  0  0  0  0  0  0  0  0  0  0  0
    5.2679   -2.6491    5.9289 H   0  0  0  0  0  0  0  0  0  0  0  0
    5.4255   -4.0370    4.8725 H   0  0  0  0  0  0  0  0  0  0  0  0
    6.5336   -1.2334    4.2733 H   0  0  0  0  0  0  0  0  0  0  0  0
    5.0732   -1.9436    3.5680 H   0  0  0  0  0  0  0  0  0  0  0  0
    6.6610   -2.6357    3.1940 H   0  0  0  0  0  0  0  0  0  0  0  0
   17.2673    0.4569    5.7035 H   0  0  0  0  0  0  0  0  0  0  0  0
   17.2591   -0.7932    4.4239 H   0  0  0  0  0  0  0  0  0  0  0  0
   18.1371    2.1114    4.0549 H   0  0  0  0  0  0  0  0  0  0  0  0
   18.0842    0.9014    2.7864 H   0  0  0  0  0  0  0  0  0  0  0  0
   19.7914    0.7009    5.3327 H   0  0  0  0  0  0  0  0  0  0  0  0
   20.3866    1.1064    3.7131 H   0  0  0  0  0  0  0  0  0  0  0  0
   19.7408   -0.5107    4.0396 H   0  0  0  0  0  0  0  0  0  0  0  0
   13.3416   -5.3487   13.5780 H   0  0  0  0  0  0  0  0  0  0  0  0
   13.4748   -6.7833   12.5093 H   0  0  0  0  0  0  0  0  0  0  0  0
   14.0736   -6.7478   15.5033 H   0  0  0  0  0  0  0  0  0  0  0  0
   14.2256   -8.1425   14.4499 H   0  0  0  0  0  0  0  0  0  0  0  0
   11.7702   -8.0162   13.9104 H   0  0  0  0  0  0  0  0  0  0  0  0
   11.6154   -6.6103   14.9788 H   0  0  0  0  0  0  0  0  0  0  0  0
   12.0494   -8.1917   15.6512 H   0  0  0  0  0  0  0  0  0  0  0  0
    1.4045   -9.7116   14.6708 H   0  0  0  0  0  0  0  0  0  0  0  0
  -10.7790    2.9232   -5.1034 H   0  0  0  0  0  0  0  0  0  0  0  0
  -11.1816    1.5324   -4.0923 H   0  0  0  0  0  0  0  0  0  0  0  0
   -8.6547    2.2920   -4.3123 H   0  0  0  0  0  0  0  0  0  0  0  0
   -8.6784    1.3976   -5.8462 H   0  0  0  0  0  0  0  0  0  0  0  0
   -9.5710   -0.5177   -4.3603 H   0  0  0  0  0  0  0  0  0  0  0  0
   -6.7430   -1.4565   -2.7887 H   0  0  0  0  0  0  0  0  0  0  0  0
   -4.8647   -1.2012   -3.0601 H   0  0  0  0  0  0  0  0  0  0  0  0
   -4.4476   -0.1797   -4.4261 H   0  0  0  0  0  0  0  0  0  0  0  0
   -3.5595   -0.0382   -2.8918 H   0  0  0  0  0  0  0  0  0  0  0  0
   -6.5721    1.5208   -1.0623 H   0  0  0  0  0  0  0  0  0  0  0  0
   -6.2403   -0.2025   -1.1028 H   0  0  0  0  0  0  0  0  0  0  0  0
   -4.9220    0.9294   -0.7708 H   0  0  0  0  0  0  0  0  0  0  0  0
   -5.6168    3.0629   -2.8794 H   0  0  0  0  0  0  0  0  0  0  0  0
   -3.9839    2.4125   -2.6136 H   0  0  0  0  0  0  0  0  0  0  0  0
   -4.7253    2.3797   -4.2284 H   0  0  0  0  0  0  0  0  0  0  0  0
   15.1272    6.4898   -6.9628 H   0  0  0  0  0  0  0  0  0  0  0  0
   15.2773    4.0638   -3.4153 H   0  0  0  0  0  0  0  0  0  0  0  0
   16.9759    5.3152   -2.8734 H   0  0  0  0  0  0  0  0  0  0  0  0
   19.3780    5.6810   -2.6867 H   0  0  0  0  0  0  0  0  0  0  0  0
   20.7322    6.2259   -4.6889 H   0  0  0  0  0  0  0  0  0  0  0  0
   19.6406    6.3717   -6.9096 H   0  0  0  0  0  0  0  0  0  0  0  0
   17.2548    5.9357   -7.1513 H   0  0  0  0  0  0  0  0  0  0  0  0
   13.4323    4.5245   -8.9409 H   0  0  0  0  0  0  0  0  0  0  0  0
   11.7284    4.8979  -10.6825 H   0  0  0  0  0  0  0  0  0  0  0  0
    9.8843    7.9186   -8.1836 H   0  0  0  0  0  0  0  0  0  0  0  0
   11.6137    7.5676   -6.4692 H   0  0  0  0  0  0  0  0  0  0  0  0
   12.2781    5.2182   -2.1680 H   0  0  0  0  0  0  0  0  0  0  0  0
   11.6289    3.9992   -0.1423 H   0  0  0  0  0  0  0  0  0  0  0  0
   12.5646    0.2625   -2.1099 H   0  0  0  0  0  0  0  0  0  0  0  0
   13.1778    1.4850   -4.1538 H   0  0  0  0  0  0  0  0  0  0  0  0
    9.3909    6.4117  -11.2936 H   0  0  0  0  0  0  0  0  0  0  0  0
   12.1681    0.2671    0.2217 H   0  0  0  0  0  0  0  0  0  0  0  0
    7.1574    6.3238  -10.9520 H   0  0  0  0  0  0  0  0  0  0  0  0
    5.3684    4.9092   -7.7594 H   0  0  0  0  0  0  0  0  0  0  0  0
    6.1695    8.2815  -10.2363 H   0  0  0  0  0  0  0  0  0  0  0  0
    4.2842    9.3766  -11.2848 H   0  0  0  0  0  0  0  0  0  0  0  0
    1.7124    6.1353  -10.0342 H   0  0  0  0  0  0  0  0  0  0  0  0
    3.3229    9.1125  -13.1797 H   0  0  0  0  0  0  0  0  0  0  0  0
   -0.4071    8.1573  -15.0512 H   0  0  0  0  0  0  0  0  0  0  0  0
    0.1832    7.3354  -10.8869 H   0  0  0  0  0  0  0  0  0  0  0  0
    4.0294    8.5999  -15.2134 H   0  0  0  0  0  0  0  0  0  0  0  0
    3.6000   11.2977  -18.5072 H   0  0  0  0  0  0  0  0  0  0  0  0
    1.1627   11.4222  -18.0801 H   0  0  0  0  0  0  0  0  0  0  0  0
    0.1767   10.2877  -16.1365 H   0  0  0  0  0  0  0  0  0  0  0  0
   -2.6824    8.6610  -13.4908 H   0  0  0  0  0  0  0  0  0  0  0  0
   -2.7289    4.2103  -11.2816 H   0  0  0  0  0  0  0  0  0  0  0  0
   -0.6098    5.1437  -12.1093 H   0  0  0  0  0  0  0  0  0  0  0  0
    1.7847    5.5182   -7.7300 H   0  0  0  0  0  0  0  0  0  0  0  0
    1.7712    4.1080   -8.8457 H   0  0  0  0  0  0  0  0  0  0  0  0
    3.0842    4.1749   -6.0763 H   0  0  0  0  0  0  0  0  0  0  0  0
    3.0228    2.7834   -7.1367 H   0  0  0  0  0  0  0  0  0  0  0  0
    0.5712    4.1816   -5.9230 H   0  0  0  0  0  0  0  0  0  0  0  0
    1.2704    2.6494   -5.3765 H   0  0  0  0  0  0  0  0  0  0  0  0
    0.5170    2.7547   -6.9767 H   0  0  0  0  0  0  0  0  0  0  0  0
   -4.7269    9.2931  -14.1747 H   0  0  0  0  0  0  0  0  0  0  0  0
   -4.7052    7.6676  -14.9255 H   0  0  0  0  0  0  0  0  0  0  0  0
   -7.1786    9.1234  -13.8803 H   0  0  0  0  0  0  0  0  0  0  0  0
   -7.1740    7.4958  -14.5367 H   0  0  0  0  0  0  0  0  0  0  0  0
   -6.2806   10.0050  -16.0704 H   0  0  0  0  0  0  0  0  0  0  0  0
   -7.8237    9.1579  -16.2827 H   0  0  0  0  0  0  0  0  0  0  0  0
   -6.3057    8.3593  -16.7269 H   0  0  0  0  0  0  0  0  0  0  0  0
    5.7459   10.1834  -15.0482 H   0  0  0  0  0  0  0  0  0  0  0  0
    6.2924    8.6869  -15.8658 H   0  0  0  0  0  0  0  0  0  0  0  0
    7.3985   11.5044  -16.3323 H   0  0  0  0  0  0  0  0  0  0  0  0
    7.9754   10.0518  -17.1276 H   0  0  0  0  0  0  0  0  0  0  0  0
    8.0447   10.5398  -14.0922 H   0  0  0  0  0  0  0  0  0  0  0  0
    9.4283   10.6669  -15.1908 H   0  0  0  0  0  0  0  0  0  0  0  0
    8.6614    9.0935  -14.9115 H   0  0  0  0  0  0  0  0  0  0  0  0
   -4.4919    6.7456   -9.6481 H   0  0  0  0  0  0  0  0  0  0  0  0
   10.8405    5.5705   -4.1947 H   0  0  0  0  0  0  0  0  0  0  0  0
    9.7953    5.5398   -5.6173 H   0  0  0  0  0  0  0  0  0  0  0  0
    8.9950    4.3529   -3.3879 H   0  0  0  0  0  0  0  0  0  0  0  0
   10.0273    3.0076   -3.9170 H   0  0  0  0  0  0  0  0  0  0  0  0
    8.6651    3.2338   -6.1028 H   0  0  0  0  0  0  0  0  0  0  0  0
    5.7457    1.8398   -5.1674 H   0  0  0  0  0  0  0  0  0  0  0  0
    5.1516    0.7068   -3.7446 H   0  0  0  0  0  0  0  0  0  0  0  0
    6.3892    0.3007   -2.5668 H   0  0  0  0  0  0  0  0  0  0  0  0
    4.7336    0.6797   -2.0394 H   0  0  0  0  0  0  0  0  0  0  0  0
    5.0822    4.4067   -2.9581 H   0  0  0  0  0  0  0  0  0  0  0  0
    4.4654    3.1864   -4.0591 H   0  0  0  0  0  0  0  0  0  0  0  0
    3.8883    3.2209   -2.3871 H   0  0  0  0  0  0  0  0  0  0  0  0
    6.5876    3.7302   -0.9918 H   0  0  0  0  0  0  0  0  0  0  0  0
    5.4058    2.5085   -0.4714 H   0  0  0  0  0  0  0  0  0  0  0  0
    7.0916    2.0587   -0.8090 H   0  0  0  0  0  0  0  0  0  0  0  0
    1.7059   -5.8668   11.2936 H   0  0  0  0  0  0  0  0  0  0  0  0
    0.2810   -5.8708   10.2261 H   0  0  0  0  0  0  0  0  0  0  0  0
    3.1097   -6.5982    9.3306 H   0  0  0  0  0  0  0  0  0  0  0  0
    1.6884   -6.5639    8.2983 H   0  0  0  0  0  0  0  0  0  0  0  0
    2.9082   -4.1950    9.6767 H   0  0  0  0  0  0  0  0  0  0  0  0
    1.4057   -2.1136    7.5845 H   0  0  0  0  0  0  0  0  0  0  0  0
   -1.1817   -5.8331    6.4698 H   0  0  0  0  0  0  0  0  0  0  0  0
   -1.7553   -4.7268    5.2004 H   0  0  0  0  0  0  0  0  0  0  0  0
   -0.2032   -5.5735    5.0352 H   0  0  0  0  0  0  0  0  0  0  0  0
   -0.6496   -2.3830    7.9269 H   0  0  0  0  0  0  0  0  0  0  0  0
   -2.0038   -2.8461    6.8883 H   0  0  0  0  0  0  0  0  0  0  0  0
   -1.4421   -3.9238    8.1890 H   0  0  0  0  0  0  0  0  0  0  0  0
    0.7731   -2.0257    5.7830 H   0  0  0  0  0  0  0  0  0  0  0  0
    1.2025   -3.4190    4.8054 H   0  0  0  0  0  0  0  0  0  0  0  0
   -0.4087   -2.6808    4.6629 H   0  0  0  0  0  0  0  0  0  0  0  0
  1  2  2  0  0  0  0
  1  7  1  0  0  0  0
  2  3  1  0  0  0  0
  2244  1  0  0  0  0
  3  4  2  0  0  0  0
  3  8  1  0  0  0  0
  4  5  1  0  0  0  0
  4141  1  0  0  0  0
  5  6  2  0  0  0  0
  5  9  1  0  0  0  0
  6  1  1  0  0  0  0
  6245  1  0  0  0  0
  7 10  2  0  0  0  0
  8 15  2  0  0  0  0
  9 20  2  0  0  0  0
 10 11  1  0  0  0  0
 10246  1  0  0  0  0
 11 12  2  0  0  0  0
 11247  1  0  0  0  0
 12 13  1  0  0  0  0
 12248  1  0  0  0  0
 13 14  2  0  0  0  0
 13249  1  0  0  0  0
 14  7  1  0  0  0  0
 14250  1  0  0  0  0
 15 16  1  0  0  0  0
 15251  1  0  0  0  0
 16 17  2  0  0  0  0
 16252  1  0  0  0  0
 17 18  1  0  0  0  0
 17 25  1  0  0  0  0
 18 19  2  0  0  0  0
 18253  1  0  0  0  0
 19  8  1  0  0  0  0
 19254  1  0  0  0  0
 20 21  1  0  0  0  0
 20255  1  0  0  0  0
 21 22  2  0  0  0  0
 21256  1  0  0  0  0
 22 23  1  0  0  0  0
 22 26  1  0  0  0  0
 23 24  2  0  0  0  0
 23257  1  0  0  0  0
 24  9  1  0  0  0  0
 24258  1  0  0  0  0
 25 28  2  0  0  0  0
 25259  1  0  0  0  0
 26 27  2  0  0  0  0
 26260  1  0  0  0  0
 27221  1  0  0  0  0
 28 29  1  0  0  0  0
 29 30  1  0  0  0  0
 29261  1  0  0  0  0
 30 31  1  0  0  0  0
 30 32  2  0  0  0  0
 31 33  2  0  0  0  0
 32262  1  0  0  0  0
 33 34  1  0  0  0  0
 33263  1  0  0  0  0
 34 35  2  0  0  0  0
 34264  1  0  0  0  0
 35 36  1  0  0  0  0
 35 38  1  0  0  0  0
 36 37  2  0  0  0  0
 36265  1  0  0  0  0
 37 31  1  0  0  0  0
 37 58  1  0  0  0  0
 38 39  2  0  0  0  0
 39 40  1  0  0  0  0
 39266  1  0  0  0  0
 40 41  2  0  0  0  0
 40 44  1  0  0  0  0
 41 42  1  0  0  0  0
 41267  1  0  0  0  0
 42 43  2  0  0  0  0
 42 45  1  0  0  0  0
 43 38  1  0  0  0  0
 43268  1  0  0  0  0
 44 46  2  0  0  0  0
 45 51  2  0  0  0  0
 46 47  1  0  0  0  0
 46269  1  0  0  0  0
 47 48  2  0  0  0  0
 47 66  1  0  0  0  0
 48 49  1  0  0  0  0
 48270  1  0  0  0  0
 49 50  2  0  0  0  0
 49271  1  0  0  0  0
 50 44  1  0  0  0  0
 50272  1  0  0  0  0
 51 52  1  0  0  0  0
 51273  1  0  0  0  0
 52 53  2  0  0  0  0
 52 62  1  0  0  0  0
 53 54  1  0  0  0  0
 53 56  1  0  0  0  0
 54 55  2  0  0  0  0
 54274  1  0  0  0  0
 55 45  1  0  0  0  0
 55275  1  0  0  0  0
 56 57  2  0  0  0  0
 56 97  1  0  0  0  0
 58 59  1  0  0  0  0
 59 60  1  0  0  0  0
 59276  1  0  0  0  0
 59277  1  0  0  0  0
 60 61  1  0  0  0  0
 60278  1  0  0  0  0
 60279  1  0  0  0  0
 61280  1  0  0  0  0
 61281  1  0  0  0  0
 61282  1  0  0  0  0
 62 63  1  0  0  0  0
 63 64  1  0  0  0  0
 63283  1  0  0  0  0
 63284  1  0  0  0  0
 64 65  1  0  0  0  0
 64285  1  0  0  0  0
 64286  1  0  0  0  0
 65287  1  0  0  0  0
 65288  1  0  0  0  0
 65289  1  0  0  0  0
 66 67  1  0  0  0  0
 67 68  1  0  0  0  0
 67290  1  0  0  0  0
 67291  1  0  0  0  0
 68 69  1  0  0  0  0
 68292  1  0  0  0  0
 68293  1  0  0  0  0
 69294  1  0  0  0  0
 69295  1  0  0  0  0
 69296  1  0  0  0  0
 70 75  1  0  0  0  0
 70140  2  0  0  0  0
 71 72  2  0  0  0  0
 71 76  1  0  0  0  0
 72 73  1  0  0  0  0
 72233  1  0  0  0  0
 73 74  2  0  0  0  0
 73 77  1  0  0  0  0
 74 70  1  0  0  0  0
 74297  1  0  0  0  0
 75 78  2  0  0  0  0
 76 83  2  0  0  0  0
 77 88  2  0  0  0  0
 78 79  1  0  0  0  0
 78298  1  0  0  0  0
 79 80  2  0  0  0  0
 79299  1  0  0  0  0
 80 81  1  0  0  0  0
 80300  1  0  0  0  0
 81 82  2  0  0  0  0
 81301  1  0  0  0  0
 82 75  1  0  0  0  0
 82302  1  0  0  0  0
 83 84  1  0  0  0  0
 83303  1  0  0  0  0
 84 85  2  0  0  0  0
 84304  1  0  0  0  0
 85 86  1  0  0  0  0
 85 93  1  0  0  0  0
 86 87  2  0  0  0  0
 86305  1  0  0  0  0
 87 76  1  0  0  0  0
 87306  1  0  0  0  0
 88 89  1  0  0  0  0
 88307  1  0  0  0  0
 89 90  2  0  0  0  0
 89308  1  0  0  0  0
 90 91  1  0  0  0  0
 90 94  1  0  0  0  0
 91 92  2  0  0  0  0
 91309  1  0  0  0  0
 92 77  1  0  0  0  0
 92310  1  0  0  0  0
 93 96  2  0  0  0  0
 93311  1  0  0  0  0
 94 95  2  0  0  0  0
 94312  1  0  0  0  0
 95 97  1  0  0  0  0
 96 98  1  0  0  0  0
 97313  1  0  0  0  0
 98 99  1  0  0  0  0
 98314  1  0  0  0  0
 99100  1  0  0  0  0
 99101  2  0  0  0  0
100102  2  0  0  0  0
101315  1  0  0  0  0
102103  1  0  0  0  0
102316  1  0  0  0  0
103104  2  0  0  0  0
103317  1  0  0  0  0
104105  1  0  0  0  0
104107  1  0  0  0  0
105106  2  0  0  0  0
105318  1  0  0  0  0
106100  1  0  0  0  0
106128  1  0  0  0  0
107108  2  0  0  0  0
108109  1  0  0  0  0
108319  1  0  0  0  0
109110  2  0  0  0  0
109113  1  0  0  0  0
110111  1  0  0  0  0
110320  1  0  0  0  0
111112  2  0  0  0  0
111114  1  0  0  0  0
112107  1  0  0  0  0
112321  1  0  0  0  0
113115  2  0  0  0  0
114120  2  0  0  0  0
115116  1  0  0  0  0
115322  1  0  0  0  0
116117  2  0  0  0  0
116136  1  0  0  0  0
117118  1  0  0  0  0
117323  1  0  0  0  0
118119  2  0  0  0  0
118324  1  0  0  0  0
119113  1  0  0  0  0
119325  1  0  0  0  0
120121  1  0  0  0  0
120326  1  0  0  0  0
121122  2  0  0  0  0
121132  1  0  0  0  0
122123  1  0  0  0  0
122125  1  0  0  0  0
123124  2  0  0  0  0
123327  1  0  0  0  0
124114  1  0  0  0  0
124328  1  0  0  0  0
125126  1  0  0  0  0
125127  2  0  0  0  0
126178  1  0  0  0  0
126329  1  0  0  0  0
128129  1  0  0  0  0
129130  1  0  0  0  0
129330  1  0  0  0  0
129331  1  0  0  0  0
130131  1  0  0  0  0
130332  1  0  0  0  0
130333  1  0  0  0  0
131334  1  0  0  0  0
131335  1  0  0  0  0
131336  1  0  0  0  0
132133  1  0  0  0  0
133134  1  0  0  0  0
133337  1  0  0  0  0
133338  1  0  0  0  0
134135  1  0  0  0  0
134339  1  0  0  0  0
134340  1  0  0  0  0
135341  1  0  0  0  0
135342  1  0  0  0  0
135343  1  0  0  0  0
136137  1  0  0  0  0
137138  1  0  0  0  0
137344  1  0  0  0  0
137345  1  0  0  0  0
138139  1  0  0  0  0
138346  1  0  0  0  0
138347  1  0  0  0  0
139348  1  0  0  0  0
139349  1  0  0  0  0
139350  1  0  0  0  0
140 71  1  0  0  0  0
140351  1  0  0  0  0
141142  1  0  0  0  0
142143  1  0  0  0  0
142352  1  0  0  0  0
142353  1  0  0  0  0
143144  1  0  0  0  0
143354  1  0  0  0  0
143355  1  0  0  0  0
144145  1  0  0  0  0
144356  1  0  0  0  0
145146  2  0  0  0  0
145147  1  0  0  0  0
146357  1  0  0  0  0
147148  1  0  0  0  0
148149  1  0  0  0  0
148150  1  0  0  0  0
148151  1  0  0  0  0
149358  1  0  0  0  0
149359  1  0  0  0  0
149360  1  0  0  0  0
150361  1  0  0  0  0
150362  1  0  0  0  0
150363  1  0  0  0  0
151364  1  0  0  0  0
151365  1  0  0  0  0
151366  1  0  0  0  0
152153  2  0  0  0  0
152158  1  0  0  0  0
153154  1  0  0  0  0
153367  1  0  0  0  0
154155  2  0  0  0  0
154159  1  0  0  0  0
155156  1  0  0  0  0
155222  1  0  0  0  0
156157  2  0  0  0  0
156160  1  0  0  0  0
157152  1  0  0  0  0
157368  1  0  0  0  0
158161  2  0  0  0  0
159166  2  0  0  0  0
160171  2  0  0  0  0
161162  1  0  0  0  0
161369  1  0  0  0  0
162163  2  0  0  0  0
162370  1  0  0  0  0
163164  1  0  0  0  0
163371  1  0  0  0  0
164165  2  0  0  0  0
164372  1  0  0  0  0
165158  1  0  0  0  0
165373  1  0  0  0  0
166167  1  0  0  0  0
166374  1  0  0  0  0
167168  2  0  0  0  0
167375  1  0  0  0  0
168169  1  0  0  0  0
168176  1  0  0  0  0
169170  2  0  0  0  0
169376  1  0  0  0  0
170159  1  0  0  0  0
170377  1  0  0  0  0
171172  1  0  0  0  0
171378  1  0  0  0  0
172173  2  0  0  0  0
172379  1  0  0  0  0
173174  1  0  0  0  0
173177  1  0  0  0  0
174175  2  0  0  0  0
174380  1  0  0  0  0
175160  1  0  0  0  0
175381  1  0  0  0  0
176179  2  0  0  0  0
176382  1  0  0  0  0
177178  2  0  0  0  0
177383  1  0  0  0  0
179180  1  0  0  0  0
180181  1  0  0  0  0
180384  1  0  0  0  0
181182  1  0  0  0  0
181183  2  0  0  0  0
182184  2  0  0  0  0
183385  1  0  0  0  0
184185  1  0  0  0  0
184386  1  0  0  0  0
185186  2  0  0  0  0
185387  1  0  0  0  0
186187  1  0  0  0  0
186189  1  0  0  0  0
187188  2  0  0  0  0
187388  1  0  0  0  0
188182  1  0  0  0  0
188209  1  0  0  0  0
189190  2  0  0  0  0
190191  1  0  0  0  0
190389  1  0  0  0  0
191192  2  0  0  0  0
191195  1  0  0  0  0
192193  1  0  0  0  0
192390  1  0  0  0  0
193194  2  0  0  0  0
193196  1  0  0  0  0
194189  1  0  0  0  0
194391  1  0  0  0  0
195197  2  0  0  0  0
196202  2  0  0  0  0
197198  1  0  0  0  0
197392  1  0  0  0  0
198199  2  0  0  0  0
198217  1  0  0  0  0
199200  1  0  0  0  0
199393  1  0  0  0  0
200201  2  0  0  0  0
200394  1  0  0  0  0
201195  1  0  0  0  0
201395  1  0  0  0  0
202203  1  0  0  0  0
202396  1  0  0  0  0
203204  2  0  0  0  0
203213  1  0  0  0  0
204205  1  0  0  0  0
204207  1  0  0  0  0
205206  2  0  0  0  0
205397  1  0  0  0  0
206196  1  0  0  0  0
206398  1  0  0  0  0
207208  2  0  0  0  0
207221  1  0  0  0  0
209210  1  0  0  0  0
210211  1  0  0  0  0
210399  1  0  0  0  0
210400  1  0  0  0  0
211212  1  0  0  0  0
211401  1  0  0  0  0
211402  1  0  0  0  0
212403  1  0  0  0  0
212404  1  0  0  0  0
212405  1  0  0  0  0
213214  1  0  0  0  0
214215  1  0  0  0  0
214406  1  0  0  0  0
214407  1  0  0  0  0
215216  1  0  0  0  0
215408  1  0  0  0  0
215409  1  0  0  0  0
216410  1  0  0  0  0
216411  1  0  0  0  0
216412  1  0  0  0  0
217218  1  0  0  0  0
218219  1  0  0  0  0
218413  1  0  0  0  0
218414  1  0  0  0  0
219220  1  0  0  0  0
219415  1  0  0  0  0
219416  1  0  0  0  0
220417  1  0  0  0  0
220418  1  0  0  0  0
220419  1  0  0  0  0
221420  1  0  0  0  0
222223  1  0  0  0  0
223224  1  0  0  0  0
223421  1  0  0  0  0
223422  1  0  0  0  0
224225  1  0  0  0  0
224423  1  0  0  0  0
224424  1  0  0  0  0
225226  1  0  0  0  0
225425  1  0  0  0  0
226227  2  0  0  0  0
226228  1  0  0  0  0
227426  1  0  0  0  0
228229  1  0  0  0  0
229230  1  0  0  0  0
229231  1  0  0  0  0
229232  1  0  0  0  0
230427  1  0  0  0  0
230428  1  0  0  0  0
230429  1  0  0  0  0
231430  1  0  0  0  0
231431  1  0  0  0  0
231432  1  0  0  0  0
232433  1  0  0  0  0
232434  1  0  0  0  0
232435  1  0  0  0  0
233234  1  0  0  0  0
234235  1  0  0  0  0
234436  1  0  0  0  0
234437  1  0  0  0  0
235236  1  0  0  0  0
235438  1  0  0  0  0
235439  1  0  0  0  0
236237  1  0  0  0  0
236440  1  0  0  0  0
237238  2  0  0  0  0
237239  1  0  0  0  0
238441  1  0  0  0  0
239240  1  0  0  0  0
240241  1  0  0  0  0
240242  1  0  0  0  0
240243  1  0  0  0  0
241442  1  0  0  0  0
241443  1  0  0  0  0
241444  1  0  0  0  0
242445  1  0  0  0  0
242446  1  0  0  0  0
242447  1  0  0  0  0
243448  1  0  0  0  0
243449  1  0  0  0  0
243450  1  0  0  0  0
M  CHG  6  32   1 101   1 146   1 183   1 227   1 238   1
M  END
