# Supplementary material for: Electrocatalytic CO2 reduction to ethylene in an acid-fed membrane electrode assembly at 10 A
Source: Nat Commun. 2025 Nov 28;16:10783. doi: 10.1038/s41467-025-65831-8 (PMC12663450; doi:10.1038/s41467-025-65831-8)
Supplement: Supplementary file 5 — Source Data [file 41467_2025_65831_MOESM5_ESM.zip]

Archive with 1 entries (1 files):
- Source Data/Source data.xlsx
