# Supplementary material for: Electrocatalytic CO2 reduction to ethylene in an acid-fed membrane electrode assembly at 10 A
Source: Nat Commun. 2025 Nov 28;16:10783. doi: 10.1038/s41467-025-65831-8 (PMC12663450; doi:10.1038/s41467-025-65831-8)
Supplement: Supplementary file 5 — Source Data [file 41467_2025_65831_MOESM5_ESM.zip › Source Data/Source data.xlsx]

## Sheet: Figure 2d
Figure 2d
Current density	H2	CO	CH4	CH3OH	CH3CHO	C2H4	C2H5OH	CH3CH2CHO	(CH3)2CO	C3H7OH	C3H6O
mA cm-2	%	%	%	%	%	%	%	%	%	%	%
100	7.94343	18.5698	4.41726	0.05377	1.43965	33.3936	23.4945	0.55326	0.09028	1.92532	0
200	7.38074	14.7305	0.69066	0.0223	0.49306	45.0097	20.8637	0.48368	0.07108	2.93404	0.09078
300	5.30275	15.2826	0.50305	0.04368	1.42552	52.4004	17.6287	0.33366	0.04709	1.56906	0.15178
400	5.35937	9.62046	0.20183	0.02534	0.80074	55.1166	23.6164	0.55691	0.06687	2.68909	0.32207

## Sheet: Figure 3a
Figure 3a
Current density	C2H4	C2H4	C2H4	Mean	Standard Deviation	C2H4	C2H4	C2H4	Mean	Standard Deviation
mA cm-2	%	%	%	%	%	%	%	%	%	%
	Th-TF COF/Cu3N					Cu3N
100	27.5292	27.6578	30.3099	28.4989	1.56962	28.9433	29.1845	29.428	29.1853	0.2424
200	41.2965	41.695	41.6237	41.5384	0.2125	38.5147	36.5772	33.0734	36.0551	2.75794
300	41.6921	42.3241	42.5982	42.2048	0.46465	24.948	25.5031	18.8546	23.1019	3.6887
400	47.5057	50.1067	50.1749	49.2624	1.52177	16.3329	16.3329	15.9284	16.1981	0.23354
500	50.3335	50.6997	51.2459	50.7597	0.45916	4.19408	0.53172	0.08619	1.604	2.25411
600	53.3614	50.4425	51.8085	51.8708	1.46047	2.09793	2.09793	0.25562	1.48383	1.06366

## Sheet: Figure 3b
Figure 3b
Geometrical area of MEA	H2	H2	H2	Mean	Standard Deviation	CO	CO	CO	Mean	Standard Deviation	CH4	CH4	CH4	Mean	Standard Deviation	CH3OH	CH3OH	CH3OH	Mean	Standard Deviation	CH3CHO	CH3CHO	CH3CHO	Mean	Standard Deviation	C2H4	C2H4	C2H4	Mean	Standard Deviation	C2H5OH	C2H5OH	C2H5OH	Mean	Standard Deviation	CH3CH2CHO	CH3CH2CHO	CH3CH2CHO	Mean	Standard Deviation	(CH3)2CO	(CH3)2CO	(CH3)2CO	Mean	Standard Deviation	C3H7OH	C3H7OH	C3H7OH	Mean
mA cm-2	%	%	%	%	%	%	%	%	%	%	%	%	%	%	%	%	%	%	%	%	%	%	%	%	%	%	%	%	%	%	%	%	%	%	%	%	%	%	%	%	%	%	%	%	%	%	%	%	%
				Statistics On Rows of B"H2":D"H2"	Statistics On Rows of B"H2":D"H2"				Statistics On Rows of G"CO":I"CO"	Statistics On Rows of G"CO":I"CO"				Statistics On Rows of L"CH4":N"CH4"	Statistics On Rows of L"CH4":N"CH4"				Statistics On Rows of Q"CH3OH":S"CH3OH"	Statistics On Rows of Q"CH3OH":S"CH3OH"				Statistics On Rows of V"CH3CHO":X"CH3CHO"	Statistics On Rows of V"CH3CHO":X"CH3CHO"				Statistics On Rows of AA"C2H4":AC"C2H4"	Statistics On Rows of AA"C2H4":AC"C2H4"				Statistics On Rows of AF"C2H5OH":AH"C2H5OH"	Statistics On Rows of AF"C2H5OH":AH"C2H5OH"				Statistics On Rows of AK"CH3CH2CHO":AM"CH3CH2CHO"	Statistics On Rows of AK"CH3CH2CHO":AM"CH3CH2CHO"				Statistics On Rows of AP"(CH3)2CO":AR"(CH3)2CO"	Statistics On Rows of AP"(CH3)2CO":AR"(CH3)2CO"				Statistics On Rows of AU"C3H7OH":AW"C3H7OH"
100	14.6284	14.3592	13.9923	14.3266	0.31932	17.9401	16.9488	16.3917	17.0935	0.78429	0.65035	0.78457	0.89743	0.77745	0.12369	0	0	0.06202	0.02067	0.03581	2.03451	1.93114	2.47885	2.14817	0.29101	33.3584	34.6983	35.4655	34.5074	1.06645	15.5008	15.5023	19.9498	16.9843	2.56818	0	0	0.77086	0.25695	0.44506	0	0	0.0355	0.01183	0.02049	3.03576	3.5203	4.77592	3.77733
49	11.6994	11.6464	11.418	11.5879	0.14956	7.92463	7.62878	7.52056	7.69132	0.20917	0.74701	0.81662	0.84967	0.80443	0.0524	0	0.04727	0.0402	0.02916	0.0255	2.61155	3.06509	4.67393	3.45019	1.08378	52.6106	54.3843	56.0167	54.3372	1.70353	17.6347	18.1051	23.4708	19.7369	3.24223	0	0.27247	0	0.09082	0.15731	0	0	0	0	0	2.11936	2.17149	2.83966	2.37684
36	10.1734	13.3102	16.7887	13.4241	3.30913	6.58633	5.16807	4.16048	5.30496	1.2187	0.52816	0.97698	1.09006	0.86507	0.2972	0.09139	0.03105	0.03706	0.05316	0.03324	3.76856	3.64104	4.42856	3.94605	0.4227	38.5876	44.7316	44.3419	42.5537	3.44027	22.2482	17.7308	20.012	19.997	2.25872	0	0.77164	1.03715	0.60293	0.53876	0	0	0.02216	0.00739	0.01279	1.1292	1.13081	1.35322	1.20441
25	27.0126	34.1922	34.1922	31.799	4.14514	3.98884	3.34326	3.34326	3.55845	0.37273	3.84864	4.4239	4.40405	4.22553	0.32655	0.0735	0.05792	0.04196	0.05779	0.01577	3.03672	3.50388	3.20595	3.24885	0.23652	29.0422	28.4326	28.4326	28.6358	0.35193	17.3191	16.054	14.1698	15.8477	1.58477	0	0	0	0	0	0	0	0	0	0	0.60535	0.50162	0.38816	0.49838
[truncated: 16 more columns]

## Sheet: Figure 3c
Figure 3c
Geometrical area of MEA	C2H4 production current	C2H4 production current	C2H4 production current	Mean	Standard Deviation	FE (C2H4)	FE (C2H4)	FE (C2H4)	Mean	Standard Deviation
mA cm-2	A	A	A	A	A	%	%	%	%	%
				Statistics On Rows of G"C2H4 production current":I"C2H4 production current"	Statistics On Rows of G"C2H4 production current":I"C2H4 production current"				Statistics On Rows of G"FE (C2H4)":I"FE (C2H4)"	Statistics On Rows of G"FE (C2H4)":I"FE (C2H4)"
100	3.33584	3.46983	3.54655	3.45074	0.10665	33.3584	34.6983	35.4655	34.5074	1.06645
49	5.26106	5.43843	5.60167	5.43372	0.17035	52.6106	54.3843	56.0167	54.3372	1.70353
36	3.85876	4.47316	4.43419	4.25537	0.34403	38.5876	44.7316	44.3419	42.5537	3.44027
25	2.90422	2.84326	2.84326	2.86358	0.03519	29.0422	28.4326	28.4326	28.6358	0.35194

## Sheet: Figure 3d
Figure 3d
CO2 flow rate	Faradaic efficiency of ethlyene	Faradaic efficiency of ethlyene	SPCE	SPCE
sccm	%	%	%	%
	Th-TF COF/Cu3N	Cu3N	Th-TF COF/Cu3N	Cu3N
100	54.3372	33.4536	13.69	8.37
90	40.8547	29.6494	11.56	8.17
80	40.1039	24.5373	12.68	7.61
70	37.1163	20.5822	13.41	7.24
60	37.5227	15.5672	16.07	6.34

## Sheet: Figure 3e
Figure 3e
Time	Cell voltage	FEC2H4
h	V	%
0.09268	4.79919
0.09406	4.78485
0.09823	4.79431
0.09934	4.79553
0.10073	4.79065
0.10684	4.7937
0.10906	4.79736
0.10962	4.78424
0.11101	4.78821
0.11406	4.78729
0.1149	4.78638
0.11656	4.77234
0.11684	4.79828
0.11768	4.77509
0.11823	4.776
0.11906	4.77936
0.11934	4.79889
0.11962	4.79462
0.12045	4.76288
0.1224	4.7934
0.12268	4.78607
0.12295	4.77142
0.12323	4.77692
0.12351	4.76807
0.12379	4.78943
0.12601	4.75708
0.12629	4.76807
0.12656	4.77814
0.12684	4.76257
0.12712	4.79156
0.12795	4.78638
0.12851	4.78058
0.12906	4.7934
0.12934	4.77905
0.12962	4.79584
0.1299	4.78058
0.13018	4.77448
0.13045	4.79156
0.13073	4.77203
0.13129	4.78241
0.13156	4.75952
0.13184	4.7937
0.13212	4.76898
0.13295	4.77814
0.13323	4.76532
0.13379	4.76807
0.13434	4.7934
0.13518	4.78851
0.13573	4.79767
0.13656	4.77203
0.13684	4.77753
0.13712	4.77539
0.13823	4.79309
0.13851	4.79645
0.13879	4.79401
0.13906	4.78485
0.13934	4.76868
0.13962	4.77386
0.14018	4.76807
0.14045	4.77722
0.14073	4.76929
0.14101	4.79309
0.14129	4.79156
0.14156	4.7583
0.14184	4.79218
0.1424	4.77936
0.14268	4.79645
0.14295	4.78027
0.14323	4.78943
0.14351	4.74518
0.14379	4.78546
0.14406	4.78027
0.14462	4.77264
0.1449	4.76196
0.14518	4.75861
0.14545	4.7644
0.14573	4.76105
0.14629	4.77112
0.14656	4.76135
0.14684	4.79187
0.14712	4.7995
0.1474	4.77417
0.14768	4.77661
0.14795	4.78577
0.14879	4.76929
0.14906	4.7995
0.14934	4.77142
0.14962	4.78882
0.1499	4.75464
0.15045	4.77814
0.15073	4.77203
0.15101	4.77936
0.15156	4.76135
0.15184	4.78699
0.15212	4.7876
0.1524	4.78638
0.15295	4.78119
0.15323	4.76074
0.15351	4.7876
0.15379	4.79309
0.15434	4.78882
0.15518	4.77173
0.15545	4.78668
0.15573	4.77539
0.15601	4.76959
0.15712	4.7818
0.1574	4.79462
0.15768	4.79034
0.15795	4.7998
0.15823	4.76868
0.15879	4.78912
0.15934	4.7522
0.15962	4.7757
0.1599	4.78241
0.16045	4.78882
0.16129	4.79523
0.16184	4.79401
0.1624	4.78912
0.16295	4.78943
0.16323	4.78546
0.16351	4.7702
0.16379	4.78271
0.16406	4.79065
0.16768	4.78455
0.16851	4.78424
0.16879	4.7934
0.16934	4.79797
0.16962	4.76196
0.1699	4.78638
0.17184	4.77386
0.17406	4.78455
0.17434	4.79919
0.17462	4.7995
0.17518	4.79675
0.17656	4.79553
0.17684	4.77905
0.18101	4.78088
0.18129	4.78912
0.18156	4.78394
0.18295	4.79004
0.18462	4.78851
0.1849	4.79645
0.18518	4.79218
0.18573	4.79187
0.18601	4.79095
0.18629	4.7821
0.18656	4.79248
0.18684	4.78851
0.18712	4.79401
0.18962	4.78241
0.19101	4.79584
0.19268	4.7934
0.19295	4.78943
0.19323	4.74152
0.19351	4.76959
0.19379	4.78119
0.19406	4.77325
0.19462	4.7876
0.1949	4.79797
0.19518	4.77814
0.19545	4.78516
0.19656	4.78271
0.19712	4.79401
0.19768	4.78485
0.19823	4.75739
0.19851	4.79004
0.19906	4.77417
0.20045	4.76257
0.20101	4.79248
0.2124	4.79065
0.21295	4.78302
0.21379	4.7934
0.21518	4.79218
0.21629	4.79401
0.21656	4.79004
0.21684	4.77112
0.21768	4.7995
0.2249	4.79553
0.23629	4.78363
0.23712	4.78333
0.25518	4.78973
0.25545	4.79919
0.25573	4.78607
0.25656	4.78394
0.26156	4.79523
0.26323	4.78943
0.26379	4.79919
0.26462	4.7937
0.26573	4.78271
0.26656	4.79828
0.26684	4.79004
0.26823	4.7876
0.26879	4.79767
0.26934	4.78485
0.26962	4.79553
0.2699	4.78333
0.27018	4.77997
0.27045	4.78943
0.27601	4.79767
0.27823	4.79706
0.27851	4.79004
0.28018	4.78241
0.28045	4.78485
0.28101	4.79523
0.28184	4.78424
0.28212	4.7995
0.28406	4.78455
0.28462	4.7998
0.28601	4.79858
0.2874	4.79858
0.28879	4.79126
0.28906	4.7934
0.29601	4.78302
0.29629	4.7937
0.29768	4.78241
0.29906	4.78821
0.30045	4.79309
0.30129	4.7757
0.30156	4.79279
0.30184	4.79279
0.30212	4.7879
0.3024	4.77692
0.30268	4.79858
0.30351	4.78851
0.30379	4.79858
0.30434	4.79675
0.30462	4.78119
0.30601	4.78058
0.30712	4.78577
0.3074	4.79279
0.30795	4.7995
0.30851	4.79218
0.30879	4.77661
0.30906	4.78821
0.31018	4.78302
0.31045	4.77753
0.31101	4.78912
0.31212	4.78851
0.3124	4.76288
0.31268	4.76257
0.31295	4.76685
0.31351	4.78424
0.31406	4.78302
0.31545	4.77295
0.31601	4.79095
0.31629	4.77936
0.31656	4.75677
0.31684	4.76868
0.31712	4.78943
0.31768	4.76715
0.31795	4.79095
0.31823	4.78394
0.31879	4.79919
0.31906	4.77631
0.31934	4.76837
0.31962	4.79523
0.3199	4.77692
0.32073	4.78058
0.32101	4.74182
0.32129	4.74213
0.32156	4.7879
0.32184	4.78516
0.32212	4.79584
0.32268	4.78424
0.32323	4.7937
0.32351	4.79065
0.32406	4.78241
0.32434	4.79492
0.32462	4.78668
0.3249	4.76654
0.32545	4.7583
0.32601	4.77875
0.32656	4.76898
0.32684	4.77173
0.32712	4.77966
0.3274	4.77325
0.32768	4.79828
0.32795	4.78271
0.32823	4.76288
0.32851	4.77295
0.32906	4.78821
0.32934	4.75342
0.32962	4.79462
0.3299	4.72931
0.33018	4.74884
0.33045	4.78149
0.33073	4.77997
0.33101	4.776
0.33129	4.79919
0.33184	4.74762
0.33212	4.74091
0.3324	4.78546
0.33295	4.79553
0.33323	4.76654
0.33351	4.78546
0.33379	4.75464
0.33406	4.7644
0.33434	4.78119
0.33462	4.77051
0.3349	4.78058
0.33545	4.75922
0.33601	4.77814
0.33629	4.79187
0.33656	4.76837
0.33684	4.76929
0.33712	4.77112
0.3374	4.76379
0.33768	4.79523
0.33795	4.76379
0.33906	4.78271
0.33934	4.76715
0.33962	4.77875
0.3399	4.74884
0.34101	4.79401
0.34129	4.79095
0.34212	4.77448
0.3424	4.77997
0.34268	4.75922
0.34295	4.79614
0.34351	4.77997
0.34406	4.77417
0.34434	4.76837
0.3449	4.78516
0.34518	4.75189
0.34545	4.75311
0.34573	4.74762
0.34601	4.77203
0.34629	4.75311
0.34656	4.76807
0.34684	4.76898
0.3474	4.74731
0.34768	4.75037
0.34823	4.74182
0.34851	4.75677
0.34879	4.75311
0.34906	4.79279
0.34934	4.77875
0.34962	4.77264
0.3499	4.75586
0.35018	4.7818
0.35045	4.77173
0.35073	4.77966
0.35101	4.74915
0.35129	4.76166
0.35156	4.76746
0.35184	4.73877
0.35212	4.78119
0.3524	4.78882
0.35268	4.79401
0.35295	4.78546
0.35323	4.73938
0.35351	4.78699
0.35379	4.75311
0.35406	4.79065
0.35434	4.74945
0.35462	4.75159
0.3549	4.75494
0.35518	4.74091
0.35545	4.78638
0.35573	4.77112
0.35601	4.72321
0.35629	4.77875
0.35656	4.79523
0.35684	4.76074
0.35712	4.7226
0.3574	4.76471
0.35768	4.78668
0.35795	4.73602
0.35823	4.70245
0.35851	4.74884
0.35879	4.72809
0.35906	4.73083
0.35934	4.72626
0.35962	4.72778
0.3599	4.73938
0.36018	4.77966
0.36045	4.73755
0.36073	4.77264
0.36101	4.7171
0.36129	4.711
0.36156	4.78058
0.36184	4.73022
0.36212	4.78821
0.3624	4.78699
0.36268	4.76135
0.36295	4.74487
0.36323	4.75403
0.36351	4.758
0.36379	4.72015
0.36406	4.74152
0.36434	4.72382
0.36462	4.73663
0.3649	4.74213
0.36518	4.77905
0.36545	4.77112
0.36573	4.72443
0.36601	4.75922
0.36629	4.74121
0.36656	4.74945
0.36684	4.77844
0.36712	4.78027
0.3674	4.78973
0.36768	4.77264
0.36795	4.776
0.36823	4.79309
0.36851	4.75128
0.36879	4.7348
0.36906	4.75952
0.36934	4.75281
0.36962	4.7348
0.3699	4.7699
0.37018	4.74365
0.37045	4.77509
0.37073	4.74335
0.37101	4.76593
0.37129	4.78668
0.37156	4.77722
0.37184	4.72961
0.37212	4.76654
0.3724	4.77997
0.37268	4.71985
0.37295	4.73541
0.37323	4.70825
0.37351	4.7641
0.37379	4.73633
0.37406	4.72382
0.37434	4.71466
0.37462	4.73816
0.3749	4.7522
0.37518	4.79675
0.37545	4.75861
0.37573	4.73022
0.37601	4.76685
0.37629	4.79706
0.37656	4.758
0.37684	4.72046
0.37712	4.75494
0.3774	4.7583
0.37823	4.74823
0.37851	4.72107
0.37879	4.7879
0.37906	4.7998
0.37934	4.7641
0.37962	4.7406
0.3799	4.70673
0.38018	4.76501
0.38045	4.7583
0.38073	4.73206
0.38101	4.79065
0.38129	4.72992
0.38156	4.7757
0.38184	4.73541
0.38212	4.75677
0.3824	4.71558
0.38268	4.74091
0.38295	4.74335
0.38323	4.72687
0.38351	4.72015
0.38379	4.71466
0.38406	4.75189
0.38434	4.73236
0.38462	4.74823
0.3849	4.72961
0.38518	4.71832
0.38545	4.72015
0.38573	4.7171
0.38601	4.73083
0.38629	4.73389
0.38656	4.75647
0.38684	4.72565
0.38712	4.73846
0.3874	4.76257
0.38768	4.7345
0.38795	4.72229
0.38823	4.7345
0.38851	4.73755
0.38879	4.75769
0.38906	4.73175
0.38934	4.70825
0.38962	4.73755
0.3899	4.6994
0.39018	4.72992
0.39045	4.7522
0.39073	4.74945
0.39101	4.72504
0.39129	4.70795
0.39156	4.73572
0.39184	4.7522
0.39212	4.73114
0.3924	4.73389
0.39268	4.70642
0.39295	4.75952
0.39323	4.73907
0.39351	4.71283
0.39379	4.71161
0.39406	4.71619
0.39434	4.72504
0.39462	4.73053
0.3949	4.75494
0.39518	4.68536
0.39545	4.7644
0.39573	4.78424
0.39601	4.77264
0.39629	4.7702
0.39656	4.73389
0.39684	4.72992
0.39712	4.72229
0.3974	4.74762
0.39768	4.79126
0.39795	4.73297
0.39823	4.73572
0.39851	4.74976
0.39879	4.74854
0.39906	4.75952
0.39934	4.70917
0.39962	4.75006
0.3999	4.7464
0.40018	4.7583
0.40045	4.7583
0.40073	4.71832
0.40101	4.7644
0.40129	4.74915
0.40156	4.71405
0.40184	4.76349
0.40212	4.74945
0.4024	4.76196
0.40268	4.75006
0.40295	4.7403
0.40323	4.72107
0.40351	4.79218
0.40379	4.73389
0.40406	4.76318
0.40434	4.70367
0.40462	4.71893
0.4049	4.72046
0.40518	4.6991
0.40545	4.74762
0.40573	4.73083
0.40601	4.76349
0.40629	4.75861
0.40656	4.71924
0.40684	4.70764
0.40712	4.72198
0.4074	4.73602
0.40768	4.74243
0.40795	4.74121
0.40823	4.73022
0.40851	4.74945
0.40879	4.72839
0.40906	4.74426
0.40934	4.72137
0.40962	4.73145
0.4099	4.72229
0.41018	4.69666
0.41045	4.74457
0.41073	4.79218
0.41101	4.76074
0.41129	4.69666
0.41156	4.72595
0.41184	4.75037
0.41212	4.72656
0.4124	4.73938
0.41268	4.72076
0.41295	4.70398
0.41323	4.70917
0.41351	4.70703
0.41379	4.7049
0.41406	4.69208
0.41434	4.71069
0.41462	4.68903
0.4149	4.7406
0.41518	4.77173
0.41545	4.7467
0.41573	4.7403
0.41601	4.74121
0.41629	4.73022
0.41656	4.77356
0.41684	4.72137
0.41712	4.75159
0.4174	4.71222
0.41768	4.6875
0.41795	4.73816
0.41823	4.69971
0.41851	4.72992
0.41879	4.71375
0.41906	4.73206
0.41934	4.72076
0.41962	4.74457
0.4199	4.7348
0.42018	4.70581
0.42045	4.7229
0.42073	4.73053
0.42101	4.72565
0.42129	4.71191
0.42156	4.68292
0.42184	4.69086
0.42212	4.69482
0.4224	4.72015
0.42268	4.74426
0.42295	4.74518
0.42323	4.68445
0.42351	4.71893
0.42379	4.7049
0.42406	4.68689
0.42434	4.74518
0.42462	4.68903
0.4249	4.69513
0.42518	4.70276
0.42545	4.73602
0.42573	4.75952
0.42601	4.76257
0.42629	4.75708
0.42656	4.72809
0.42684	4.72656
0.42712	4.68262
0.4274	4.78516
0.42768	4.69696
0.42795	4.70612
0.42823	4.73785
0.42851	4.71649
0.42879	4.69482
0.42906	4.6933
0.42934	4.71008
0.42962	4.72748
0.4299	4.68597
0.43018	4.70825
0.43045	4.69391
0.43073	4.70276
0.43101	4.7113
0.43129	4.69971
0.43156	4.69391
0.43184	4.68811
0.43212	4.69238
0.4324	4.68018
0.43268	4.7049
0.43295	4.70856
0.43323	4.71954
0.43351	4.70367
0.43379	4.68658
0.43406	4.73083
0.43434	4.71008
0.43462	4.71436
0.4349	4.70612
0.43518	4.69391
0.43545	4.71161
0.43573	4.71283
0.43601	4.71649
0.43629	4.71558
0.43656	4.69788
0.43684	4.71008
0.43712	4.74457
0.4374	4.75891
0.43768	4.74762
0.43795	4.72198
0.43823	4.68353
0.43851	4.73694
0.43879	4.70459
0.43906	4.71069
0.43934	4.69452
0.43962	4.69971
0.4399	4.72504
0.44018	4.71405
0.44045	4.69147
0.44073	4.68353
0.44101	4.70215
0.44129	4.70154
0.44156	4.70215
0.44184	4.68872
0.44212	4.68475
0.4424	4.70032
0.44268	4.73633
0.44295	4.75372
0.44323	4.72656
0.44351	4.6994
0.44379	4.68811
0.44406	4.70123
0.44434	4.72656
0.44462	4.70001
0.4449	4.67682
0.44518	4.69513
0.44545	4.68811
0.44573	4.73389
0.44601	4.6817
0.44629	4.6991
0.44656	4.68231
0.44684	4.71771
0.44712	4.68079
0.4474	4.68506
0.44768	4.69666
0.44795	4.69757
0.44823	4.68414
0.44851	4.72534
0.44879	4.71436
0.44906	4.72534
0.44934	4.70215
0.44962	4.70551
0.4499	4.74243
0.45018	4.7641
0.45045	4.74121
0.45073	4.68109
0.45101	4.6933
0.45129	4.71954
0.45156	4.68597
0.45184	4.7168
0.45212	4.75433
0.4524	4.72778
0.45268	4.69666
0.45295	4.69635
0.45323	4.70093
0.45351	4.72748
0.45379	4.71893
0.45406	4.69604
0.45434	4.68597
0.45462	4.68628
0.4549	4.72565
0.45518	4.69635
0.45545	4.76105
0.45573	4.71954
0.45601	4.70245
0.45629	4.71039
0.45656	4.6933
0.45684	4.72443
0.45712	4.69879
0.4574	4.6994
0.45768	4.70184
0.45795	4.73236
0.45823	4.70123
0.45851	4.75006
0.45879	4.72076
0.45906	4.7168
0.45934	4.76318
0.45962	4.73419
0.4599	4.7406
0.46018	4.73022
0.46045	4.71619
0.46073	4.70459
0.46101	4.74487
0.46129	4.67773
0.46156	4.71313
0.46184	4.71222
0.46212	4.67346
0.4624	4.71649
0.46268	4.6875
0.46295	4.72595
0.46323	4.7168
0.46351	4.74213
0.46379	4.71924
0.46406	4.75006
0.46434	4.71466
0.46462	4.70093
0.4649	4.76166
0.46518	4.72717
0.46545	4.73297
0.46573	4.729
0.46601	4.7168
0.46629	4.75159
0.46656	4.71161
0.46684	4.71863
0.46712	4.74274
0.4674	4.77051
0.46768	4.73572
0.46795	4.74792
0.46823	4.73541
0.46851	4.77905
0.46879	4.75403
0.46906	4.77753
0.46934	4.76318
0.46962	4.75098
0.4699	4.75342
0.47018	4.75677
0.47045	4.74152
0.47073	4.75006
0.47101	4.7229
0.47129	4.74701
0.47156	4.73358
0.47184	4.7879
0.47212	4.74518
0.4724	4.69849
0.47268	4.70123
0.47295	4.70245
0.47323	4.70734
0.47351	4.69604
0.47379	4.6936
0.47406	4.73053
0.47434	4.70795
0.47462	4.73175
0.4749	4.72656
0.47518	4.71252
0.47545	4.70245
0.47573	4.71466
0.47601	4.74518
0.47629	4.72229
0.47656	4.71863
0.47684	4.68628
0.47712	4.6814
0.4774	4.68811
0.47768	4.70459
0.47795	4.70245
0.47823	4.70551
0.47851	4.71802
0.47879	4.70093
0.47906	4.73145
0.47934	4.71741
0.47962	4.71405
0.4799	4.729
0.48018	4.729
0.48045	4.7052
0.48073	4.72076
0.48101	4.70856
0.48129	4.72534
0.48156	4.69788
0.48184	4.711
0.48212	4.68445
0.4824	4.72839
0.48268	4.73297
0.48295	4.67224
0.48323	4.67285
0.48351	4.68323
0.48379	4.68658
0.48406	4.72351
0.48434	4.67834
0.48462	4.70703
0.4849	4.70398
0.48518	4.6701
0.48545	4.68933
0.48573	4.68323
0.48601	4.67804
0.48629	4.71191
0.48656	4.71619
0.48684	4.79767
0.48712	4.75525
0.4874	4.69482
0.48768	4.67926
0.48795	4.68994
0.48823	4.69238
0.48851	4.68994
0.48879	4.71222
0.48906	4.71649
0.48934	4.69482
0.48962	4.7049
0.4899	4.69604
0.49018	4.68628
0.49045	4.6936
0.49073	4.72198
0.49101	4.7522
0.49129	4.75952
0.49156	4.73572
0.49184	4.69788
0.49212	4.68933
0.4924	4.71924
0.49268	4.69482
0.49295	4.70795
0.49323	4.68872
0.49351	4.69757
0.49379	4.68994
0.49406	4.72443
0.49434	4.72321
0.49462	4.71191
0.4949	4.71893
0.49518	4.72076
0.49545	4.70154
0.49573	4.69025
0.49601	4.6814
0.49629	4.68323
0.49656	4.69208
0.49684	4.68903
0.49712	4.70367
0.4974	4.70917
0.49768	4.7168
0.49795	4.67773
0.49823	4.711
0.49851	4.72015
0.49879	4.72382
0.49906	4.75433
0.49934	4.70734
0.49962	4.71161
0.4999	4.73236
0.50018	4.73938
0.50045	4.71832
0.50073	4.72687
0.50101	4.7113
0.50129	4.69025
0.50156	4.68689
0.50184	4.70428
0.50212	4.74213
0.5024	4.71466
0.50268	4.74884
0.50295	4.72321
0.50323	4.69971
0.50351	4.71375
0.50379	4.68231
0.50406	4.68842
0.50434	4.70184
0.50462	4.70215
0.5049	4.68536
0.50518	4.70001
0.50545	4.70337
0.50573	4.69299
0.50601	4.67407
0.50629	4.67896
0.50656	4.72412
0.50684	4.73663
0.50712	4.74548
0.5074	4.73724
0.50768	4.71008
0.50795	4.70428
0.50823	4.71832
0.50851	4.68689
0.50879	4.7168
0.50906	4.70428
0.50934	4.70398
0.50962	4.69604
0.5099	4.69177
0.51018	4.70093
0.51045	4.70886
0.51073	4.72839
0.51101	4.69391
0.51129	4.69116
0.51156	4.74609
0.51184	4.71069
0.51212	4.70276
0.5124	4.73328
0.51268	4.73785
0.51295	4.70856
0.51323	4.70673
0.51351	4.69391
0.51379	4.70947
0.51406	4.70337
0.51434	4.71954
0.51462	4.71161
0.5149	4.70917
0.51518	4.73633
0.51545	4.70734
0.51573	4.70093
0.51601	4.71802
0.51629	4.7168
0.51656	4.72229
0.51684	4.73572
0.51712	4.72534
0.5174	4.71649
0.51768	4.69818
0.51795	4.67621
0.51823	4.69635
0.51851	4.70093
0.51879	4.71527
0.51906	4.72137
0.51934	4.70551
0.51962	4.70459
0.5199	4.75952
0.52018	4.74335
0.52045	4.71436
0.52073	4.71893
0.52101	4.68689
0.52129	4.71039
0.52156	4.70703
0.52184	4.70612
0.52212	4.70398
0.5224	4.71222
0.52268	4.71405
0.52295	4.72717
0.52323	4.69757
0.52351	4.70276
0.52379	4.7229
0.52406	4.73267
0.52434	4.76227
0.52462	4.74945
0.5249	4.7583
0.52518	4.73816
0.52545	4.71771
0.52573	4.73999
0.52601	4.77417
0.52629	4.71344
0.52656	4.73419
0.52684	4.70459
0.52712	4.6994
0.5274	4.72534
0.52768	4.69818
0.52795	4.72137
0.52823	4.77173
0.52851	4.73877
0.52879	4.76715
0.52906	4.74792
0.52934	4.72382
0.52962	4.75922
0.5299	4.72748
0.53018	4.74854
0.53045	4.70123
0.53073	4.73145
0.53101	4.73267
0.53129	4.75616
0.53156	4.73633
0.53184	4.73541
0.53212	4.71405
0.5324	4.70856
0.53268	4.7287
0.53295	4.70398
0.53323	4.72015
0.53351	4.69788
0.53379	4.68018
0.53406	4.73755
0.53434	4.69635
0.53462	4.72717
0.5349	4.69604
0.53518	4.70947
0.53545	4.73999
0.53573	4.7403
0.53601	4.71619
0.53629	4.71069
0.53656	4.73206
0.53684	4.6991
0.53712	4.68292
0.5374	4.70886
0.53768	4.70856
0.53795	4.71436
0.53823	4.71619
0.53851	4.70306
0.53879	4.72931
0.53906	4.71375
0.53934	4.70917
0.53962	4.70276
0.5399	4.70184
0.54018	4.72046
0.54045	4.68018
0.54073	4.7049
0.54101	4.71832
0.54129	4.70673
0.54156	4.6875
0.54184	4.73022
0.54212	4.72778
0.5424	4.72107
0.54268	4.70184
0.54295	4.70642
0.54323	4.74609
0.54351	4.70245
0.54379	4.72534
0.54406	4.75098
0.54434	4.73114
0.54462	4.73236
0.5449	4.73724
0.54518	4.71588
0.54545	4.77814
0.54573	4.73572
0.54601	4.73633
0.54629	4.7821
0.54656	4.78394
0.54684	4.79614
0.54712	4.7876
0.5474	4.79401
0.54879	4.79675
0.54906	4.7995
0.54934	4.77966
0.55129	4.79645
0.5624	4.79004
0.56379	4.79706
0.56684	4.7876
0.56712	4.79279
0.56823	4.78668
0.57045	4.79401
0.57212	4.79065
0.57295	4.78424
0.57379	4.79095
0.57518	4.79126
0.57545	4.78058
0.57795	4.79401
0.57879	4.79797
0.57906	4.78394
0.58018	4.78943
0.58073	4.76196
0.58101	4.79401
0.58156	4.79828
0.58212	4.79065
0.5824	4.7998
0.58295	4.78058
0.58323	4.79523
0.58351	4.79553
0.58379	4.78302
0.58406	4.77539
0.58462	4.776
0.5849	4.78668
0.58573	4.78149
0.58601	4.77997
0.58629	4.7937
0.58656	4.78882
0.58712	4.79706
0.5874	4.79919
0.58768	4.78851
0.58795	4.7702
0.58823	4.76563
0.58879	4.76898
0.58906	4.79828
0.58934	4.75983
0.58962	4.79767
0.5899	4.78302
0.59018	4.77753
0.59045	4.7702
0.59073	4.78302
0.59101	4.78088
0.59129	4.74762
0.59156	4.75677
0.59212	4.78729
0.5924	4.78882
0.59268	4.78912
0.59295	4.77051
0.59323	4.7937
0.59379	4.78943
0.59434	4.77539
0.59462	4.79126
0.59545	4.79767
0.59573	4.78668
0.59601	4.78668
0.59629	4.7879
0.59656	4.77478
0.59684	4.76227
0.59712	4.77875
0.5974	4.75342
0.59768	4.74945
0.59795	4.76685
0.59823	4.78821
0.59879	4.79492
0.59906	4.76929
0.59934	4.74945
0.59962	4.77936
0.5999	4.78333
0.60018	4.77142
0.60045	4.79828
0.60073	4.78088
0.60101	4.77692
0.60129	4.77844
0.60156	4.78912
0.60184	4.7937
0.60212	4.78149
0.60268	4.79675
0.60295	4.79095
0.60323	4.78821
0.60351	4.76501
0.60406	4.76501
0.60434	4.78546
0.6049	4.77753
0.60518	4.79431
0.60545	4.75861
0.60573	4.78149
0.60601	4.78119
0.60629	4.75739
0.60656	4.77661
0.60684	4.76135
0.60712	4.75525
0.6074	4.78516
0.60768	4.76349
0.60795	4.78668
0.60823	4.79492
0.60851	4.78363
0.60879	4.75403
0.60906	4.78973
0.60934	4.77509
0.60962	4.77539
0.6099	4.77478
0.61045	4.77966
0.61073	4.776
0.61101	4.75647
0.61129	4.76898
0.61156	4.77814
0.61184	4.75342
0.61212	4.7644
0.6124	4.75983
0.61268	4.76685
0.61295	4.76227
0.61323	4.77417
0.61351	4.76135
0.61379	4.76349
0.61406	4.77173
0.61434	4.77417
0.61462	4.77905
0.6149	4.76624
0.61518	4.79126
0.61545	4.78058
0.61573	4.79645
0.61601	4.7937
0.61629	4.7879
0.61656	4.77417
0.61684	4.77722
0.61712	4.77539
0.6174	4.77356
0.61823	4.77173
0.61851	4.78119
0.61879	4.77264
0.61906	4.76471
0.61934	4.78027
0.61962	4.76349
0.6199	4.78394
0.62018	4.78973
0.62045	4.7702
0.62073	4.7879
0.62101	4.77692
0.62129	4.7644
0.62156	4.7699
0.62184	4.76746
0.62212	4.77325
0.6224	4.77783
0.62268	4.77295
0.62295	4.76349
0.62323	4.78638
0.62351	4.76379
0.62379	4.78912
0.62406	4.77844
0.6249	4.79858
0.62518	4.758
0.62545	4.76196
0.62573	4.76685
0.62601	4.7644
0.62629	4.77966
0.62656	4.79706
0.62684	4.78638
0.62712	4.78241
0.6274	4.76166
0.62768	4.76135
0.62795	4.76563
0.62823	4.7876
0.62851	4.76166
0.62879	4.75525
0.62906	4.77386
0.62934	4.77264
0.62962	4.78271
0.63018	4.76318
0.63045	4.77264
0.63073	4.75159
0.63101	4.77173
0.63129	4.77844
0.63156	4.78577
0.63184	4.73694
0.63212	4.72473
0.6324	4.76776
0.63268	4.7583
0.63295	4.74701
0.63323	4.77722
0.63351	4.78973
0.63406	4.77234
0.63434	4.78882
0.63462	4.76349
0.6349	4.75525
0.63518	4.7702
0.63545	4.79279
0.63601	4.78485
0.63629	4.76501
0.63656	4.79126
0.63684	4.77295
0.63712	4.776
0.6374	4.75159
0.63768	4.78851
0.63795	4.79004
0.63823	4.76898
0.63851	4.78729
0.63879	4.77325
0.63906	4.75067
0.63934	4.76929
0.63962	4.79095
0.6399	4.77631
0.64018	4.72656
0.64045	4.77051
0.64073	4.78058
0.64101	4.74152
0.64129	4.73236
0.64156	4.74701
0.64184	4.76593
0.64212	4.78333
0.6424	4.76654
0.64268	4.74609
0.64295	4.73724
0.64351	4.7879
0.64379	4.76501
0.64406	4.77112
0.64434	4.77295
0.64462	4.74731
0.6449	4.77112
0.64518	4.76929
0.64545	4.75952
0.64573	4.75586
0.64601	4.76105
0.64629	4.76105
0.64656	4.78607
0.64684	4.75677
0.64712	4.77844
0.6474	4.77783
0.64768	4.78058
0.64795	4.75586
0.64823	4.76074
0.64851	4.73572
0.64879	4.73694
0.64906	4.7702
0.64934	4.77844
0.64962	4.76227
0.6499	4.76166
0.65018	4.76868
0.65045	4.76044
0.65073	4.73114
0.65101	4.77234
0.65129	4.73175
0.65156	4.74182
0.65184	4.76288
0.65212	4.73511
0.6524	4.76746
0.65268	4.76288
0.65295	4.7699
0.65323	4.75342
0.65351	4.74976
0.65379	4.7522
0.65406	4.75403
0.65434	4.76746
0.65462	4.75616
0.6549	4.76746
0.65518	4.75739
0.65545	4.74274
0.65573	4.74884
0.65601	4.78241
0.65629	4.78821
0.65656	4.7522
0.65712	4.76196
0.6574	4.73602
0.65768	4.74762
0.65795	4.75922
0.65823	4.74609
0.65851	4.73602
0.65879	4.74823
0.65906	4.74304
0.65934	4.74731
0.65962	4.7641
0.6599	4.73541
0.66018	4.74396
0.66045	4.75128
0.66073	4.73724
0.66101	4.73541
0.66129	4.76379
0.66156	4.76532
0.66184	4.75922
0.66212	4.76227
0.6624	4.77936
0.66268	4.7525
0.66295	4.76654
0.66323	4.74701
0.66351	4.76044
0.66379	4.73358
0.66406	4.75677
0.66434	4.72717
0.66462	4.73328
0.6649	4.74091
0.66518	4.77234
0.66545	4.76227
0.66573	4.73297
0.66601	4.73083
0.66629	4.76624
0.66656	4.71252
0.66684	4.72168
0.66712	4.76166
0.6674	4.73297
0.66768	4.72473
0.66795	4.73358
0.66823	4.7464
0.66851	4.73419
0.66879	4.73907
0.66906	4.73816
0.66934	4.75433
0.66962	4.77051
0.6699	4.79828
0.67018	4.76105
0.67045	4.7522
0.67073	4.73785
0.67101	4.73969
0.67129	4.73328
0.67156	4.74396
0.67184	4.72412
0.67212	4.74915
0.6724	4.76166
0.67268	4.77631
0.67295	4.74274
0.67323	4.73694
0.67351	4.77051
0.67379	4.73724
0.67406	4.75983
0.67434	4.7287
0.67462	4.73785
0.6749	4.76135
0.67518	4.76715
0.67545	4.73877
0.67573	4.74152
0.67601	4.72778
0.67629	4.74731
0.67656	4.73816
0.67684	4.76532
0.67712	4.7348
0.6774	4.75494
0.67768	4.76532
0.67795	4.77325
0.67823	4.74152
0.67851	4.74731
0.67879	4.73663
0.67906	4.76563
0.67934	4.73755
0.67962	4.73572
0.6799	4.75189
0.68018	4.74792
0.68045	4.73267
0.68073	4.73602
0.68101	4.77142
0.68129	4.72839
0.68156	4.7403
0.68184	4.73145
0.68212	4.71649
0.6824	4.7641
0.68268	4.72351
0.68295	4.74792
0.68323	4.76318
0.68351	4.73389
0.68379	4.74091
0.68406	4.73267
0.68434	4.71985
0.68462	4.73419
0.6849	4.73907
0.68518	4.77417
0.68545	4.73755
0.68573	4.73785
0.68601	4.73328
0.68629	4.74518
0.68656	4.74457
0.68684	4.71954
0.68712	4.73785
0.6874	4.73083
0.68768	4.75677
0.68795	4.7464
0.68823	4.73694
0.68851	4.72961
0.68879	4.73114
0.68906	4.7702
0.68934	4.76837
0.68962	4.71527
0.6899	4.72443
0.69018	4.73389
0.69045	4.74579
0.69073	4.68811
0.69101	4.72961
0.69129	4.71497
0.69156	4.69421
0.69184	4.75372
0.69212	4.7467
0.6924	4.73602
0.69268	4.72046
0.69295	4.74335
0.69323	4.75311
0.69351	4.73083
0.69379	4.73267
0.69406	4.72504
0.69434	4.73236
0.69462	4.72961
0.6949	4.75861
0.69518	4.73114
0.69545	4.73114
0.69573	4.74884
0.69601	4.72839
0.69629	4.73785
0.69656	4.72626
0.69684	4.72565
0.69712	4.76715
0.6974	4.7467
0.69768	4.73969
0.69795	4.72198
0.69823	4.76379
0.69851	4.74731
0.69879	4.70642
0.69906	4.73267
0.69934	4.73572
0.69962	4.70703
0.6999	4.75464
0.70018	4.74121
0.70045	4.75739
0.70073	4.71893
0.70101	4.69879
0.70129	4.7525
0.70156	4.7464
0.70184	4.71954
0.70212	4.73419
0.7024	4.72534
0.70268	4.7345
0.70295	4.70428
0.70323	4.71832
0.70351	4.72992
0.70379	4.74396
0.70406	4.75372
0.70434	4.71893
0.70462	4.75525
0.7049	4.72565
0.70518	4.70734
0.70545	4.72076
0.70573	4.70673
0.70601	4.72229
0.70629	4.7113
0.70656	4.75006
0.70684	4.75037
0.70712	4.77112
0.7074	4.73816
0.70768	4.758
0.70795	4.72748
0.70823	4.72321
0.70851	4.73846
0.70879	4.71588
0.70906	4.74609
0.70934	4.7403
0.70962	4.74426
0.7099	4.72931
0.71018	4.73907
0.71045	4.71252
0.71073	4.74121
0.71101	4.729
0.71129	4.73846
0.71156	4.6933
0.71184	4.67407
0.71212	4.72748
0.7124	4.76837
0.71268	4.73511
0.71295	4.72748
0.71323	4.71405
0.71351	4.73969
0.71379	4.74579
0.71406	4.76379
0.71434	4.70612
0.71462	4.71893
0.7149	4.72778
0.71518	4.73969
0.71545	4.729
0.71573	4.71527
0.71601	4.72473
0.71629	4.74548
0.71656	4.758
0.71684	4.72443
0.71712	4.74091
0.7174	4.71893
0.71768	4.73236
0.71795	4.71924
0.71823	4.71283
0.71851	4.71619
0.71879	4.69666
0.71906	4.74091
0.71934	4.7583
0.71962	4.77783
0.7199	4.72504
0.72018	4.73907
0.72045	4.73785
0.72073	4.74579
0.72101	4.69879
0.72129	4.69147
0.72156	4.72992
0.72184	4.75525
0.72212	4.74518
0.7224	4.71039
0.72268	4.73663
0.72295	4.72595
0.72323	4.71527
0.72351	4.7049
0.72379	4.73114
0.72406	4.71313
0.72434	4.71039
0.72462	4.69452
0.7249	4.73572
0.72518	4.7641
0.72545	4.72534
0.72573	4.75098
0.72601	4.71924
0.72629	4.73663
0.72656	4.74091
0.72684	4.72168
0.72712	4.70917
0.7274	4.75647
0.72768	4.69788
0.72795	4.71832
0.72823	4.7226
0.72851	4.72046
0.72879	4.71771
0.72906	4.729
0.72934	4.72504
0.72962	4.72412
0.7299	4.73053
0.73018	4.7406
0.73045	4.75708
0.73073	4.70154
0.73101	4.71191
0.73129	4.73907
0.73156	4.69238
0.73184	4.71375
0.73212	4.70703
0.7324	4.71313
0.73268	4.72504
0.73295	4.72931
0.73323	4.73816
0.73351	4.71252
0.73379	4.74396
0.73406	4.72626
0.73434	4.70428
0.73462	4.70276
0.7349	4.71466
0.73518	4.73206
0.73545	4.72626
0.73573	4.70306
0.73601	4.74609
0.73629	4.73022
0.73656	4.73938
0.73684	4.72015
0.73712	4.68506
0.7374	4.68018
0.73768	4.71985
0.73795	4.73785
0.73823	4.73053
0.73851	4.71466
0.73879	4.71649
0.73906	4.71558
0.73934	4.73083
0.73962	4.72809
0.7399	4.70276
0.74018	4.73389
0.74045	4.73633
0.74073	4.69849
0.74101	4.72443
0.74129	4.73389
0.74156	4.69513
0.74184	4.71313
0.74212	4.73358
0.7424	4.69147
0.74268	4.68872
0.74295	4.71985
0.74323	4.70734
0.74351	4.70764
0.74379	4.70795
0.74406	4.70886
0.74434	4.71619
0.74462	4.70917
0.7449	4.74335
0.74518	4.70032
0.74545	4.72229
0.74573	4.74548
0.74601	4.70947
0.74629	4.72168
0.74656	4.70978
0.74684	4.73206
0.74712	4.7113
0.7474	4.69147
0.74768	4.69238
0.74795	4.6991
0.74823	4.71313
0.74851	4.72168
0.74879	4.73236
0.74906	4.70093
0.74934	4.69452
0.74962	4.70703
0.7499	4.729
0.75018	4.7113
0.75045	4.72076
0.75073	4.72351
0.75101	4.72198
0.75129	4.70154
0.75156	4.71466
0.75184	4.71375
0.75212	4.71436
0.7524	4.68475
0.75268	4.70276
0.75295	4.6933
0.75323	4.70093
0.75351	4.69177
0.75379	4.69543
0.75406	4.71619
0.75434	4.69482
0.75462	4.69574
0.7549	4.6875
0.75518	4.69971
0.75545	4.70764
0.75573	4.70673
0.75601	4.72046
0.75629	4.67896
0.75656	4.7113
0.75684	4.71771
0.75712	4.69604
0.7574	4.70825
0.75768	4.72015
0.75795	4.71893
0.75823	4.68964
0.75851	4.72015
0.75879	4.70367
0.75906	4.72473
0.75934	4.70337
0.75962	4.68353
0.7599	4.6936
0.76018	4.68964
0.76045	4.69116
0.76073	4.6994
0.76101	4.69788
0.76129	4.70032
0.76156	4.73236
0.76184	4.68506
0.76212	4.71313
0.7624	4.67499
0.76268	4.70764
0.76295	4.69391
0.76323	4.69971
0.76351	4.69116
0.76379	4.68964
0.76406	4.66919
0.76434	4.71039
0.76462	4.72961
0.7649	4.66644
0.76518	4.67896
0.76545	4.67926
0.76573	4.70795
0.76601	4.70215
0.76629	4.72382
0.76656	4.69788
0.76684	4.68384
0.76712	4.68658
0.7674	4.70947
0.76768	4.6524
0.76795	4.70245
0.76823	4.6933
0.76851	4.70581
0.76879	4.67529
0.76906	4.70734
0.76934	4.69604
0.76962	4.67987
0.7699	4.73206
0.77018	4.67102
0.77045	4.67194
0.77073	4.66919
0.77101	4.67621
0.77129	4.68994
0.77156	4.65942
0.77184	4.67957
0.77212	4.69971
0.7724	4.71313
0.77268	4.68628
0.77295	4.70612
0.77323	4.67194
0.77351	4.67865
0.77379	4.70764
0.77406	4.67743
0.77434	4.72015
0.77462	4.71375
0.7749	4.73022
0.77518	4.70215
0.77545	4.66858
0.77573	4.71649
0.77601	4.69177
0.77629	4.68536
0.77656	4.72107
0.77684	4.66125
0.77712	4.68353
0.7774	4.67285
0.77768	4.67987
0.77795	4.72992
0.77823	4.71924
0.77851	4.71802
0.77879	4.71466
0.77906	4.70123
0.77934	4.68811
0.77962	4.70184
0.7799	4.67316
0.78018	4.70551
0.78045	4.68689
0.78073	4.67072
0.78101	4.67804
0.78129	4.65973
0.78156	4.69086
0.78184	4.6936
0.78212	4.6875
0.7824	4.67285
0.78268	4.66583
0.78295	4.67865
0.78323	4.67651
0.78351	4.67712
0.78379	4.69635
0.78406	4.69971
0.78434	4.69391
0.78462	4.68781
0.7849	4.68933
0.78518	4.6698
0.78545	4.68658
0.78573	4.66888
0.78601	4.66003
0.78629	4.69666
0.78656	4.68353
0.78684	4.72595
0.78712	4.71039
0.7874	4.67804
0.78768	4.6936
0.78795	4.67834
0.78823	4.68018
0.78851	4.69543
0.78879	4.69055
0.78906	4.70978
0.78934	4.69849
0.78962	4.72351
0.7899	4.69452
0.79018	4.67255
0.79045	4.68414
0.79073	4.67133
0.79101	4.65942
0.79129	4.74182
0.79156	4.71191
0.79184	4.73602
0.79212	4.70276
0.7924	4.68506
0.79268	4.66492
0.79295	4.68536
0.79323	4.69635
0.79351	4.69574
0.79379	4.71344
0.79406	4.67926
0.79434	4.67316
0.79462	4.66095
0.7949	4.67529
0.79518	4.68231
0.79545	4.66217
0.79573	4.67621
0.79601	4.69879
0.79629	4.67712
0.79656	4.67499
0.79684	4.68109
0.79712	4.69604
0.7974	4.73877
0.79768	4.68903
0.79795	4.67957
0.79823	4.67316
0.79851	4.664
0.79879	4.67651
0.79906	4.66583
0.79934	4.65424
0.79962	4.6637
0.7999	4.67926
0.80018	4.68231
0.80045	4.66095
0.80073	4.67102
0.80101	4.70276
0.80129	4.6933
0.80156	4.68109
0.80184	4.67834
0.80212	4.68903
0.8024	4.65088
0.80268	4.67438
0.80295	4.68842
0.80323	4.69879
0.80351	4.69482
0.80379	4.6875
0.80406	4.69818
0.80434	4.69513
0.80462	4.68048
0.8049	4.66736
0.80518	4.66766
0.80545	4.66949
0.80573	4.67407
0.80601	4.66766
0.80629	4.66095
0.80656	4.65881
0.80684	4.66522
0.80712	4.67529
0.8074	4.68903
0.80768	4.65851
0.80795	4.67468
0.80823	4.69299
0.80851	4.6994
0.80879	4.67224
0.80906	4.70764
0.80934	4.69055
0.80962	4.65515
0.8099	4.70245
0.81018	4.66614
0.81045	4.66797
0.81073	4.65118
0.81101	4.71741
0.81129	4.68933
0.81156	4.6701
0.81184	4.66583
0.81212	4.66217
0.8124	4.66888
0.81268	4.69269
0.81295	4.62921
0.81323	4.68048
0.81351	4.66156
0.81379	4.67865
0.81406	4.68536
0.81434	4.68689
0.81462	4.64844
0.8149	4.6698
0.81518	4.63837
0.81545	4.65637
0.81573	4.67194
0.81601	4.65424
0.81629	4.6582
0.81656	4.70337
0.81684	4.65973
0.81712	4.67834
0.8174	4.66431
0.81768	4.69604
0.81795	4.68384
0.81823	4.64905
0.81851	4.66064
0.81879	4.65637
0.81906	4.66309
0.81934	4.68079
0.81962	4.67957
0.8199	4.69391
0.82018	4.68292
0.82045	4.67865
0.82073	4.66187
0.82101	4.64874
0.82129	4.64478
0.82156	4.64081
0.82184	4.64966
0.82212	4.66827
0.8224	4.68506
0.82268	4.68262
0.82295	4.66614
0.82323	4.65607
0.82351	4.65363
0.82379	4.6582
0.82406	4.68933
0.82434	4.64203
0.82462	4.67163
0.8249	4.68414
0.82518	4.64417
0.82545	4.63898
0.82573	4.64569
0.82601	4.68933
0.82629	4.67499
0.82656	4.70367
0.82684	4.65454
0.82712	4.66125
0.8274	4.65546
0.82768	4.66248
0.82795	4.68811
0.82823	4.69421
0.82851	4.68658
0.82879	4.67194
0.82906	4.67377
0.82934	4.67133
0.82962	4.65179
0.8299	4.63715
0.83018	4.64935
0.83045	4.64355
0.83073	4.69055
0.83101	4.69421
0.83129	4.67438
0.83156	4.70306
0.83184	4.67896
0.83212	4.66309
0.8324	4.67468
0.83268	4.63959
0.83295	4.69025
0.83323	4.65637
0.83351	4.66339
0.83379	4.67438
0.83406	4.65759
0.83434	4.67651
0.83462	4.65393
0.8349	4.64325
0.83518	4.65942
0.83545	4.63043
0.83573	4.62494
0.83601	4.63257
0.83629	4.64844
0.83656	4.67377
0.83684	4.65668
0.83712	4.65027
0.8374	4.69666
0.83768	4.69116
0.83795	4.67438
0.83823	4.66858
0.83851	4.68414
0.83879	4.69391
0.83906	4.64111
0.83934	4.66949
0.83962	4.68353
0.8399	4.63287
0.84018	4.68994
0.84045	4.67255
0.84073	4.6521
0.84101	4.64447
0.84129	4.65485
0.84156	4.66553
0.84184	4.64874
0.84212	4.63867
0.8424	4.63257
0.84268	4.64905
0.84295	4.67194
0.84323	4.65881
0.84351	4.65485
0.84379	4.63837
0.84406	4.65118
0.84434	4.67194
0.84462	4.6756
0.8449	4.65118
0.84518	4.67407
0.84545	4.67804
0.84573	4.65363
0.84601	4.67712
0.84629	4.67529
[truncated: 1,007,523+ more rows]

## Sheet: Figure 3f
Figure 3f
Stability	C2H4 Faradaic efficiency	Current
h	%	A
30	40	0.2
155	40	0.1
12	61	0.3
10	53	0.2
4.5	40	0.5
12	20	1.2
30	40	0.2
5	40	0.1
5	35	0.05
10	40	0.6
40	40	0.9
35	50	0.15
300	53	10

## Sheet: Figure 4a
Figure 4a
Emission energy	Fluorescence intensity	Emission energy	Fluorescence intensity	Emission energy	Fluorescence intensity	Emission energy	Fluorescence intensity	Emission energy	Fluorescence intensity	Emission energy	Fluorescence intensity	Emission energy	Fluorescence intensity	Emission energy	Fluorescence intensity
eV	arb.u.	eV	arb.u.	eV	arb.u.	eV	arb.u.	eV	arb.u.	eV	arb.u.	eV	arb.u.	eV	arb.u.
	5		10		20		50		100		150		200		250
-0.2386	0	-0.2386	0	-0.2386	0	-0.2386	0	-0.2388	10000	-0.2388	0	-0.2388	0	-0.2388	0
-0.2361	0	-0.2361	0	-0.2361	0	-0.2361	0	-0.2363	10000	-0.2363	0	-0.2363	0	-0.2363	0
-0.2336	0	-0.2336	0	-0.2336	0	-0.2336	0	-0.2338	10000	-0.2338	0	-0.2338	0	-0.2338	0
-0.2311	0	-0.2311	0	-0.2311	0	-0.2311	0	-0.2313	10000	-0.2313	0	-0.2313	0	-0.2313	0
-0.2286	0	-0.2286	0	-0.2286	0	-0.2286	0	-0.2288	10000	-0.2288	0	-0.2288	0	-0.2288	0
-0.2261	0	-0.2261	0	-0.2261	0	-0.2261	0	-0.2263	10000	-0.2263	0	-0.2263	0	-0.2263	0
-0.2236	0	-0.2236	0	-0.2236	0	-0.2236	0	-0.2238	10000	-0.2238	0	-0.2238	0	-0.2238	0
-0.2211	0	-0.2211	0	-0.2211	0	-0.2211	0	-0.2213	10000	-0.2213	0	-0.2213	0	-0.2213	0
-0.2186	0	-0.2186	0	-0.2186	0	-0.2186	0	-0.2188	10000	-0.2188	0	-0.2188	0	-0.2188	0
-0.2161	0	-0.2161	0	-0.2161	0	-0.2161	0	-0.2163	10000	-0.2163	0	-0.2163	0	-0.2163	0
-0.2136	0	-0.2136	0	-0.2136	0	-0.2136	0	-0.2138	10000	-0.2138	0	-0.2138	0	-0.2138	0
-0.2111	0	-0.2111	0	-0.2111	0	-0.2111	0	-0.2113	10000	-0.2113	0	-0.2113	0	-0.2113	0
-0.2086	0	-0.2086	0	-0.2086	0	-0.2086	0	-0.2088	10000	-0.2088	0	-0.2088	0	-0.2088	0
-0.2061	0	-0.2061	0	-0.2061	0	-0.2061	0	-0.2063	10000	-0.2063	0	-0.2063	0	-0.2063	0
-0.2036	0	-0.2036	0	-0.2036	0	-0.2036	0	-0.2038	10000	-0.2038	0	-0.2038	0	-0.2038	0
-0.2011	0	-0.2011	0	-0.2011	0	-0.2011	0	-0.2013	10000	-0.2013	0	-0.2013	0	-0.2013	0
-0.1986	0	-0.1986	0	-0.1986	0	-0.1986	0	-0.1988	10000	-0.1988	0	-0.1988	0	-0.1988	0
-0.1961	0	-0.1961	0	-0.1961	0	-0.1961	0	-0.1963	10000	-0.1963	0	-0.1963	0	-0.1963	0
-0.1936	0	-0.1936	0	-0.1936	0	-0.1936	0	-0.1938	10000	-0.1938	0	-0.1938	0	-0.1938	0
-0.1911	0	-0.1911	0	-0.1911	0	-0.1911	0	-0.1913	10000	-0.1913	0	-0.1913	0	-0.1913	0
-0.1886	0	-0.1886	0	-0.1886	0	-0.1886	0	-0.1888	10000	-0.1888	0	-0.1888	0	-0.1888	0
-0.1861	0	-0.1861	0	-0.1861	0	-0.1861	0	-0.1863	10000	-0.1863	0	-0.1863	0	-0.1863	0
-0.1836	0	-0.1836	0	-0.1836	0	-0.1836	0	-0.1838	10000	-0.1838	0	-0.1838	0	-0.1838	0
-0.1811	0	-0.1811	0	-0.1811	0	-0.1811	0	-0.1813	10000	-0.1813	0	-0.1813	0	-0.1813	0
-0.1786	0	-0.1786	0	-0.1786	0	-0.1786	0	-0.1788	10000	-0.1788	0	-0.1788	0	-0.1788	0
-0.1761	0	-0.1761	0	-0.1761	0	-0.1761	0	-0.1763	10000	-0.1763	0	-0.1763	0	-0.1763	0
-0.1736	0	-0.1736	0	-0.1736	0	-0.1736	0	-0.1738	10000	-0.1738	0	-0.1738	0	-0.1738	0
-0.1711	0	-0.1711	0	-0.1711	0	-0.1711	0	-0.1713	10000	-0.1713	0	-0.1713	0	-0.1713	0
-0.1686	0	-0.1686	0.001	-0.1686	0	-0.1686	0	-0.1688	10000	-0.1688	0	-0.1688	0	-0.1688	0
-0.1661	0	-0.1661	0	-0.1661	0	-0.1661	0.001	-0.1663	10000	-0.1663	0	-0.1663	0	-0.1663	0
-0.1636	0	-0.1636	0	-0.1636	0	-0.1636	0	-0.1638	10000	-0.1638	0	-0.1638	0	-0.1638	0
-0.1611	0	-0.1611	0	-0.1611	0	-0.1611	0	-0.1613	10000	-0.1613	0	-0.1613	0	-0.1613	0
-0.1586	0	-0.1586	0	-0.1586	0	-0.1586	0	-0.1588	10000	-0.1588	0	-0.1588	0	-0.1588	0
-0.1561	0	-0.1561	0	-0.1561	0	-0.1561	0	-0.1563	10000	-0.1563	0	-0.1563	0.001	-0.1563	0
-0.1536	0	-0.1536	0	-0.1536	0	-0.1536	0	-0.1538	10000	-0.1538	0	-0.1538	0.002	-0.1538	0
-0.1511	0	-0.1511	0	-0.1511	0	-0.1511	0	-0.1513	10000	-0.1513	0	-0.1513	0	-0.1513	0.002
-0.1486	0	-0.1486	0	-0.1486	0	-0.1486	0	-0.1488	10000	-0.1488	0.002	-0.1488	0	-0.1488	0
-0.1461	0	-0.1461	0	-0.1461	0	-0.1461	0	-0.1463	10000	-0.1463	0	-0.1463	0	-0.1463	0.001
-0.1436	0	-0.1436	0.001	-0.1436	0	-0.1436	0.002	-0.1438	10000	-0.1438	0.001	-0.1438	0	-0.1438	0.002
-0.1411	0	-0.1411	0	-0.1411	0	-0.1411	0	-0.1413	10000	-0.1413	0.002	-0.1413	0.001	-0.1413	0.002
-0.1386	0.001	-0.1386	0	-0.1386	0.001	-0.1386	0	-0.1388	10000	-0.1388	0.001	-0.1388	0.002	-0.1388	0.002
-0.1361	0	-0.1361	0.001	-0.1361	0.002	-0.1361	0	-0.1363	10000	-0.1363	0.001	-0.1363	0.002	-0.1363	0.007
-0.1336	0	-0.1336	0.001	-0.1336	0.001	-0.1336	0	-0.1338	10000	-0.1338	0.001	-0.1338	0.001	-0.1338	0.002
-0.1311	0	-0.1311	0	-0.1311	0.002	-0.1311	0.003	-0.1313	10000	-0.1313	0.006	-0.1313	0.003	-0.1313	0
-0.1286	0	-0.1286	0.001	-0.1286	0.003	-0.1286	0.002	-0.1288	10000	-0.1288	0.004	-0.1288	0.007	-0.1288	0.006
-0.1261	0	-0.1261	0.001	-0.1261	0.001	-0.1261	0	-0.1263	10000	-0.1263	0.009	-0.1263	0.016	-0.1263	0.007
-0.1236	0.001	-0.1236	0.001	-0.1236	0.002	-0.1236	0.003	-0.1238	10000	-0.1238	0.009	-0.1238	0.013	-0.1238	0.009
-0.1211	0.001	-0.1211	0.001	-0.1211	0.001	-0.1211	0.002	-0.1213	10000	-0.1213	0.017	-0.1213	0.014	-0.1213	0.02
-0.1186	0.003	-0.1186	0.003	-0.1186	0.004	-0.1186	0.001	-0.1188	10000	-0.1188	0.011	-0.1188	0.019	-0.1188	0.025
-0.1161	0.002	-0.1161	0.003	-0.1161	0.004	-0.1161	0.001	-0.1163	10000	-0.1163	0.026	-0.1163	0.021	-0.1163	0.027
-0.1136	0.003	-0.1136	0.003	-0.1136	0.003	-0.1136	0.004	-0.1138	10000	-0.1138	0.029	-0.1138	0.038	-0.1138	0.031
-0.1111	0.003	-0.1111	0.004	-0.1111	0.006	-0.1111	0.006	-0.1113	10000	-0.1113	0.048	-0.1113	0.048	-0.1113	0.047
-0.1086	0.005	-0.1086	0.006	-0.1086	0.008	-0.1086	0.007	-0.1088	10000	-0.1088	0.053	-0.1088	0.047	-0.1088	0.053
-0.1061	0.008	-0.1061	0.008	-0.1061	0.008	-0.1061	0.009	-0.1063	10000	-0.1063	0.065	-0.1063	0.082	-0.1063	0.068
-0.1036	0.009	-0.1036	0.009	-0.1036	0.009	-0.1036	0.014	-0.1038	10000	-0.1038	0.11	-0.1038	0.112	-0.1038	0.097
-0.1011	0.006	-0.1011	0.01	-0.1011	0.012	-0.1011	0.01	-0.1013	10000	-0.1013	0.097	-0.1013	0.124	-0.1013	0.158
-0.0986	0.014	-0.0986	0.017	-0.0986	0.021	-0.0986	0.022	-0.0988	10000	-0.0988	0.135	-0.0988	0.173	-0.0988	0.17
-0.0961	0.016	-0.0961	0.025	-0.0961	0.032	-0.0961	0.032	-0.0963	10000	-0.0963	0.195	-0.0963	0.22	-0.0963	0.235
-0.0936	0.022	-0.0936	0.022	-0.0936	0.022	-0.0936	0.052	-0.0938	10000	-0.0938	0.216	-0.0938	0.265	-0.0938	0.298
-0.0911	0.039	-0.0911	0.049	-0.0911	0.048	-0.0911	0.061	-0.0913	10000	-0.0913	0.308	-0.0913	0.36	-0.0913	0.36
-0.0886	0.067	-0.0886	0.063	-0.0886	0.069	-0.0886	0.063	-0.0888	10000	-0.0888	0.395	-0.0888	0.455	-0.0888	0.446
-0.0861	0.062	-0.0861	0.098	-0.0861	0.099	-0.0861	0.094	-0.0863	10000	-0.0863	0.476	-0.0863	0.569	-0.0863	0.561
-0.0836	0.098	-0.0836	0.103	-0.0836	0.113	-0.0836	0.105	-0.0838	10000	-0.0838	0.555	-0.0838	0.69	-0.0838	0.705
-0.0811	0.139	-0.0811	0.148	-0.0811	0.164	-0.0811	0.168	-0.0813	10000	-0.0813	0.767	-0.0813	0.887	-0.0813	0.858
-0.0786	0.175	-0.0786	0.185	-0.0786	0.224	-0.0786	0.194	-0.0788	10000	-0.0788	0.907	-0.0788	1.077	-0.0788	0.998
-0.0761	0.216	-0.0761	0.262	-0.0761	0.261	-0.0761	0.314	-0.0763	10000	-0.0763	1.078	-0.0763	1.283	-0.0763	1.246
-0.0736	0.314	-0.0736	0.291	-0.0736	0.345	-0.0736	0.403	-0.0738	10000	-0.0738	1.377	-0.0738	1.605	-0.0738	1.557
-0.0711	0.384	-0.0711	0.44	-0.0711	0.463	-0.0711	0.506	-0.0713	10000	-0.0713	1.664	-0.0713	1.911	-0.0713	1.815
-0.0686	0.522	-0.0686	0.567	-0.0686	0.644	-0.0686	0.644	-0.0688	10000	-0.0688	1.944	-0.0688	2.204	-0.0688	2.288
-0.0661	0.653	-0.0661	0.721	-0.0661	0.72	-0.0661	0.828	-0.0663	10000	-0.0663	2.293	-0.0663	2.739	-0.0663	2.664
-0.0636	0.814	-0.0636	0.879	-0.0636	0.934	-0.0636	0.947	-0.0638	10000	-0.0638	2.763	-0.0638	3.098	-0.0638	3.167
-0.0611	1.019	-0.0611	1.141	-0.0611	1.216	-0.0611	1.272	-0.0613	10000	-0.0613	3.315	-0.0613	3.778	-0.0613	3.728
-0.0586	1.294	-0.0586	1.433	-0.0586	1.489	-0.0586	1.575	-0.0588	10000	-0.0588	3.843	-0.0588	4.434	-0.0588	4.388
-0.0561	1.515	-0.0561	1.675	-0.0561	1.886	-0.0561	1.958	-0.0563	10000	-0.0563	4.338	-0.0563	4.925	-0.0563	5.092
-0.0536	1.899	-0.0536	2.105	-0.0536	2.204	-0.0536	2.367	-0.0538	10000	-0.0538	4.96	-0.0538	5.724	-0.0538	5.825
-0.0511	2.318	-0.0511	2.508	-0.0511	2.734	-0.0511	2.931	-0.0513	10000	-0.0513	5.92	-0.0513	6.789	-0.0513	6.706
-0.0486	2.833	-0.0486	3.001	-0.0486	3.17	-0.0486	3.426	-0.0488	10000	-0.0488	6.642	-0.0488	7.746	-0.0488	7.709
-0.0461	3.378	-0.0461	3.573	-0.0461	3.828	-0.0461	4.036	-0.0463	10000	-0.0463	7.56	-0.0463	8.715	-0.0463	8.625
-0.0436	3.867	-0.0436	4.254	-0.0436	4.495	-0.0436	4.812	-0.0438	10000	-0.0438	8.608	-0.0438	9.711	-0.0438	9.668
-0.0411	4.595	-0.0411	4.703	-0.0411	5.239	-0.0411	5.419	-0.0413	10000	-0.0413	9.42	-0.0413	11.056	-0.0413	10.701
-0.0386	5.131	-0.0386	5.637	-0.0386	6.119	-0.0386	6.503	-0.0388	10000	-0.0388	10.673	-0.0388	12.189	-0.0388	12.092
-0.0361	6.054	-0.0361	6.338	-0.0361	7.068	-0.0361	7.392	-0.0363	10000	-0.0363	11.425	-0.0363	13.164	-0.0363	13.358
-0.0336	6.873	-0.0336	7.354	-0.0336	7.813	-0.0336	8.351	-0.0338	10000	-0.0338	12.591	-0.0338	14.857	-0.0338	14.539
-0.0311	7.661	-0.0311	8.178	-0.0311	8.806	-0.0311	9.374	-0.0313	10000	-0.0313	13.9	-0.0313	15.933	-0.0313	15.631
-0.0286	8.489	-0.0286	9.197	-0.0286	9.857	-0.0286	10.458	-0.0288	10000	-0.0288	15.103	-0.0288	17.425	-0.0288	17.219
-0.0261	9.364	-0.0261	10.009	-0.0261	10.731	-0.0261	11.53	-0.0263	10000	-0.0263	15.925	-0.0263	18.496	-0.0263	18.131
-0.0236	10.188	-0.0236	10.963	-0.0236	11.73	-0.0236	12.613	-0.0238	10000	-0.0238	16.896	-0.0238	19.881	-0.0238	19.725
-0.0211	11.096	-0.0211	11.997	-0.0211	13.05	-0.0211	13.797	-0.0213	10000	-0.0213	18.443	-0.0213	20.908	-0.0213	20.883
-0.0186	12.11	-0.0186	12.621	-0.0186	13.883	-0.0186	14.901	-0.0188	10000	-0.0188	19.643	-0.0188	22.26	-0.0188	21.604
-0.0161	12.639	-0.0161	13.564	-0.0161	14.721	-0.0161	15.765	-0.0163	10000	-0.0163	19.982	-0.0163	23.082	-0.0163	22.675
-0.0136	13.378	-0.0136	14.291	-0.0136	15.375	-0.0136	16.519	-0.0138	10000	-0.0138	20.827	-0.0138	24.145	-0.0138	23.728
-0.0111	14.109	-0.0111	14.979	-0.0111	16.263	-0.0111	17.398	-0.0113	10000	-0.0113	21.448	-0.0113	24.617	-0.0113	24.364
-0.0086	14.383	-0.0086	15.594	-0.0086	16.757	-0.0086	17.902	-0.0088	10000	-0.0088	22.048	-0.0088	25.561	-0.0088	25.126
-0.0061	14.897	-0.0061	15.975	-0.0061	17.231	-0.0061	18.219	-0.0063	10000	-0.0063	22.575	-0.0063	26.004	-0.0063	25.574
-0.0036	14.932	-0.0036	16.491	-0.0036	17.501	-0.0036	18.474	-0.0038	10000	-0.0038	22.448	-0.0038	26.043	-0.0038	26.109
-0.0011	15.129	-0.0011	16.244	-0.0011	17.452	-0.0011	18.918	-0.0013	10000	-0.0013	22.677	-0.0013	26.517	-0.0013	26.218
0.0014	15.11	0.0014	16.51	0.0014	17.266	0.0014	18.89	0.0012	10000	0.0012	22.883	0.0012	26.489	0.0012	26.166
0.0039	14.999	0.0039	16.051	0.0039	17.554	0.0039	18.588	0.0037	10000	0.0037	22.8	0.0037	26.426	0.0037	25.916
0.0064	14.857	0.0064	15.811	0.0064	17.218	0.0064	18.356	0.0062	10000	0.0062	22.487	0.0062	26.076	0.0062	25.581
0.0089	14.412	0.0089	15.447	0.0089	16.492	0.0089	17.847	0.0087	10000	0.0087	22.075	0.0087	25.109	0.0087	25.393
0.0114	13.855	0.0114	14.705	0.0114	16.049	0.0114	17.069	0.0112	10000	0.0112	21.249	0.0112	24.729	0.0112	24.505
0.0139	13.099	0.0139	14.262	0.0139	15.164	0.0139	16.25	0.0137	10000	0.0137	20.936	0.0137	23.703	0.0137	23.749
0.0164	12.414	0.0164	13.178	0.0164	14.519	0.0164	15.624	0.0162	10000	0.0162	19.967	0.0162	22.767	0.0162	22.528
0.0189	11.943	0.0189	12.635	0.0189	13.602	0.0189	14.414	0.0187	10000	0.0187	18.937	0.0187	21.678	0.0187	21.587
0.0214	11.117	0.0214	11.828	0.0214	12.566	0.0214	13.534	0.0212	10000	0.0212	18.066	0.0212	20.659	0.0212	20.512
0.0239	10.136	0.0239	10.709	0.0239	11.64	0.0239	12.609	0.0237	10000	0.0237	16.855	0.0237	19.125	0.0237	19.345
0.0264	9.086	0.0264	9.9	0.0264	10.717	0.0264	11.339	0.0262	10000	0.0262	15.781	0.0262	18.363	0.0262	18.115
0.0289	8.209	0.0289	8.918	0.0289	9.742	0.0289	10.327	0.0287	10000	0.0287	14.844	0.0287	17.055	0.0287	16.889
0.0314	7.575	0.0314	8.136	0.0314	8.764	0.0314	9.432	0.0312	10000	0.0312	13.762	0.0312	15.765	0.0312	15.247
0.0339	6.646	0.0339	7.316	0.0339	7.668	0.0339	8.188	0.0337	10000	0.0337	12.707	0.0337	14.458	0.0337	14.39
0.0365	5.936	0.0365	6.384	0.0365	6.936	0.0365	7.366	0.0362	10000	0.0362	11.555	0.0362	12.904	0.0362	12.834
0.0389	5.249	0.0389	5.567	0.0389	5.782	0.0389	6.393	0.0387	10000	0.0387	10.523	0.0387	11.848	0.0387	11.898
0.0414	4.602	0.0414	4.759	0.0414	5.158	0.0414	5.594	0.0412	10000	0.0412	9.385	0.0412	10.813	0.0412	10.706
0.044	3.904	0.044	4.256	0.044	4.546	0.044	4.821	0.0437	10000	0.0437	8.41	0.0437	9.509	0.0437	9.563
0.0464	3.233	0.0464	3.532	0.0464	3.83	0.0464	4.058	0.0462	10000	0.0462	7.63	0.0462	8.365	0.0462	8.357
0.0489	2.808	0.0489	2.978	0.0489	3.207	0.0489	3.404	0.0487	10000	0.0487	6.572	0.0487	7.735	0.0487	7.43
0.0515	2.294	0.0515	2.479	0.0515	2.688	0.0515	2.926	0.0512	10000	0.0512	5.823	0.0512	6.603	0.0512	6.636
0.0539	2.013	0.0539	2.032	0.0539	2.261	0.0539	2.331	0.0537	10000	0.0537	5.118	0.0537	5.837	0.0537	5.631
0.0564	1.586	0.0564	1.729	0.0564	1.921	0.0564	1.981	0.0562	10000	0.0562	4.387	0.0562	5.187	0.0562	5.056
0.059	1.338	0.059	1.428	0.059	1.51	0.059	1.552	0.0587	10000	0.0587	3.827	0.0587	4.328	0.0587	4.294
0.0614	1.059	0.0614	1.185	0.0614	1.196	0.0614	1.251	0.0612	10000	0.0612	3.282	0.0612	3.728	0.0612	3.667
0.0639	0.828	0.0639	0.956	0.0639	1.014	0.0639	1.092	0.0637	10000	0.0637	2.767	0.0637	3.149	0.0637	3.157
0.0665	0.71	0.0665	0.713	0.0665	0.744	0.0665	0.927	0.0662	10000	0.0662	2.393	0.0662	2.669	0.0662	2.61
0.069	0.584	0.069	0.585	0.069	0.594	0.069	0.697	0.0687	10000	0.0687	1.988	0.0687	2.304	0.0687	2.266
0.0715	0.443	0.0715	0.462	0.0715	0.521	0.0715	0.54	0.0712	10000	0.0712	1.632	0.0712	1.874	0.0712	1.883
0.0739	0.307	0.0739	0.345	0.0739	0.396	0.0739	0.428	0.0737	10000	0.0737	1.41	0.0737	1.588	0.0737	1.553
0.0764	0.25	0.0764	0.277	0.0764	0.322	0.0764	0.322	0.0762	10000	0.0762	1.145	0.0762	1.372	0.0762	1.296
0.0789	0.203	0.0789	0.219	0.0789	0.239	0.0789	0.242	0.0787	10000	0.0787	0.915	0.0787	1.022	0.0787	1.059
0.0814	0.156	0.0814	0.161	0.0814	0.162	0.0814	0.197	0.0812	10000	0.0812	0.756	0.0812	0.856	0.0812	0.866
0.084	0.119	0.084	0.128	0.084	0.13	0.084	0.142	0.0837	10000	0.0837	0.655	0.0837	0.773	0.0837	0.679
0.0865	0.098	0.0865	0.097	0.0865	0.113	0.0865	0.109	0.0862	10000	0.0862	0.494	0.0862	0.551	0.0862	0.608
0.089	0.078	0.089	0.067	0.089	0.069	0.089	0.08	0.0887	10000	0.0887	0.432	0.0887	0.502	0.0887	0.473
0.0914	0.041	0.0914	0.05	0.0914	0.051	0.0914	0.066	0.0912	10000	0.0912	0.32	0.0912	0.407	0.0912	0.391
0.0939	0.03	0.0939	0.048	0.0939	0.049	0.0939	0.038	0.0937	10000	0.0937	0.264	0.0937	0.296	0.0937	0.312
0.0964	0.027	0.0964	0.028	0.0964	0.024	0.0964	0.037	0.0962	10000	0.0962	0.211	0.0962	0.248	0.0962	0.253
0.099	0.018	0.099	0.009	0.099	0.022	0.099	0.021	0.0987	10000	0.0987	0.162	0.0987	0.185	0.0987	0.19
0.1015	0.012	0.1015	0.006	0.1015	0.022	0.1015	0.007	0.1012	10000	0.1012	0.15	0.1012	0.164	0.1012	0.153
0.104	0.012	0.104	0.012	0.104	0.016	0.104	0.004	0.1037	10000	0.1037	0.105	0.1037	0.129	0.1037	0.133
0.1064	0.004	0.1064	0.014	0.1064	0.004	0.1064	0.008	0.1062	10000	0.1062	0.085	0.1062	0.104	0.1062	0.106
0.1089	0.002	0.1089	0.011	0.1089	0.003	0.1089	0.012	0.1087	10000	0.1087	0.06	0.1087	0.084	0.1087	0.076
0.1114	0.001	0.1114	0.009	0.1114	0.004	0.1114	0.01	0.1112	10000	0.1112	0.058	0.1112	0.082	0.1112	0.063
0.114	0.003	0.114	0.007	0.114	0.005	0.114	0.01	0.1137	10000	0.1137	0.043	0.1137	0.05	0.1137	0.059
0.1165	0.004	0.1165	0.005	0.1165	0.005	0.1165	0.007	0.1162	10000	0.1162	0.041	0.1162	0.038	0.1162	0.048
0.119	0.003	0.119	0.006	0.119	0.002	0.119	0.007	0.1187	10000	0.1187	0.01	0.1187	0.027	0.1187	0.034
0.1215	0.002	0.1215	0.003	0.1215	0.001	0.1215	0.004	0.1212	10000	0.1212	0.008	0.1212	0.021	0.1212	0.01
0.1239	0.002	0.1239	0.002	0.1239	0.001	0.1239	0.003	0.1237	10000	0.1237	0.014	0.1237	0.006	0.1237	0.008
0.1265	0.002	0.1265	0.001	0.1265	0.001	0.1265	0.002	0.1262	10000	0.1262	0.02	0.1262	0.005	0.1262	0.016
0.129	0.003	0.129	0.001	0.129	0.002	0.129	0.002	0.1287	10000	0.1287	0.019	0.1287	0.012	0.1287	0.024
0.1314	0.002	0.1314	0.001	0.1314	0.001	0.1314	0.002	0.1312	10000	0.1312	0.016	0.1312	0.016	0.1312	0.023
0.1339	0.001	0.1339	0.001	0.1339	0.001	0.1339	0.002	0.1337	10000	0.1337	0.016	0.1337	0.015	0.1337	0.018
0.1364	0.001	0.1364	0.002	0.1364	0.001	0.1364	0.001	0.1362	10000	0.1362	0.013	0.1362	0.013	0.1362	0.015
0.1389	0	0.1389	0.002	0.1389	0.001	0.1389	0.002	0.1387	10000	0.1387	0.01	0.1387	0.012	0.1387	0.014
0.1414	0	0.1414	0.003	0.1414	0.001	0.1414	0.002	0.1412	10000	0.1412	0.007	0.1412	0.011	0.1412	0.01
0.1439	0	0.1439	0.002	0.1439	0.002	0.1439	0.002	0.1437	10000	0.1437	0.004	0.1437	0.008	0.1437	0.008
0.1465	0	0.1465	0.002	0.1465	0.002	0.1465	0.002	0.1462	10000	0.1462	0.003	0.1462	0.007	0.1462	0.007
0.149	0	0.149	0.001	0.149	0.002	0.149	0.002	0.1487	10000	0.1487	0.003	0.1487	0.006	0.1487	0.007
0.1515	0	0.1515	0	0.1515	0.001	0.1515	0.001	0.1512	10000	0.1512	0.003	0.1512	0.004	0.1512	0.007
0.154	0	0.154	0	0.154	0	0.154	0.002	0.1537	10000	0.1537	0.002	0.1537	0.004	0.1537	0.005
0.1565	0	0.1565	0	0.1565	0	0.1565	0.003	0.1562	10000	0.1562	0.002	0.1562	0.003	0.1562	0.003
0.159	0.001	0.159	0	0.159	0.001	0.159	0.002	0.1587	10000	0.1587	0.002	0.1587	0.003	0.1587	0.003
0.1614	0.001	0.1614	0.001	0.1614	0	0.1614	0.001	0.1612	10000	0.1612	0.001	0.1612	0.002	0.1612	0.002
0.1639	0.001	0.1639	0.001	0.1639	0	0.1639	0	0.1637	10000	0.1637	0.002	0.1637	0.002	0.1637	0.001
0.1664	0.001	0.1664	0.001	0.1664	0	0.1664	0	0.1662	10000	0.1662	0.002	0.1662	0.002	0.1662	0.001
0.1689	0	0.1689	0.001	0.1689	0	0.1689	0.001	0.1687	10000	0.1687	0	0.1687	0.001	0.1687	0.001
0.1714	0	0.1714	0.001	0.1714	0.001	0.1714	0.001	0.1712	10000	0.1712	0	0.1712	0.001	0.1712	0.002
0.1739	0	0.1739	0	0.1739	0.001	0.1739	0.001	0.1737	10000	0.1737	0	0.1737	0.002	0.1737	0.002
0.1765	0	0.1765	0.001	0.1765	0	0.1765	0.001	0.1762	10000	0.1762	0	0.1762	0.002	0.1762	0.001
0.179	0	0.179	0.001	0.179	0	0.179	0.001	0.1787	10000	0.1787	0	0.1787	0.003	0.1787	0.001
0.1815	0	0.1815	0.002	0.1815	0	0.1815	0.002	0.1812	10000	0.1812	0	0.1812	0.003	0.1812	0.001
0.184	0	0.184	0.001	0.184	0.001	0.184	0.001	0.1837	10000	0.1837	0	0.1837	0.002	0.1837	0.001
0.1865	0.001	0.1865	0.001	0.1865	0	0.1865	0.001	0.1862	10000	0.1862	0.001	0.1862	0.002	0.1862	0.001
0.189	0.001	0.189	0	0.189	0	0.189	0	0.1887	10000	0.1887	0.001	0.1887	0.001	0.1887	0
0.1915	0.001	0.1915	0	0.1915	0	0.1915	0	0.1912	10000	0.1912	0	0.1912	0.001	0.1912	0
0.1939	0.001	0.1939	0	0.1939	0.001	0.1939	0	0.1937	10000	0.1937	0	0.1937	0.001	0.1937	0
0.1964	0	0.1964	0	0.1964	0.001	0.1964	0	0.1962	10000	0.1962	0	0.1962	0	0.1962	0
0.1989	0	0.1989	0	0.1989	0.001	0.1989	0	0.1987	10000	0.1987	0	0.1987	0	0.1987	0
0.2014	0	0.2014	0	0.2014	0	0.2014	0.001	0.2012	10000	0.2012	0	0.2012	0	0.2012	0
0.2039	0	0.2039	0	0.2039	0	0.2039	0.001	0.2037	10000	0.2037	0.001	0.2037	0	0.2037	0
0.2064	0	0.2064	0	0.2064	0	0.2064	0.001	0.2062	10000	0.2062	0.001	0.2062	0	0.2062	0.001
0.209	0	0.209	0	0.209	0.001	0.209	0.002	0.2087	10000	0.2087	0	0.2087	0	0.2087	0.001
0.2115	0	0.2115	0	0.2115	0	0.2115	0.002	0.2112	10000	0.2112	0	0.2112	0	0.2112	0.001
0.214	0	0.214	0	0.214	0.001	0.214	0.001	0.2137	10000	0.2137	0	0.2137	0	0.2137	0.001
0.2165	0.001	0.2165	0.001	0.2165	0.001	0.2165	0.001	0.2162	10000	0.2162	0	0.2162	0	0.2162	0.001
0.219	0.002	0.219	0.002	0.219	0.001	0.219	0.001	0.2187	10000	0.2187	0	0.2187	0	0.2187	0.001
0.2215	0.001	0.2215	0.002	0.2215	0	0.2215	0.001	0.2212	10000	0.2212	0	0.2212	0	0.2212	0
0.224	0.001	0.224	0.002	0.224	0	0.224	0	0.2237	10000	0.2237	0	0.2237	0	0.2237	0
0.2264	0.001	0.2264	0.001	0.2264	0	0.2264	0	0.2262	10000	0.2262	0	0.2262	0.001	0.2262	0
0.2289	0.001	0.2289	0.001	0.2289	0	0.2289	0	0.2287	10000	0.2287	0	0.2287	0.001	0.2287	0
0.2314	0	0.2314	0	0.2314	0	0.2314	0	0.2312	10000	0.2312	0	0.2312	0.001	0.2312	0
0.2339	0	0.2339	0	0.2339	0.001	0.2339	0.001	0.2337	10000	0.2337	0	0.2337	0	0.2337	0
0.2364	0	0.2364	0	0.2364	0	0.2364	0.002	0.2362	10000	0.2362	0	0.2362	0	0.2362	0
0.239	0	0.239	0	0.239	0	0.239	0.002	0.2387	10000	0.2387	0	0.2387	0	0.2387	0
0.2415	0	0.2415	0	0.2415	0	0.2415	0.001	0.2412	10000	0.2412	0	0.2412	0	0.2412	0
0.244	0	0.244	0.001	0.244	0	0.244	0.002	0.2437	10000	0.2437	0.001	0.2437	0	0.2437	0
0.2465	0	0.2465	0	0.2465	0.001	0.2465	0.001	0.2462	10000	0.2462	0	0.2462	0	0.2462	0.001
0.249	0	0.249	0	0.249	0	0.249	0.001	0.2487	10000	0.2487	0.001	0.2487	0	0.2487	0
0.2515	0	0.2515	0	0.2515	0	0.2515	0.001	0.2512	10000	0.2512	0	0.2512	0	0.2512	0
0.254	0.001	0.254	0	0.254	0	0.254	0	0.2537	10000	0.2537	0	0.2537	0	0.2537	0
0.2565	0.001	0.2565	0.001	0.2565	0.001	0.2565	0	0.2562	10000	0.2562	0	0.2562	0	0.2562	0
0.259	0	0.259	0.001	0.259	0	0.259	0	0.2587	10000	0.2587	0	0.2587	0	0.2587	0
0.2615	0.001	0.2615	0.001	0.2615	0	0.2615	0	0.2612	10000	0.2612	0	0.2612	0	0.2612	0
0.264	0	0.264	0.001	0.264	0	0.264	0	0.2637	10000	0.2637	0	0.2637	0	0.2637	0
0.2665	0.002	0.2665	0	0.2665	0	0.2665	0	0.2662	10000	0.2662	0	0.2662	0	0.2662	0
0.269	0.001	0.269	0.001	0.269	0	0.269	0	0.2687	10000	0.2687	0	0.2687	0	0.2687	0
0.2715	0.001	0.2715	0	0.2715	0	0.2715	0	0.2712	10000	0.2712	0	0.2712	0	0.2712	0
0.2739	0	0.2739	0	0.2739	0	0.2739	0	0.2737	10000	0.2737	0	0.2737	0	0.2737	0
0.2764	0	0.2764	0.001	0.2764	0	0.2764	0	0.2762	10000	0.2762	0	0.2762	0	0.2762	0
0.2789	0	0.2789	0	0.2789	0	0.2789	0	0.2787	10000	0.2787	0	0.2787	0	0.2787	0
0.2814	0	0.2814	0	0.2814	0	0.2814	0.001	0.2812	10000	0.2812	0	0.2812	0	0.2812	0
0.2839	0	0.2839	0	0.2839	0	0.2839	0.001	0.2837	10000	0.2837	0	0.2837	0	0.2837	0
0.2864	0	0.2864	0.001	0.2864	0.001	0.2864	0	0.2862	10000	0.2862	0	0.2862	0	0.2862	0
0.2889	0	0.2889	0	0.2889	0.001	0.2889	0	0.2887	10000	0.2887	0	0.2887	0	0.2887	0
0.2914	0	0.2914	0	0.2914	0.001	0.2914	0.001	0.2912	10000	0.2912	0	0.2912	0	0.2912	0
0.2939	0	0.2939	0	0.2939	0.002	0.2939	0.001	0.2937	10000	0.2937	0	0.2937	0	0.2937	0
0.2964	0	0.2964	0	0.2964	0.001	0.2964	0.001	0.2962	10000	0.2962	0	0.2962	0	0.2962	0
0.2989	0	0.2989	0	0.2989	0.001	0.2989	0	0.2987	10000	0.2987	0	0.2987	0	0.2987	0
0.3015	0	0.3015	0	0.3015	0	0.3015	0	0.3012	10000	0.3012	0	0.3012	0	0.3012	0
0.304	0	0.304	0	0.304	0	0.304	0	0.3037	10000	0.3037	0	0.3037	0	0.3037	0
0.3065	0.001	0.3065	0	0.3065	0	0.3065	0	0.3062	10000	0.3062	0	0.3062	0	0.3062	0
0.309	0	0.309	0	0.309	0	0.309	0	0.3087	10000	0.3087	0	0.3087	0	0.3087	0
0.3115	0	0.3115	0	0.3115	0	0.3115	0	0.3112	10000	0.3112	0	0.3112	0	0.3112	0
0.314	0	0.314	0.001	0.314	0	0.314	0	0.3137	10000	0.3137	0	0.3137	0	0.3137	0
0.3165	0.001	0.3165	0.001	0.3165	0	0.3165	0	0.3162	10000	0.3162	0	0.3162	0	0.3162	0
0.319	0.002	0.319	0.001	0.319	0	0.319	0.001	0.3187	10000	0.3187	0	0.3187	0	0.3187	0
0.3215	0.002	0.3215	0.001	0.3215	0	0.3215	0.001	0.3212	10000	0.3212	0	0.3212	0	0.3212	0
0.324	0	0.324	0.001	0.324	0	0.324	0.001	0.3237	10000	0.3237	0	0.3237	0	0.3237	0
0.3265	0.001	0.3265	0.001	0.3265	0	0.3265	0	0.3262	10000	0.3262	0	0.3262	0	0.3262	0
0.329	0.001	0.329	0	0.329	0.001	0.329	0.001	0.3287	10000	0.3287	0	0.3287	0	0.3287	0
0.3315	0	0.3315	0	0.3315	0	0.3315	0.001	0.3312	10000	0.3312	0	0.3312	0	0.3312	0
0.334	0	0.334	0	0.334	0	0.334	0	0.3337	10000	0.3337	0	0.3337	0	0.3337	0
0.3365	0	0.3365	0	0.3365	0	0.3365	0	0.3362	10000	0.3362	0	0.3362	0	0.3362	0
0.3389	0	0.3389	0	0.3389	0	0.3389	0	0.3387	10000	0.3387	0.001	0.3387	0	0.3387	0
0.3414	0	0.3414	0	0.3414	0	0.3414	0	0.3412	10000	0.3412	0.001	0.3412	0	0.3412	0
0.3439	0	0.3439	0	0.3439	0	0.3439	0	0.3437	10000	0.3437	0	0.3437	0	0.3437	0
0.3464	0	0.3464	0	0.3464	0	0.3464	0	0.3462	10000	0.3462	0	0.3462	0	0.3462	0
0.3489	0	0.3489	0	0.3489	0	0.3489	0	0.3487	10000	0.3487	0	0.3487	0	0.3487	0
0.3514	0	0.3514	0	0.3514	0	0.3514	0	0.3512	10000	0.3512	0	0.3512	0	0.3512	0
0.3539	0	0.3539	0	0.3539	0	0.3539	0	0.3537	10000	0.3537	0	0.3537	0	0.3537	0
0.3564	0	0.3564	0	0.3564	0.001	0.3564	0	0.3562	10000	0.3562	0	0.3562	0	0.3562	0
0.3589	0.001	0.3589	0.001	0.3589	0.001	0.3589	0.001	0.3587	10000	0.3587	0.001	0.3587	0.001	0.3587	0.001
0.3614	0.005	0.3614	0.003	0.3614	0.003	0.3614	0.006	0.3612	10000	0.3612	0.007	0.3612	0.008	0.3612	0.008
0.364	0.01	0.364	0.009	0.364	0.006	0.364	0.011	0.3637	10000	0.3637	0.019	0.3637	0.017	0.3637	0.016
0.3665	0.011	0.3665	0.011	0.3665	0.008	0.3665	0.011	0.3662	10000	0.3662	0.018	0.3662	0.022	0.3662	0.019
0.369	0.012	0.369	0.009	0.369	0.006	0.369	0.015	0.3687	10000	0.3687	0.014	0.3687	0.018	0.3687	0.02
0.3715	0.011	0.3715	0.01	0.3715	0.008	0.3715	0.012	0.3712	10000	0.3712	0.013	0.3712	0.015	0.3712	0.017
0.374	0.009	0.374	0.008	0.374	0.009	0.374	0.014	0.3737	10000	0.3737	0.014	0.3737	0.023	0.3737	0.019
0.3765	0.011	0.3765	0.009	0.3765	0.011	0.3765	0.012	0.3762	10000	0.3762	0.013	0.3762	0.023	0.3762	0.018
0.379	0.014	0.379	0.009	0.379	0.013	0.379	0.008	0.3787	10000	0.3787	0.015	0.3787	0.022	0.3787	0.022
0.3815	0.013	0.3815	0.007	0.3815	0.011	0.3815	0.01	0.3812	10000	0.3812	0.014	0.3812	0.022	0.3812	0.025
0.384	0.012	0.384	0.011	0.384	0.009	0.384	0.014	0.3837	10000	0.3837	0.014	0.3837	0.022	0.3837	0.02
0.3865	0.011	0.3865	0.014	0.3865	0.012	0.3865	0.013	0.3862	10000	0.3862	0.013	0.3862	0.018	0.3862	0.019
0.389	0.01	0.389	0.01	0.389	0.009	0.389	0.011	0.3887	10000	0.3887	0.013	0.3887	0.016	0.3887	0.019
0.3915	0.011	0.3915	0.01	0.3915	0.009	0.3915	0.011	0.3912	10000	0.3912	0.017	0.3912	0.019	0.3912	0.018
0.394	0.011	0.394	0.007	0.394	0.01	0.394	0.013	0.3937	10000	0.3937	0.02	0.3937	0.017	0.3937	0.015
0.3965	0.008	0.3965	0.006	0.3965	0.01	0.3965	0.01	0.3962	10000	0.3962	0.017	0.3962	0.015	0.3962	0.018
0.399	0.012	0.399	0.006	0.399	0.012	0.399	0.007	0.3987	10000	0.3987	0.022	0.3987	0.017	0.3987	0.021
0.4014	0.007	0.4014	0.008	0.4014	0.007	0.4014	0.008	0.4012	10000	0.4012	0.018	0.4012	0.022	0.4012	0.021
0.4039	0.006	0.4039	0.012	0.4039	0.012	0.4039	0.006	0.4037	10000	0.4037	0.02	0.4037	0.017	0.4037	0.022
0.4064	0.008	0.4064	0.008	0.4064	0.01	0.4064	0.009	0.4062	10000	0.4062	0.016	0.4062	0.014	0.4062	0.028
0.4089	0.01	0.4089	0.012	0.4089	0.012	0.4089	0.016	0.4087	10000	0.4087	0.014	0.4087	0.012	0.4087	0.015
0.4114	0.008	0.4114	0.008	0.4114	0.011	0.4114	0.014	0.4112	10000	0.4112	0.017	0.4112	0.013	0.4112	0.018
0.4139	0.009	0.4139	0.012	0.4139	0.01	0.4139	0.011	0.4137	10000	0.4137	0.014	0.4137	0.016	0.4137	0.01
0.4164	0.007	0.4164	0.008	0.4164	0.016	0.4164	0.012	0.4162	10000	0.4162	0.016	0.4162	0.013	0.4162	0.022
0.4189	0.007	0.4189	0.013	0.4189	0.012	0.4189	0.007	0.4187	10000	0.4187	0.015	0.4187	0.018	0.4187	0.016
0.4214	0.007	0.4214	0.012	0.4214	0.014	0.4214	0.013	0.4212	10000	0.4212	0.016	0.4212	0.016	0.4212	0.02
0.4239	0.004	0.4239	0.008	0.4239	0.008	0.4239	0.006	0.4237	10000	0.4237	0.017	0.4237	0.02	0.4237	0.014
0.4265	0.009	0.4265	0.009	0.4265	0.011	0.4265	0.009	0.4262	10000	0.4262	0.016	0.4262	0.017	0.4262	0.017
0.429	0.003	0.429	0.006	0.429	0.011	0.429	0.008	0.4287	10000	0.4287	0.018	0.4287	0.021	0.4287	0.024
0.4315	0.007	0.4315	0.009	0.4315	0.012	0.4315	0.006	0.4312	10000	0.4312	0.019	0.4312	0.018	0.4312	0.02
0.434	0.006	0.434	0.009	0.434	0.007	0.434	0.005	0.4337	10000	0.4337	0.022	0.4337	0.016	0.4337	0.021
0.4365	0.012	0.4365	0.008	0.4365	0.011	0.4365	0.01	0.4362	10000	0.4362	0.015	0.4362	0.022	0.4362	0.024
0.439	0.01	0.439	0.01	0.439	0.008	0.439	0.01	0.4387	10000	0.4387	0.016	0.4387	0.017	0.4387	0.025
0.4415	0.014	0.4415	0.01	0.4415	0.01	0.4415	0.013	0.4412	10000	0.4412	0.014	0.4412	0.016	0.4412	0.021
0.444	0.008	0.444	0.013	0.444	0.012	0.444	0.013	0.4437	10000	0.4437	0.017	0.4437	0.015	0.4437	0.025
0.4465	0.009	0.4465	0.007	0.4465	0.009	0.4465	0.015	0.4462	10000	0.4462	0.022	0.4462	0.014	0.4462	0.024
0.449	0.009	0.449	0.006	0.449	0.008	0.449	0.011	0.4487	10000	0.4487	0.016	0.4487	0.017	0.4487	0.024
0.4515	0.008	0.4515	0.004	0.4515	0.008	0.4515	0.014	0.4512	10000	0.4512	0.014	0.4512	0.016	0.4512	0.018
0.454	0.008	0.454	0.009	0.454	0.008	0.454	0.015	0.4537	10000	0.4537	0.02	0.4537	0.015	0.4537	0.019
0.4565	0.011	0.4565	0.011	0.4565	0.009	0.4565	0.011	0.4562	10000	0.4562	0.02	0.4562	0.014	0.4562	0.016
0.459	0.011	0.459	0.007	0.459	0.011	0.459	0.011	0.4587	10000	0.4587	0.02	0.4587	0.014	0.4587	0.015
0.4615	0.009	0.4615	0.007	0.4615	0.008	0.4615	0.011	0.4612	10000	0.4612	0.016	0.4612	0.013	0.4612	0.02
0.464	0.009	0.464	0.009	0.464	0.008	0.464	0.01	0.4637	10000	0.4637	0.019	0.4637	0.018	0.4637	0.021
0.4664	0.011	0.4664	0.008	0.4664	0.012	0.4664	0.009	0.4662	10000	0.4662	0.013	0.4662	0.019	0.4662	0.022
0.4689	0.01	0.4689	0.009	0.4689	0.012	0.4689	0.011	0.4687	10000	0.4687	0.014	0.4687	0.018	0.4687	0.017
0.4714	0.009	0.4714	0.009	0.4714	0.009	0.4714	0.009	0.4712	10000	0.4712	0.016	0.4712	0.017	0.4712	0.016
0.4739	0.007	0.4739	0.008	0.4739	0.01	0.4739	0.013	0.4737	10000	0.4737	0.012	0.4737	0.018	0.4737	0.018
0.4764	0.004	0.4764	0.01	0.4764	0.01	0.4764	0.012	0.4762	10000	0.4762	0.012	0.4762	0.017	0.4762	0.018
0.4789	0.006	0.4789	0.01	0.4789	0.012	0.4789	0.01	0.4787	10000	0.4787	0.014	0.4787	0.019	0.4787	0.019
0.4814	0.008	0.4814	0.009	0.4814	0.01	0.4814	0.01	0.4812	10000	0.4812	0.011	0.4812	0.018	0.4812	0.019
0.4839	0.007	0.4839	0.009	0.4839	0.01	0.4839	0.009	0.4837	10000	0.4837	0.011	0.4837	0.019	0.4837	0.015
0.4864	0.008	0.4864	0.011	0.4864	0.008	0.4864	0.01	0.4862	10000	0.4862	0.012	0.4862	0.018	0.4862	0.014
0.489	0.011	0.489	0.01	0.489	0.007	0.489	0.016	0.4887	10000	0.4887	0.014	0.4887	0.019	0.4887	0.017
0.4915	0.011	0.4915	0.007	0.4915	0.009	0.4915	0.022	0.4912	10000	0.4912	0.013	0.4912	0.02	0.4912	0.017
0.494	0.01	0.494	0.008	0.494	0.014	0.494	0.014	0.4937	10000	0.4937	0.011	0.4937	0.016	0.4937	0.015
0.4965	0.01	0.4965	0.009	0.4965	0.015	0.4965	0.009	0.4962	10000	0.4962	0.015	0.4962	0.016	0.4962	0.017
0.499	0.009	0.499	0.012	0.499	0.011	0.499	0.011	0.4987	10000	0.4987	0.017	0.4987	0.017	0.4987	0.019
0.5014	0.008	0.5014	0.017	0.5014	0.009	0.5014	0.01	0.5012	10000	0.5012	0.015	0.5012	0.017	0.5012	0.016
0.504	0.01	0.504	0.017	0.504	0.01	0.504	0.01	0.5037	10000	0.5037	0.015	0.5037	0.019	0.5037	0.02
0.5064	0.006	0.5064	0.014	0.5064	0.01	0.5064	0.012	0.5062	10000	0.5062	0.014	0.5062	0.018	0.5062	0.018
0.509	0.007	0.509	0.011	0.509	0.009	0.509	0.011	0.5087	10000	0.5087	0.015	0.5087	0.018	0.5087	0.015
0.5114	0.007	0.5114	0.009	0.5114	0.009	0.5114	0.013	0.5112	10000	0.5112	0.013	0.5112	0.019	0.5112	0.018
0.514	0.01	0.514	0.008	0.514	0.007	0.514	0.012	0.5137	10000	0.5137	0.009	0.5137	0.015	0.5137	0.014
0.5164	0.009	0.5164	0.012	0.5164	0.012	0.5164	0.01	0.5162	10000	0.5162	0.01	0.5162	0.013	0.5162	0.015
0.519	0.007	0.519	0.008	0.519	0.009	0.519	0.01	0.5187	10000	0.5187	0.015	0.5187	0.012	0.5187	0.026
0.5214	0.01	0.5214	0.009	0.5214	0.005	0.5214	0.013	0.5212	10000	0.5212	0.012	0.5212	0.015	0.5212	0.023
0.524	0.008	0.524	0.009	0.524	0.008	0.524	0.01	0.5237	10000	0.5237	0.015	0.5237	0.019	0.5237	0.019
0.5264	0.009	0.5264	0.006	0.5264	0.008	0.5264	0.008	0.5262	10000	0.5262	0.012	0.5262	0.016	0.5262	0.023
0.529	0.004	0.529	0.005	0.529	0.009	0.529	0.012	0.5287	10000	0.5287	0.01	0.5287	0.014	0.5287	0.016
0.5314	0.008	0.5314	0.007	0.5314	0.008	0.5314	0.013	0.5312	10000	0.5312	0.012	0.5312	0.017	0.5312	0.015
0.534	0.005	0.534	0.006	0.534	0.014	0.534	0.009	0.5337	10000	0.5337	0.019	0.5337	0.017	0.5337	0.016
0.5364	0.006	0.5364	0.005	0.5364	0.011	0.5364	0.007	0.5362	10000	0.5362	0.014	0.5362	0.011	0.5362	0.014
0.539	0.008	0.539	0.009	0.539	0.012	0.539	0.006	0.5387	10000	0.5387	0.014	0.5387	0.015	0.5387	0.01
0.5414	0.008	0.5414	0.011	0.5414	0.01	0.5414	0.013	0.5412	10000	0.5412	0.018	0.5412	0.013	0.5412	0.015
0.544	0.007	0.544	0.014	0.544	0.009	0.544	0.01	0.5437	10000	0.5437	0.016	0.5437	0.017	0.5437	0.011
0.5464	0.007	0.5464	0.01	0.5464	0.009	0.5464	0.012	0.5462	10000	0.5462	0.019	0.5462	0.013	0.5462	0.011
0.549	0.008	0.549	0.008	0.549	0.007	0.549	0.009	0.5487	10000	0.5487	0.016	0.5487	0.015	0.5487	0.013
0.5515	0.012	0.5515	0.009	0.5515	0.007	0.5515	0.01	0.5512	10000	0.5512	0.017	0.5512	0.017	0.5512	0.015
0.554	0.008	0.554	0.009	0.554	0.005	0.554	0.015	0.5537	10000	0.5537	0.016	0.5537	0.014	0.5537	0.018
0.5565	0.008	0.5565	0.008	0.5565	0.011	0.5565	0.011	0.5562	10000	0.5562	0.014	0.5562	0.024	0.5562	0.017
0.559	0.011	0.559	0.007	0.559	0.011	0.559	0.009	0.5587	10000	0.5587	0.011	0.5587	0.025	0.5587	0.017
0.5615	0.009	0.5615	0.007	0.5615	0.013	0.5615	0.016	0.5612	10000	0.5612	0.012	0.5612	0.018	0.5612	0.02
0.5639	0.005	0.5639	0.009	0.5639	0.006	0.5639	0.012	0.5637	10000	0.5637	0.017	0.5637	0.012	0.5637	0.018
0.5665	0.005	0.5665	0.008	0.5665	0.006	0.5665	0.008	0.5662	10000	0.5662	0.006	0.5662	0.017	0.5662	0.023
0.5689	0.008	0.5689	0.012	0.5689	0.01	0.5689	0.009	0.5687	10000	0.5687	0.014	0.5687	0.013	0.5687	0.023
0.5715	0.006	0.5715	0.004	0.5715	0.009	0.5715	0.006	0.5712	10000	0.5712	0.011	0.5712	0.015	0.5712	0.02
0.5739	0.008	0.5739	0.012	0.5739	0.004	0.5739	0.007	0.5737	10000	0.5737	0.009	0.5737	0.019	0.5737	0.018
0.5765	0.006	0.5765	0.008	0.5765	0.005	0.5765	0.015	0.5762	10000	0.5762	0.006	0.5762	0.023	0.5762	0.016
0.5789	0.007	0.5789	0.01	0.5789	0.007	0.5789	0.013	0.5787	10000	0.5787	0.012	0.5787	0.013	0.5787	0.017
0.5815	0.013	0.5815	0.009	0.5815	0.007	0.5815	0.014	0.5812	10000	0.5812	0.021	0.5812	0.017	0.5812	0.012
0.5839	0.007	0.5839	0.008	0.5839	0.01	0.5839	0.009	0.5837	10000	0.5837	0.019	0.5837	0.019	0.5837	0.024
0.5865	0.007	0.5865	0.006	0.5865	0.01	0.5865	0.011	0.5862	10000	0.5862	0.02	0.5862	0.021	0.5862	0.015
0.5889	0.004	0.5889	0.005	0.5889	0.011	0.5889	0.014	0.5887	10000	0.5887	0.015	0.5887	0.02	0.5887	0.024
0.5915	0.012	0.5915	0.003	0.5915	0.005	0.5915	0.012	0.5912	10000	0.5912	0.012	0.5912	0.015	0.5912	0.014
0.5939	0.008	0.5939	0.008	0.5939	0.011	0.5939	0.008	0.5937	10000	0.5937	0.013	0.5937	0.012	0.5937	0.011
0.5965	0.005	0.5965	0.004	0.5965	0.011	0.5965	0.015	0.5962	10000	0.5962	0.019	0.5962	0.012	0.5962	0.005
0.5989	0.004	0.5989	0.012	0.5989	0.009	0.5989	0.009	0.5987	10000	0.5987	0.018	0.5987	0.016	0.5987	0.007
0.6015	0.007	0.6015	0.004	0.6015	0.007	0.6015	0.009	0.6012	10000	0.6012	0.014	0.6012	0.01	0.6012	0.008
0.6039	0.004	0.6039	0.006	0.6039	0.009	0.6039	0.012	0.6037	10000	0.6037	0.018	0.6037	0.015	0.6037	0.017
0.6065	0.01	0.6065	0.01	0.6065	0.012	0.6065	0.01	0.6062	10000	0.6062	0.018	0.6062	0.012	0.6062	0.011
0.6089	0.009	0.6089	0.007	0.6089	0.003	0.6089	0.011	0.6087	10000	0.6087	0.016	0.6087	0.016	0.6087	0.019
0.6115	0.007	0.6115	0.006	0.6115	0.007	0.6115	0.007	0.6112	10000	0.6112	0.016	0.6112	0.016	0.6112	0.015
0.614	0.006	0.614	0.007	0.614	0.007	0.614	0.009	0.6137	10000	0.6137	0.007	0.6137	0.024	0.6137	0.013
0.6165	0.005	0.6165	0.01	0.6165	0.004	0.6165	0.008	0.6162	10000	0.6162	0.013	0.6162	0.016	0.6162	0.007
0.619	0.005	0.619	0.008	0.619	0.01	0.619	0.012	0.6187	10000	0.6187	0.007	0.6187	0.016	0.6187	0.017
0.6215	0.01	0.6215	0.006	0.6215	0.009	0.6215	0.011	0.6212	10000	0.6212	0.013	0.6212	0.018	0.6212	0.021
0.624	0.01	0.624	0.005	0.624	0.008	0.624	0.009	0.6237	10000	0.6237	0.012	0.6237	0.011	0.6237	0.005
0.6264	0.006	0.6264	0.005	0.6264	0.012	0.6264	0.012	0.6263	10000	0.6263	0.016	0.6263	0.02	0.6263	0.017
0.629	0.004	0.629	0.01	0.629	0.007	0.629	0.011	0.6288	10000	0.6288	0.011	0.6288	0.018	0.6288	0.02
0.6314	0.007	0.6314	0.008	0.6314	0.009	0.6314	0.013	0.6313	10000	0.6313	0.012	0.6313	0.02	0.6313	0.019
0.634	0.009	0.634	0.005	0.634	0.007	0.634	0.01	0.6338	10000	0.6338	0.013	0.6338	0.026	0.6338	0.013
0.6364	0.006	0.6364	0.008	0.6364	0.008	0.6364	0.005	0.6363	10000	0.6363	0.015	0.6363	0.016	0.6363	0.013
0.639	0.01	0.639	0.005	0.639	0.01	0.639	0.007	0.6388	10000	0.6388	0.019	0.6388	0.015	0.6388	0.016
0.6414	0.003	0.6414	0.003	0.6414	0.016	0.6414	0.008	0.6413	10000	0.6413	0.018	0.6413	0.016	0.6413	0.014
0.644	0.005	0.644	0.006	0.644	0.006	0.644	0.013	0.6438	10000	0.6438	0.012	0.6438	0.014	0.6438	0.016
0.6464	0.006	0.6464	0.008	0.6464	0.006	0.6464	0.008	0.6463	10000	0.6463	0.013	0.6463	0.015	0.6463	0.02
0.649	0.001	0.649	0.009	0.649	0.008	0.649	0.01	0.6488	10000	0.6488	0.019	0.6488	0.013	0.6488	0.009
0.6514	0.006	0.6514	0.006	0.6514	0.009	0.6514	0.009	0.6513	10000	0.6513	0.018	0.6513	0.018	0.6513	0.013
0.654	0.012	0.654	0.009	0.654	0.011	0.654	0.009	0.6538	10000	0.6538	0.021	0.6538	0.013	0.6538	0.018
0.6564	0.007	0.6564	0.004	0.6564	0.013	0.6564	0.009	0.6563	10000	0.6563	0.008	0.6563	0.015	0.6563	0.012
0.659	0.005	0.659	0.007	0.659	0.008	0.659	0.009	0.6588	10000	0.6588	0.009	0.6588	0.016	0.6588	0.012
0.6614	0.005	0.6614	0.007	0.6614	0.008	0.6614	0.016	0.6613	10000	0.6613	0.013	0.6613	0.012	0.6613	0.014
0.664	0.01	0.664	0.006	0.664	0.008	0.664	0.012	0.6638	10000	0.6638	0.011	0.6638	0.013	0.6638	0.02
0.6664	0.008	0.6664	0.01	0.6664	0.007	0.6664	0.009	0.6663	10000	0.6663	0.016	0.6663	0.014	0.6663	0.019
0.669	0.003	0.669	0.009	0.669	0.004	0.669	0.005	0.6688	10000	0.6688	0.011	0.6688	0.014	0.6688	0.013
0.6714	0.003	0.6714	0.007	0.6714	0.007	0.6714	0.019	0.6713	10000	0.6713	0.011	0.6713	0.018	0.6713	0.02
0.674	0.006	0.674	0.008	0.674	0.009	0.674	0.009	0.6738	10000	0.6738	0.005	0.6738	0.018	0.6738	0.009
0.6765	0.003	0.6765	0.005	0.6765	0.011	0.6765	0.006	0.6763	10000	0.6763	0.019	0.6763	0.01	0.6763	0.025
0.679	0.009	0.679	0.005	0.679	0.007	0.679	0.007	0.6788	10000	0.6788	0.019	0.6788	0.017	0.6788	0.011
0.6815	0.011	0.6815	0.008	0.6815	0.008	0.6815	0.007	0.6813	10000	0.6813	0.01	0.6813	0.012	0.6813	0.011
0.684	0.005	0.684	0.011	0.684	0.01	0.684	0.002	0.6838	10000	0.6838	0.013	0.6838	0.012	0.6838	0.017
0.6865	0.005	0.6865	0.006	0.6865	0.014	0.6865	0.008	0.6863	10000	0.6863	0.009	0.6863	0.012	0.6863	0.017
0.689	0.008	0.689	0.008	0.689	0.011	0.689	0.006	0.6888	10000	0.6888	0.017	0.6888	0.007	0.6888	0.011
0.6915	0.006	0.6915	0.008	0.6915	0.005	0.6915	0.016	0.6913	10000	0.6913	0.012	0.6913	0.012	0.6913	0.01
0.6939	0.003	0.6939	0.006	0.6939	0.013	0.6939	0.01	0.6938	10000	0.6938	0.016	0.6938	0.012	0.6938	0.021
0.6965	0.005	0.6965	0.007	0.6965	0.004	0.6965	0.012	0.6963	10000	0.6963	0.013	0.6963	0.011	0.6963	0.014
0.6989	0.008	0.6989	0.007	0.6989	0.012	0.6989	0.007	0.6988	10000	0.6988	0.012	0.6988	0.014	0.6988	0.022
0.7015	0.005	0.7015	0.004	0.7015	0.005	0.7015	0.005	0.7013	10000	0.7013	0.013	0.7013	0.017	0.7013	0.007
0.7039	0.01	0.7039	0.006	0.7039	0.007	0.7039	0.006	0.7038	10000	0.7038	0.01	0.7038	0.024	0.7038	0.016
0.7065	0.008	0.7065	0.004	0.7065	0.005	0.7065	0.003	0.7063	10000	0.7063	0.007	0.7063	0.012	0.7063	0.013
0.7089	0.001	0.7089	0.004	0.7089	0.01	0.7089	0.012	0.7088	10000	0.7088	0.012	0.7088	0.012	0.7088	0.018
0.7115	0.006	0.7115	0.003	0.7115	0.001	0.7115	0.003	0.7113	10000	0.7113	0.014	0.7113	0.013	0.7113	0.022
0.7139	0.009	0.7139	0.004	0.7139	0.009	0.7139	0.01	0.7138	10000	0.7138	0.015	0.7138	0.013	0.7138	0.02
0.7165	0.008	0.7165	0.009	0.7165	0.009	0.7165	0.005	0.7163	10000	0.7163	0.013	0.7163	0.018	0.7163	0.012
0.7189	0.003	0.7189	0.005	0.7189	0.001	0.7189	0.006	0.7188	10000	0.7188	0.012	0.7188	0.008	0.7188	0.015
0.7215	0.004	0.7215	0.01	0.7215	0.01	0.7215	0.005	0.7213	10000	0.7213	0.017	0.7213	0.01	0.7213	0.019
0.7239	0.004	0.7239	0.008	0.7239	0.008	0.7239	0.005	0.7238	10000	0.7238	0.016	0.7238	0.02	0.7238	0.015
0.7265	0.007	0.7265	0.014	0.7265	0.012	0.7265	0.01	0.7263	10000	0.7263	0.01	0.7263	0.015	0.7263	0.01
0.7289	0.006	0.7289	0.008	0.7289	0.003	0.7289	0.004	0.7288	10000	0.7288	0.01	0.7288	0.011	0.7288	0.021
0.7315	0.007	0.7315	0.007	0.7315	0.008	0.7315	0.008	0.7313	10000	0.7313	0.012	0.7313	0.016	0.7313	0.011
0.7339	0.005	0.7339	0.007	0.7339	0.006	0.7339	0.006	0.7338	10000	0.7338	0.014	0.7338	0.016	0.7338	0.014
0.7365	0.008	0.7365	0.007	0.7365	0.007	0.7365	0.009	0.7363	10000	0.7363	0.018	0.7363	0.019	0.7363	0.009
0.739	0.007	0.739	0.006	0.739	0.009	0.739	0.008	0.7388	10000	0.7388	0.02	0.7388	0.02	0.7388	0.018
0.7415	0.007	0.7415	0.009	0.7415	0.004	0.7415	0.009	0.7413	10000	0.7413	0.013	0.7413	0.025	0.7413	0.012
0.744	0.005	0.744	0.004	0.744	0.007	0.744	0.009	0.7438	10000	0.7438	0.015	0.7438	0.014	0.7438	0.017
0.7465	0.006	0.7465	0.006	0.7465	0.005	0.7465	0.009	0.7463	10000	0.7463	0.015	0.7463	0.013	0.7463	0.02
0.749	0.005	0.749	0.006	0.749	0.006	0.749	0.013	0.7488	10000	0.7488	0.019	0.7488	0.014	0.7488	0.021
0.7515	0.005	0.7515	0.004	0.7515	0.014	0.7515	0.009	0.7513	10000	0.7513	0.014	0.7513	0.014	0.7513	0.02
0.754	0.006	0.754	0.011	0.754	0.007	0.754	0.01	0.7538	10000	0.7538	0.013	0.7538	0.011	0.7538	0.02
0.7564	0.005	0.7564	0.001	0.7564	0.008	0.7564	0.01	0.7563	10000	0.7563	0.011	0.7563	0.012	0.7563	0.012
0.759	0.004	0.759	0.01	0.759	0.012	0.759	0.005	0.7588	10000	0.7588	0.022	0.7588	0.012	0.7588	0.014
0.7614	0.003	0.7614	0.002	0.7614	0.01	0.7614	0.014	0.7613	10000	0.7613	0.025	0.7613	0.011	0.7613	0.017
0.764	0.002	0.764	0.003	0.764	0.012	0.764	0.009	0.7638	10000	0.7638	0.017	0.7638	0.007	0.7638	0.009
0.7664	0.005	0.7664	0.011	0.7664	0.002	0.7664	0.004	0.7663	10000	0.7663	0.012	0.7663	0.013	0.7663	0.017
0.769	0.009	0.769	0.004	0.769	0.009	0.769	0.009	0.7688	10000	0.7688	0.006	0.7688	0.017	0.7688	0.011
0.7714	0.002	0.7714	0.006	0.7714	0.003	0.7714	0.005	0.7713	10000	0.7713	0.01	0.7713	0.014	0.7713	0.014
0.774	0.005	0.774	0.008	0.774	0.011	0.774	0.015	0.7738	10000	0.7738	0.017	0.7738	0.018	0.7738	0.016
0.7764	0.009	0.7764	0.005	0.7764	0.005	0.7764	0.014	0.7763	10000	0.7763	0.024	0.7763	0.013	0.7763	0.015
0.779	0.005	0.779	0.008	0.779	0.008	0.779	0.013	0.7788	10000	0.7788	0.02	0.7788	0.013	0.7788	0.014
0.7814	0.013	0.7814	0.014	0.7814	0.008	0.7814	0.012	0.7813	10000	0.7813	0.022	0.7813	0.01	0.7813	0.019
0.784	0.015	0.784	0.008	0.784	0.008	0.784	0.013	0.7838	10000	0.7838	0.017	0.7838	0.013	0.7838	0.015
0.7864	0.009	0.7864	0.006	0.7864	0.003	0.7864	0.009	0.7863	10000	0.7863	0.019	0.7863	0.015	0.7863	0.02
0.789	0.006	0.789	0.004	0.789	0.01	0.789	0.007	0.7888	10000	0.7888	0.014	0.7888	0.02	0.7888	0.016
0.7914	0.008	0.7914	0.012	0.7914	0.006	0.7914	0.008	0.7913	10000	0.7913	0.014	0.7913	0.014	0.7913	0.015
0.794	0.006	0.794	0.006	0.794	0.007	0.794	0.008	0.7938	10000	0.7938	0.014	0.7938	0.017	0.7938	0.017
0.7964	0.003	0.7964	0.004	0.7964	0.006	0.7964	0.008	0.7963	10000	0.7963	0.011	0.7963	0.016	0.7963	0.014
0.799	0.008	0.799	0.004	0.799	0.005	0.799	0.008	0.7988	10000	0.7988	0.009	0.7988	0.018	0.7988	0.009
0.8015	0.002	0.8015	0	0.8015	0.003	0.8015	0.015	0.8013	10000	0.8013	0.018	0.8013	0.013	0.8013	0.009
0.804	0	0.804	0.004	0.804	0.008	0.804	0.011	0.8038	10000	0.8038	0.014	0.8038	0.013	0.8038	0.018
0.8065	0.004	0.8065	0.003	0.8065	0.005	0.8065	0.011	0.8063	10000	0.8063	0.015	0.8063	0.006	0.8063	0.015
0.809	0.007	0.809	0.006	0.809	0.01	0.809	0.01	0.8088	10000	0.8088	0.008	0.8088	0.016	0.8088	0.006
0.8115	0.012	0.8115	0.004	0.8115	0.014	0.8115	0.007	0.8113	10000	0.8113	0.012	0.8113	0.015	0.8113	0.012
0.814	0.008	0.814	0.004	0.814	0.007	0.814	0.004	0.8138	10000	0.8138	0.002	0.8138	0.014	0.8138	0.017
0.8165	0.011	0.8165	0.001	0.8165	0.012	0.8165	0.009	0.8163	10000	0.8163	0.022	0.8163	0.009	0.8163	0.016
0.8189	0.009	0.8189	0.012	0.8189	0.013	0.8189	0.021	0.8188	10000	0.8188	0.01	0.8188	0.003	0.8188	0.02
0.8215	0.006	0.8215	0.004	0.8215	0.006	0.8215	0.003	0.8213	10000	0.8213	0.012	0.8213	0.015	0.8213	0.019
0.8239	0.01	0.8239	0.004	0.8239	0.006	0.8239	0.01	0.8238	10000	0.8238	0.008	0.8238	0.011	0.8238	0.025
0.8265	0.004	0.8265	0.005	0.8265	0.004	0.8265	0.004	0.8263	10000	0.8263	0.018	0.8263	0.009	0.8263	0.013
0.8289	0.002	0.8289	0.004	0.8289	0.01	0.8289	0.006	0.8288	10000	0.8288	0.01	0.8288	0.022	0.8288	0.009
0.8315	0	0.8315	0.002	0.8315	0.002	0.8315	0.003	0.8313	10000	0.8313	0.017	0.8313	0.025	0.8313	0.016
0.8339	0.013	0.8339	0.007	0.8339	0.004	0.8339	0.013	0.8338	10000	0.8338	0.008	0.8338	0.019	0.8338	0.012
0.8365	0.007	0.8365	0.008	0.8365	0.001	0.8365	0.007	0.8363	10000	0.8363	0.008	0.8363	0.015	0.8363	0.014
0.8389	0.01	0.8389	0.004	0.8389	0.004	0.8389	0.004	0.8388	10000	0.8388	0.008	0.8388	0.007	0.8388	0.015
0.8415	0.008	0.8415	0.01	0.8415	0	0.8415	0.009	0.8413	10000	0.8413	0.014	0.8413	0.014	0.8413	0.017
0.8439	0.003	0.8439	0	0.8439	0.004	0.8439	0.014	0.8438	10000	0.8438	0.017	0.8438	0.012	0.8438	0.018
0.8465	0.002	0.8465	0.006	0.8465	0.016	0.8465	0.007	0.8463	10000	0.8463	0.008	0.8463	0.015	0.8463	0.006
0.8489	0.001	0.8489	0.003	0.8489	0	0.8489	0.003	0.8488	10000	0.8488	0.019	0.8488	0.012	0.8488	0.012
0.8515	0.007	0.8515	0.002	0.8515	0	0.8515	0.013	0.8513	10000	0.8513	0.012	0.8513	0.007	0.8513	0.013
0.8539	0.003	0.8539	0.005	0.8539	0.004	0.8539	0.008	0.8538	10000	0.8538	0.024	0.8538	0.019	0.8538	0.016
0.8565	0.004	0.8565	0.009	0.8565	0.01	0.8565	0	0.8563	10000	0.8563	0.018	0.8563	0.018	0.8563	0.007
0.8589	0.005	0.8589	0.003	0.8589	0.001	0.8589	0.012	0.8588	10000	0.8588	0.019	0.8588	0.009	0.8588	0.006
0.8615	0.007	0.8615	0	0.8615	0.007	0.8615	0.002	0.8613	10000	0.8613	0.012	0.8613	0.02	0.8613	0.016
0.864	0.003	0.864	0.002	0.864	0.018	0.864	0.009	0.8638	10000	0.8638	0.013	0.8638	0.01	0.8638	0.014
0.8665	0.012	0.8665	0.002	0.8665	0.008	0.8665	0.007	0.8663	10000	0.8663	0.022	0.8663	0.02	0.8663	0.021
0.869	0.007	0.869	0.009	0.869	0.014	0.869	0.004	0.8688	10000	0.8688	0.011	0.8688	0.018	0.8688	0.023
0.8715	0.014	0.8715	0.017	0.8715	0.016	0.8715	0.008	0.8713	10000	0.8713	0.015	0.8713	0.018	0.8713	0.017
0.874	0.015	0.874	0.019	0.874	0.008	0.874	0.019	0.8738	10000	0.8738	0.003	0.8738	0.018	0.8738	0.015
0.8765	0.008	0.8765	0.004	0.8765	0.005	0.8765	0.008	0.8763	10000	0.8763	0.01	0.8763	0.027	0.8763	0.013
0.879	0.014	0.879	0.006	0.879	0.01	0.879	0.007	0.8788	10000	0.8788	0.008	0.8788	0.02	0.8788	0.024
0.8815	0.023	0.8815	0.018	0.8815	0.014	0.8815	0.011	0.8813	10000	0.8813	0.008	0.8813	0.019	0.8813	0.019
0.884	0.007	0.884	0.014	0.884	0.013	0.884	0.02	0.8838	10000	0.8838	0.018	0.8838	0.012	0.8838	0.013
0.8864	0.013	0.8864	0.023	0.8864	0.004	0.8864	0.004	0.8863	10000	0.8863	0.013	0.8863	0.019	0.8863	0.011
0.889	0	0.889	0.013	0.889	0.019	0.889	0.012	0.8888	10000	0.8888	0.02	0.8888	0.018	0.8888	0.017
0.8914	0.006	0.8914	0.005	0.8914	0.003	0.8914	0.012	0.8913	10000	0.8913	0.024	0.8913	0.018	0.8913	0.021
0.894	0.008	0.894	0.015	0.894	0.009	0.894	0.006	0.8938	10000	0.8938	0.023	0.8938	0.022	0.8938	0.027
0.8964	0.006	0.8964	0.005	0.8964	0.012	0.8964	0.006	0.8963	10000	0.8963	0.019	0.8963	0.018	0.8963	0.023
0.899	0	0.899	0.021	0.899	0.003	0.899	0.009	0.8988	10000	0.8988	0.021	0.8988	0.018	0.8988	0.02
0.9014	0.002	0.9014	0.013	0.9014	0.012	0.9014	0.009	0.9013	10000	0.9013	0.023	0.9013	0.024	0.9013	0.015
0.904	0.008	0.904	0.021	0.904	0.011	0.904	0.014	0.9038	10000	0.9038	0.014	0.9038	0.013	0.9038	0.028
0.9064	0.007	0.9064	0.005	0.9064	0.01	0.9064	0.009	0.9063	10000	0.9063	0.008	0.9063	0.017	0.9063	0.025
0.909	0.011	0.909	0.016	0.909	0.016	0.909	0.022	0.9088	10000	0.9088	0.016	0.9088	0.014	0.9088	0.023
0.9114	0.014	0.9114	0.013	0.9114	0.01	0.9114	0.006	0.9113	10000	0.9113	0.022	0.9113	0.014	0.9113	0.021
0.914	0.012	0.914	0.008	0.914	0.009	0.914	0.008	0.9138	10000	0.9138	0.017	0.9138	0.013	0.9138	0.011
0.9164	0.006	0.9164	0.014	0.9164	0.005	0.9164	0.013	0.9163	10000	0.9163	0.015	0.9163	0.013	0.9163	0.015
0.919	0.011	0.919	0.007	0.919	0.012	0.919	0.009	0.9188	10000	0.9188	0.015	0.9188	0.011	0.9188	0.011
0.9214	0.011	0.9214	0.01	0.9214	0.009	0.9214	0.011	0.9213	10000	0.9213	0.014	0.9213	0.017	0.9213	0.013
0.924	0.011	0.924	0.005	0.924	0.006	0.924	0.004	0.9238	10000	0.9238	0.019	0.9238	0.018	0.9238	0.02
0.9265	0.012	0.9265	0.005	0.9265	0.006	0.9265	0.002	0.9263	10000	0.9263	0.017	0.9263	0.02	0.9263	0.018
0.929	0.009	0.929	0.01	0.929	0.012	0.929	0.009	0.9288	10000	0.9288	0.008	0.9288	0.014	0.9288	0.011
0.9315	0.004	0.9315	0.013	0.9315	0.004	0.9315	0.02	0.9313	10000	0.9313	0.014	0.9313	0.017	0.9313	0.015
0.934	0.005	0.934	0.012	0.934	0.006	0.934	0.004	0.9338	10000	0.9338	0.017	0.9338	0.011	0.9338	0.009
0.9365	0.005	0.9365	0.012	0.9365	0.011	0.9365	0.007	0.9363	10000	0.9363	0.017	0.9363	0.023	0.9363	0.018
0.939	0.002	0.939	0.012	0.939	0.015	0.939	0.011	0.9388	10000	0.9388	0.018	0.9388	0.013	0.9388	0.017
0.9415	0.009	0.9415	0.006	0.9415	0.007	0.9415	0.009	0.9413	10000	0.9413	0.014	0.9413	0.013	0.9413	0.021
0.944	0.006	0.944	0.013	0.944	0.009	0.944	0.012	0.9438	10000	0.9438	0.014	0.9438	0.013	0.9438	0.016
0.9465	0.003	0.9465	0.008	0.9465	0.01	0.9465	0.005	0.9463	10000	0.9463	0.018	0.9463	0.015	0.9463	0.012
0.9489	0.007	0.9489	0.007	0.9489	0.008	0.9489	0.003	0.9488	10000	0.9488	0.018	0.9488	0.018	0.9488	0.016
0.9515	0.003	0.9515	0.004	0.9515	0.011	0.9515	0.011	0.9513	10000	0.9513	0.012	0.9513	0.016	0.9513	0.016
0.9539	0.006	0.9539	0.005	0.9539	0.008	0.9539	0.008	0.9538	10000	0.9538	0.013	0.9538	0.022	0.9538	0.015
0.9565	0.005	0.9565	0.007	0.9565	0.01	0.9565	0.004	0.9563	10000	0.9563	0.016	0.9563	0.017	0.9563	0.019
0.9589	0.008	0.9589	0.004	0.9589	0.009	0.9589	0.004	0.9588	10000	0.9588	0.018	0.9588	0.017	0.9588	0.008
0.9615	0.004	0.9615	0.01	0.9615	0.009	0.9615	0.004	0.9613	10000	0.9613	0.013	0.9613	0.017	0.9613	0.019
0.9639	0.007	0.9639	0.007	0.9639	0.01	0.9639	0.008	0.9638	10000	0.9638	0.012	0.9638	0.02	0.9638	0.014
0.9665	0.006	0.9665	0.005	0.9665	0.012	0.9665	0.009	0.9663	10000	0.9663	0.01	0.9663	0.016	0.9663	0.02
0.9689	0.006	0.9689	0.005	0.9689	0.007	0.9689	0.007	0.9688	10000	0.9688	0.011	0.9688	0.013	0.9688	0.02
0.9715	0.005	0.9715	0.003	0.9715	0.012	0.9715	0.009	0.9713	10000	0.9713	0.011	0.9713	0.022	0.9713	0.018
0.9739	0.01	0.9739	0.008	0.9739	0.012	0.9739	0.006	0.9738	10000	0.9738	0.023	0.9738	0.014	0.9738	0.018
0.9765	0.012	0.9765	0.007	0.9765	0.004	0.9765	0.006	0.9763	10000	0.9763	0.019	0.9763	0.01	0.9763	0.017
0.9789	0.007	0.9789	0.009	0.9789	0.009	0.9789	0.01	0.9788	10000	0.9788	0.018	0.9788	0.02	0.9788	0.026
0.9815	0.011	0.9815	0.007	0.9815	0.004	0.9815	0.015	0.9813	10000	0.9813	0.009	0.9813	0.018	0.9813	0.022
0.9839	0.009	0.9839	0.005	0.9839	0.008	0.9839	0.011	0.9838	10000	0.9838	0.011	0.9838	0.01	0.9838	0.016
0.9865	0.001	0.9865	0.01	0.9865	0.006	0.9865	0.008	0.9863	10000	0.9863	0.018	0.9863	0.011	0.9863	0.02
0.989	0.005	0.989	0.009	0.989	0.007	0.989	0.011	0.9888	10000	0.9888	0.013	0.9888	0.015	0.9888	0.015
0.9915	0.007	0.9915	0.008	0.9915	0.007	0.9915	0.01	0.9913	10000	0.9913	0.018	0.9913	0.014	0.9913	0.007
0.994	0.012	0.994	0.011	0.994	0.005	0.994	0.006	0.9938	10000	0.9938	0.012	0.9938	0.013	0.9938	0.007
0.9965	0.005	0.9965	0.011	0.9965	0.008	0.9965	0.005	0.9963	10000	0.9963	0.014	0.9963	0.015	0.9963	0.018
0.999	0.011	0.999	0.006	0.999	0.005	0.999	0.009	0.9988	10000	0.9988	0.013	0.9988	0.015	0.9988	0.019
1.0014	0.007	1.0014	0.004	1.0014	0.013	1.0014	0.003	1.0013	10000	1.0013	0.026	1.0013	0.013	1.0013	0.018
1.004	0.004	1.004	0.012	1.004	0.007	1.004	0.009	1.0038	10000	1.0038	0.012	1.0038	0.014	1.0038	0.016
1.0065	0.013	1.0065	0.003	1.0065	0.004	1.0065	0.014	1.0063	10000	1.0063	0.011	1.0063	0.02	1.0063	0.015
1.009	0.008	1.009	0.004	1.009	0.003	1.009	0.008	1.0088	10000	1.0088	0.019	1.0088	0.009	1.0088	0.014
1.0114	0.006	1.0114	0.009	1.0114	0.006	1.0114	0.007	1.0113	10000	1.0113	0.013	1.0113	0.008	1.0113	0.022
1.0139	0.01	1.0139	0.01	1.0139	0.011	1.0139	0.006	1.0138	10000	1.0138	0.011	1.0138	0.016	1.0138	0.01
1.0165	0.006	1.0165	0.005	1.0165	0.006	1.0165	0.01	1.0163	10000	1.0163	0.019	1.0163	0.019	1.0163	0.016
1.019	0.003	1.019	0.006	1.019	0.007	1.019	0.005	1.0188	10000	1.0188	0.01	1.0188	0.016	1.0188	0.018
1.0214	0.002	1.0214	0.002	1.0214	0.01	1.0214	0.012	1.0213	10000	1.0213	0.006	1.0213	0.016	1.0213	0.009
1.0239	0.006	1.0239	0.008	1.0239	0.009	1.0239	0.011	1.0238	10000	1.0238	0.014	1.0238	0.013	1.0238	0.014
1.0265	0.002	1.0265	0.009	1.0265	0.008	1.0265	0.004	1.0263	10000	1.0263	0.018	1.0263	0.019	1.0263	0.016
1.029	0.007	1.029	0.008	1.029	0.014	1.029	0.012	1.0288	10000	1.0288	0.016	1.0288	0.011	1.0288	0.009
1.0314	0.005	1.0314	0.014	1.0314	0.009	1.0314	0.012	1.0313	10000	1.0313	0.007	1.0313	0.015	1.0313	0.018
1.0339	0.004	1.0339	0.007	1.0339	0.007	1.0339	0.007	1.0338	10000	1.0338	0.011	1.0338	0.012	1.0338	0.016
1.0365	0.004	1.0365	0.008	1.0365	0.016	1.0365	0.005	1.0363	10000	1.0363	0.014	1.0363	0.013	1.0363	0.012
1.039	0.012	1.039	0.007	1.039	0.006	1.039	0.009	1.0388	10000	1.0388	0.012	1.0388	0.019	1.0388	0.016
1.0414	0.005	1.0414	0.01	1.0414	0.011	1.0414	0.006	1.0413	10000	1.0413	0.009	1.0413	0.014	1.0413	0.016
1.0439	0.011	1.0439	0.007	1.0439	0.007	1.0439	0.006	1.0438	10000	1.0438	0.012	1.0438	0.014	1.0438	0.018
1.0465	0.004	1.0465	0.001	1.0465	0.007	1.0465	0.008	1.0463	10000	1.0463	0.021	1.0463	0.02	1.0463	0.011
1.049	0.011	1.049	0.006	1.049	0.006	1.049	0.013	1.0488	10000	1.0488	0.021	1.0488	0.015	1.0488	0.012
1.0515	0.014	1.0515	0.006	1.0515	0.006	1.0515	0.011	1.0513	10000	1.0513	0.015	1.0513	0.016	1.0513	0.016
1.0539	0.011	1.0539	0.001	1.0539	0.009	1.0539	0.01	1.0538	10000	1.0538	0.025	1.0538	0.01	1.0538	0.02
1.0565	0.006	1.0565	0.003	1.0565	0.009	1.0565	0.011	1.0563	10000	1.0563	0.015	1.0563	0.016	1.0563	0.022
1.059	0.012	1.059	0.01	1.059	0.007	1.059	0.005	1.0588	10000	1.0588	0.014	1.0588	0.015	1.0588	0.027
1.0615	0.004	1.0615	0.01	1.0615	0.014	1.0615	0.011	1.0613	10000	1.0613	0.011	1.0613	0.015	1.0613	0.01
1.0639	0.003	1.0639	0.006	1.0639	0.005	1.0639	0.009	1.0638	10000	1.0638	0.013	1.0638	0.018	1.0638	0.022
1.0665	0.005	1.0665	0.006	1.0665	0.003	1.0665	0.016	1.0663	10000	1.0663	0.017	1.0663	0.012	1.0663	0.016
1.069	0.011	1.069	0.007	1.069	0.009	1.069	0.009	1.0688	10000	1.0688	0.011	1.0688	0.016	1.0688	0.016
1.0715	0.01	1.0715	0.007	1.0715	0.012	1.0715	0.009	1.0713	10000	1.0713	0.013	1.0713	0.009	1.0713	0.022
1.0739	0.004	1.0739	0.006	1.0739	0.007	1.0739	0.021	1.0738	10000	1.0738	0.011	1.0738	0.025	1.0738	0.021
1.0764	0.007	1.0764	0.01	1.0764	0.007	1.0764	0.011	1.0763	10000	1.0763	0.016	1.0763	0.01	1.0763	0.016
1.079	0.012	1.079	0.009	1.079	0.006	1.079	0.004	1.0788	10000	1.0788	0.023	1.0788	0.02	1.0788	0.017
1.0815	0.012	1.0815	0.007	1.0815	0.003	1.0815	0.006	1.0813	10000	1.0813	0.006	1.0813	0.019	1.0813	0.014
1.0839	0.011	1.0839	0.008	1.0839	0.008	1.0839	0.005	1.0838	10000	1.0838	0.011	1.0838	0.009	1.0838	0.02
1.0864	0.004	1.0864	0.009	1.0864	0.008	1.0864	0.009	1.0863	10000	1.0863	0.018	1.0863	0.014	1.0863	0.013
1.089	0.004	1.089	0.016	1.089	0.006	1.089	0.003	1.0888	10000	1.0888	0.014	1.0888	0.023	1.0888	0.012
1.0915	0.011	1.0915	0.01	1.0915	0.01	1.0915	0.012	1.0913	10000	1.0913	0.019	1.0913	0.012	1.0913	0.015
1.0939	0.015	1.0939	0.002	1.0939	0.009	1.0939	0.007	1.0938	10000	1.0938	0.016	1.0938	0.019	1.0938	0.02
1.0964	0.017	1.0964	0	1.0964	0.007	1.0964	0.004	1.0963	10000	1.0963	0.012	1.0963	0.022	1.0963	0.021
1.099	0.002	1.099	0.005	1.099	0.016	1.099	0.011	1.0988	10000	1.0988	0.016	1.0988	0.025	1.0988	0.014
1.1015	0.007	1.1015	0.011	1.1015	0.01	1.1015	0.001	1.1013	10000	1.1013	0.026	1.1013	0.014	1.1013	0.015
1.1039	0.008	1.1039	0.012	1.1039	0.01	1.1039	0.013	1.1038	10000	1.1038	0.023	1.1038	0.015	1.1038	0.015
1.1064	0.001	1.1064	0.008	1.1064	0.009	1.1064	0.017	1.1063	10000	1.1063	0.011	1.1063	0.014	1.1063	0.016
1.109	0.018	1.109	0.009	1.109	0.01	1.109	0.007	1.1088	10000	1.1088	0.025	1.1088	0.017	1.1088	0.023
1.1115	0.012	1.1115	0.006	1.1115	0.014	1.1115	0.011	1.1113	10000	1.1113	0.016	1.1113	0.016	1.1113	0.016
1.114	0.003	1.114	0.009	1.114	0.017	1.114	0.015	1.1138	10000	1.1138	0.008	1.1138	0.023	1.1138	0.012
1.1164	0.01	1.1164	0.007	1.1164	0.008	1.1164	0.02	1.1163	10000	1.1163	0.012	1.1163	0.013	1.1163	0.011
1.119	0.01	1.119	0.007	1.119	0.005	1.119	0.015	1.1188	10000	1.1188	0.021	1.1188	0.009	1.1188	0.016
1.1215	0.011	1.1215	0.004	1.1215	0.007	1.1215	0.01	1.1213	10000	1.1213	0.018	1.1213	0.013	1.1213	0.025
1.124	0.018	1.124	0.003	1.124	0.003	1.124	0.012	1.1238	10000	1.1238	0.009	1.1238	0.009	1.1238	0.013
1.1264	0.008	1.1264	0	1.1264	0.006	1.1264	0.011	1.1263	10000	1.1263	0.012	1.1263	0.007	1.1263	0.013
1.129	0.002	1.129	0.003	1.129	0.005	1.129	0.006	1.1288	10000	1.1288	0.014	1.1288	0.014	1.1288	0.011
1.1315	0.01	1.1315	0.006	1.1315	0.011	1.1315	0.003	1.1313	10000	1.1313	0.012	1.1313	0.005	1.1313	0.012
1.134	0.009	1.134	0.003	1.134	0.002	1.134	0.01	1.1338	10000	1.1338	0.008	1.1338	0.011	1.1338	0.004
1.1364	0.004	1.1364	0	1.1364	-0.003	1.1364	0.002	1.1363	10000	1.1363	0.013	1.1363	-0.001	1.1363	0.012
1.1389	0.007	1.1389	0.004	1.1389	0.005	1.1389	0.001	1.1388	10000	1.1388	0.002	1.1388	0.005	1.1388	0.012
1.1415	0.003	1.1415	-0.001	1.1415	0.01	1.1415	0.014	1.1413	10000	1.1413	0.008	1.1413	0.011	1.1413	0.018
1.144	-0.005	1.144	0.009	1.144	0.008	1.144	0.002	1.1438	10000	1.1438	0.008	1.1438	0.029	1.1438	0.009
1.1464	-0.007	1.1464	0.001	1.1464	0.005	1.1464	-0.004	1.1463	10000	1.1463	0.014	1.1463	0.012	1.1463	0.008
1.1489	0.006	1.1489	0.006	1.1489	0.007	1.1489	0.006	1.1488	10000	1.1488	0.013	1.1488	0.009	1.1488	0.009
1.1515	0	1.1515	0.01	1.1515	-0.001	1.1515	0	1.1513	10000	1.1513	0.009	1.1513	0.003	1.1513	0.01
1.154	0.004	1.154	0.024	1.154	0.003	1.154	0.002	1.1538	10000	1.1538	0.019	1.1538	0.012	1.1538	0.017
1.1564	-0.007	1.1564	0.009	1.1564	-0.003	1.1564	0.01	1.1563	10000	1.1563	0.018	1.1563	0.019	1.1563	0.014
1.1589	-0.004	1.1589	0.001	1.1589	0.01	1.1589	0.009	1.1588	10000	1.1588	0.012	1.1588	0.007	1.1588	0.016
1.1615	0.003	1.1615	-0.006	1.1615	0	1.1615	0.004	1.1613	10000	1.1613	0.002	1.1613	0.012	1.1613	0.017
1.164	-0.006	1.164	-0.008	1.164	0.002	1.164	0	1.1638	10000	1.1638	0.008	1.1638	0.014	1.1638	0.008
1.1664	0.001	1.1664	-0.006	1.1664	-0.007	1.1664	-0.002	1.1663	10000	1.1663	0.006	1.1663	0.013	1.1663	0.019
1.1689	0.007	1.1689	-0.007	1.1689	-0.006	1.1689	0.013	1.1688	10000	1.1688	0.006	1.1688	0.017	1.1688	0.014
1.1715	-0.002	1.1715	0.005	1.1715	0.006	1.1715	-0.005	1.1713	10000	1.1713	0.005	1.1713	0.024	1.1713	0.008
1.174	-0.001	1.174	-0.004	1.174	0.01	1.174	0.003	1.1738	10000	1.1738	0.014	1.1738	0.006	1.1738	0.015
1.1765	-0.007	1.1765	0.001	1.1765	0.013	1.1765	0.005	1.1763	10000	1.1763	0.011	1.1763	0.013	1.1763	0.007
1.1789	-0.003	1.1789	0.007	1.1789	0.004	1.1789	0.01	1.1788	10000	1.1788	0.006	1.1788	0.003	1.1788	0.005
1.1815	-0.005	1.1815	0.012	1.1815	0	1.1815	-0.003	1.1813	10000	1.1813	0.02	1.1813	0.009	1.1813	0.016
1.184	0.007	1.184	0.013	1.184	-0.002	1.184	0.009	1.1838	10000	1.1838	0.015	1.1838	-0.003	1.1838	0.009
1.1865	0.002	1.1865	0.01	1.1865	0.004	1.1865	0.008	1.1863	10000	1.1863	0.025	1.1863	0.012	1.1863	0.012
1.1889	0.015	1.1889	0.012	1.1889	0.002	1.1889	0.017	1.1888	10000	1.1888	0.028	1.1888	0.031	1.1888	0.011
1.1915	0.006	1.1915	0.007	1.1915	0.012	1.1915	0.009	1.1913	10000	1.1913	0.009	1.1913	0.032	1.1913	0.031
1.194	0	1.194	-0.002	1.194	0.002	1.194	0.01	1.1938	10000	1.1938	0.022	1.1938	0.023	1.1938	0.008
1.1965	-0.003	1.1965	0.005	1.1965	0.009	1.1965	0.021	1.1963	10000	1.1963	0.031	1.1963	0.018	1.1963	0.021
1.1989	0.023	1.1989	0.016	1.1989	0.017	1.1989	0.02	1.1988	10000	1.1988	0.022	1.1988	0.013	1.1988	0.024
1.2014	0.011	1.2014	0.003	1.2014	0.032	1.2014	0.015	1.2013	10000	1.2013	0.02	1.2013	0.014	1.2013	0.019
1.204	0.007	1.204	0.01	1.204	0.013	1.204	0.017	1.2038	10000	1.2038	0.027	1.2038	0.022	1.2038	0.025
1.2065	0.015	1.2065	0.013	1.2065	0.025	1.2065	0.01	1.2063	10000	1.2063	0.021	1.2063	0.02	1.2063	0.016
1.2089	0.002	1.2089	0.025	1.2089	0.013	1.2089	0.015	1.2088	10000	1.2088	0.017	1.2088	0.031	1.2088	0.029
1.2114	0.009	1.2114	0.019	1.2114	0.012	1.2114	0.022	1.2113	10000	1.2113	0.025	1.2113	0.022	1.2113	0.026
1.214	0.017	1.214	0.019	1.214	0.021	1.214	0.023	1.2138	10000	1.2138	0.027	1.2138	0.037	1.2138	0.038
1.2165	0.015	1.2165	0.02	1.2165	0.015	1.2165	0.016	1.2163	10000	1.2163	0.016	1.2163	0.046	1.2163	0.03
1.2189	0.031	1.2189	0.028	1.2189	0.029	1.2189	0.009	1.2188	10000	1.2188	0.036	1.2188	0.041	1.2188	0.037
1.2214	0.025	1.2214	0.016	1.2214	0.021	1.2214	0.028	1.2213	10000	1.2213	0.033	1.2213	0.036	1.2213	0.03
1.224	0.009	1.224	0.017	1.224	0.043	1.224	0.03	1.2238	10000	1.2238	0.021	1.2238	0.039	1.2238	0.035
1.2265	0.014	1.2265	0.019	1.2265	0.025	1.2265	0.029	1.2263	10000	1.2263	0.025	1.2263	0.049	1.2263	0.05
1.2289	0.024	1.2289	0.026	1.2289	0.022	1.2289	0.026	1.2288	10000	1.2288	0.032	1.2288	0.029	1.2288	0.033
1.2314	0.035	1.2314	0.017	1.2314	0.027	1.2314	0.039	1.2313	10000	1.2313	0.038	1.2313	0.03	1.2313	0.049
1.234	0.046	1.234	0.021	1.234	0.029	1.234	0.025	1.2338	10000	1.2338	0.027	1.2338	0.031	1.2338	0.036
1.2365	0.018	1.2365	0.025	1.2365	0.026	1.2365	0.025	1.2363	10000	1.2363	0.031	1.2363	0.028	1.2363	0.022
1.239	0.028	1.239	0.021	1.239	0.018	1.239	0.017	1.2388	10000	1.2388	0.035	1.2388	0.032	1.2388	0.043
1.2414	0.027	1.2414	0.021	1.2414	0.02	1.2414	0.029	1.2413	10000	1.2413	0.026	1.2413	0.019	1.2413	0.032
1.244	0.022	1.244	0.017	1.244	0.023	1.244	0.022	1.2438	10000	1.2438	0.026	1.2438	0.014	1.2438	0.041
1.2465	0.026	1.2465	0.012	1.2465	0.018	1.2465	0.032	1.2463	10000	1.2463	0.027	1.2463	0.026	1.2463	0.016
1.249	0.022	1.249	0.019	1.249	0.024	1.249	0.018	1.2488	10000	1.2488	0.035	1.2488	0.024	1.2488	0.013
1.2514	0.005	1.2514	0.02	1.2514	0.026	1.2514	0.021	1.2513	10000	1.2513	0.031	1.2513	0.022	1.2513	0.04
1.254	0.016	1.254	0.019	1.254	0.016	1.254	0.026	1.2538	10000	1.2538	0.042	1.2538	0.039	1.2538	0.032
1.2565	0.023	1.2565	0.016	1.2565	0.02	1.2565	0.017	1.2563	10000	1.2563	0.032	1.2563	0.021	1.2563	0.021
1.259	0.022	1.259	0.022	1.259	0.019	1.259	0.026	1.2588	10000	1.2588	0.022	1.2588	0.028	1.2588	0.03
1.2614	0.01	1.2614	0.019	1.2614	0.018	1.2614	0.016	1.2613	10000	1.2613	0.029	1.2613	0.023	1.2613	0.029
1.264	0.018	1.264	0.023	1.264	0.023	1.264	0.018	1.2638	10000	1.2638	0.018	1.2638	0.018	1.2638	0.023
1.2665	0.015	1.2665	0.015	1.2665	0.019	1.2665	0.014	1.2663	10000	1.2663	0.016	1.2663	0.018	1.2663	0.028
1.269	0.012	1.269	0.014	1.269	0.021	1.269	0.009	1.2688	10000	1.2688	0.019	1.2688	0.024	1.2688	0.029
1.2714	0.013	1.2714	0.018	1.2714	0.015	1.2714	0.01	1.2713	10000	1.2713	0.02	1.2713	0.03	1.2713	0.027
1.2739	0.023	1.2739	0.013	1.2739	0.014	1.2739	0.006	1.2738	10000	1.2738	0.021	1.2738	0.026	1.2738	0.019
1.2765	0.013	1.2765	0.012	1.2765	0.009	1.2765	0.012	1.2763	10000	1.2763	0.02	1.2763	0.027	1.2763	0.029
1.279	0.013	1.279	0.013	1.279	0.014	1.279	0.015	1.2788	10000	1.2788	0.018	1.2788	0.028	1.2788	0.026
1.2814	0.015	1.2814	0.01	1.2814	0.018	1.2814	0.01	1.2813	10000	1.2813	0.018	1.2813	0.024	1.2813	0.02
1.2839	0.02	1.2839	0.009	1.2839	0.014	1.2839	0.017	1.2838	10000	1.2838	0.019	1.2838	0.017	1.2838	0.017
1.2865	0.006	1.2865	0.01	1.2865	0.022	1.2865	0.018	1.2863	10000	1.2863	0.02	1.2863	0.026	1.2863	0.015
1.289	0.003	1.289	0.013	1.289	0.014	1.289	0.013	1.2888	10000	1.2888	0.016	1.2888	0.021	1.2888	0.024
1.2914	0.005	1.2914	0.014	1.2914	0.006	1.2914	0.024	1.2913	10000	1.2913	0.012	1.2913	0.019	1.2913	0.021
1.2939	0.013	1.2939	0.006	1.2939	0.015	1.2939	0.011	1.2938	10000	1.2938	0.011	1.2938	0.024	1.2938	0.021
1.2965	0.007	1.2965	0.009	1.2965	0.013	1.2965	0.006	1.2963	10000	1.2963	0.015	1.2963	0.03	1.2963	0.02
1.299	0.009	1.299	0.011	1.299	0.014	1.299	0.009	1.2988	10000	1.2988	0.015	1.2988	0.019	1.2988	0.016
1.3015	0.01	1.3015	0.004	1.3015	0.014	1.3015	0.01	1.3013	10000	1.3013	0.019	1.3013	0.015	1.3013	0.015
1.3039	0.007	1.3039	0.009	1.3039	0.006	1.3039	0.009	1.3038	10000	1.3038	0.017	1.3038	0.017	1.3038	0.019
1.3065	0.011	1.3065	0.014	1.3065	0.007	1.3065	0.009	1.3063	10000	1.3063	0.015	1.3063	0.024	1.3063	0.014
1.309	0.013	1.309	0.007	1.309	0.008	1.309	0.012	1.3088	10000	1.3088	0.016	1.3088	0.02	1.3088	0.015
1.3115	0.011	1.3115	0.007	1.3115	0.006	1.3115	0.012	1.3113	10000	1.3113	0.015	1.3113	0.017	1.3113	0.015
1.3139	0.007	1.3139	0.009	1.3139	0.008	1.3139	0.006	1.3138	10000	1.3138	0.017	1.3138	0.014	1.3138	0.023
1.3165	0.008	1.3165	0.013	1.3165	0.006	1.3165	0.008	1.3163	10000	1.3163	0.016	1.3163	0.015	1.3163	0.018
1.319	0.01	1.319	0.01	1.319	0.007	1.319	0.012	1.3188	10000	1.3188	0.018	1.3188	0.016	1.3188	0.018
1.3215	0.006	1.3215	0.007	1.3215	0.009	1.3215	0.009	1.3213	10000	1.3213	0.014	1.3213	0.015	1.3213	0.021
1.3239	0.004	1.3239	0.007	1.3239	0.007	1.3239	0.011	1.3238	10000	1.3238	0.009	1.3238	0.014	1.3238	0.021
1.3265	0.002	1.3265	0.004	1.3265	0.011	1.3265	0.006	1.3263	10000	1.3263	0.017	1.3263	0.017	1.3263	0.018
1.329	0.004	1.329	0.005	1.329	0.011	1.329	0.009	1.3288	10000	1.3288	0.017	1.3288	0.02	1.3288	0.02
1.3315	0.011	1.3315	0.004	1.3315	0.011	1.3315	0.008	1.3313	10000	1.3313	0.01	1.3313	0.019	1.3313	0.018
1.3339	0.009	1.3339	0.004	1.3339	0.003	1.3339	0.01	1.3338	10000	1.3338	0.013	1.3338	0.013	1.3338	0.015
1.3364	0.012	1.3364	0.008	1.3364	0.007	1.3364	0.007	1.3363	10000	1.3363	0.023	1.3363	0.015	1.3363	0.019
1.339	0.009	1.339	0.008	1.339	0.008	1.339	0.009	1.3388	10000	1.3388	0.026	1.3388	0.017	1.3388	0.011
1.3415	0.01	1.3415	0.007	1.3415	0.008	1.3415	0.008	1.3413	10000	1.3413	0.02	1.3413	0.016	1.3413	0.008
1.3439	0.008	1.3439	0.007	1.3439	0.005	1.3439	0.007	1.3438	10000	1.3438	0.012	1.3438	0.022	1.3438	0.016
1.3464	0.008	1.3464	0.008	1.3464	0.006	1.3464	0.008	1.3463	10000	1.3463	0.015	1.3463	0.017	1.3463	0.017
1.349	0.006	1.349	0.004	1.349	0.007	1.349	0.004	1.3488	10000	1.3488	0.011	1.3488	0.014	1.3488	0.013
1.3515	0.006	1.3515	0.013	1.3515	0.005	1.3515	0.008	1.3513	10000	1.3513	0.01	1.3513	0.014	1.3513	0.02
1.3539	0.004	1.3539	0.013	1.3539	0.008	1.3539	0.015	1.3538	10000	1.3538	0.016	1.3538	0.014	1.3538	0.023
1.3564	0.004	1.3564	0.005	1.3564	0.009	1.3564	0.015	1.3563	10000	1.3563	0.017	1.3563	0.013	1.3563	0.017
1.359	0.006	1.359	0.004	1.359	0.01	1.359	0.007	1.3588	10000	1.3588	0.014	1.3588	0.01	1.3588	0.019
1.3615	0.009	1.3615	0.006	1.3615	0.007	1.3615	0.007	1.3613	10000	1.3613	0.014	1.3613	0.015	1.3613	0.017
1.364	0.005	1.364	0.011	1.364	0.01	1.364	0.013	1.3638	10000	1.3638	0.012	1.3638	0.016	1.3638	0.017
1.3664	0.006	1.3664	0.005	1.3664	0.009	1.3664	0.008	1.3663	10000	1.3663	0.011	1.3663	0.011	1.3663	0.012
1.369	0.013	1.369	0.006	1.369	0.01	1.369	0.009	1.3688	10000	1.3688	0.015	1.3688	0.015	1.3688	0.014
1.3715	0.015	1.3715	0.01	1.3715	0.017	1.3715	0.011	1.3713	10000	1.3713	0.017	1.3713	0.016	1.3713	0.016
1.374	0.008	1.374	0.005	1.374	0.012	1.374	0.01	1.3738	10000	1.3738	0.014	1.3738	0.014	1.3738	0.015
1.3764	0.006	1.3764	0.006	1.3764	0.01	1.3764	0.01	1.3763	10000	1.3763	0.016	1.3763	0.014	1.3763	0.018
1.379	0.011	1.379	0.009	1.379	0.011	1.379	0.009	1.3788	10000	1.3788	0.021	1.3788	0.015	1.3788	0.016
1.3815	0.008	1.3815	0.011	1.3815	0.006	1.3815	0.006	1.3813	10000	1.3813	0.016	1.3813	0.016	1.3813	0.015
1.384	0.01	1.384	0.009	1.384	0.003	1.384	0.008	1.3838	10000	1.3838	0.016	1.3838	0.025	1.3838	0.016
1.3864	0.016	1.3864	0.009	1.3864	0.007	1.3864	0.012	1.3863	10000	1.3863	0.015	1.3863	0.015	1.3863	0.024
1.389	0.01	1.389	0.01	1.389	0.008	1.389	0.009	1.3888	10000	1.3888	0.016	1.3888	0.017	1.3888	0.023
1.3915	0.006	1.3915	0.008	1.3915	0.005	1.3915	0.003	1.3913	10000	1.3913	0.016	1.3913	0.013	1.3913	0.017
1.394	0.011	1.394	0.005	1.394	0.002	1.394	0.011	1.3938	10000	1.3938	0.022	1.3938	0.007	1.3938	0.028
1.3964	0.012	1.3964	0.008	1.3964	0.005	1.3964	0.012	1.3963	10000	1.3963	0.02	1.3963	0.011	1.3963	0.023
1.3989	0.013	1.3989	0.014	1.3989	0.009	1.3989	0.011	1.3988	10000	1.3988	0.015	1.3988	0.019	1.3988	0.018
1.4015	0.008	1.4015	0.01	1.4015	0.009	1.4015	0.013	1.4013	10000	1.4013	0.014	1.4013	0.017	1.4013	0.026
1.404	0.005	1.404	0.009	1.404	0.01	1.404	0.01	1.4038	10000	1.4038	0.014	1.4038	0.015	1.4038	0.015
1.4064	0.005	1.4064	0.015	1.4064	0.008	1.4064	0.013	1.4063	10000	1.4063	0.015	1.4063	0.02	1.4063	0.018
1.4089	0.01	1.4089	0.012	1.4089	0.011	1.4089	0.005	1.4088	10000	1.4088	0.014	1.4088	0.018	1.4088	0.02
1.4115	0.008	1.4115	0.012	1.4115	0.011	1.4115	0.01	1.4113	10000	1.4113	0.025	1.4113	0.019	1.4113	0.02
1.414	0.006	1.414	0.009	1.414	0.01	1.414	0.016	1.4138	10000	1.4138	0.026	1.4138	0.022	1.4138	0.022
1.4164	0.006	1.4164	0.005	1.4164	0.012	1.4164	0.012	1.4163	10000	1.4163	0.02	1.4163	0.023	1.4163	0.025
1.4189	0.004	1.4189	0.006	1.4189	0.015	1.4189	0.016	1.4188	10000	1.4188	0.017	1.4188	0.018	1.4188	0.029
1.4215	0.006	1.4215	0.007	1.4215	0.015	1.4215	0.015	1.4213	10000	1.4213	0.017	1.4213	0.013	1.4213	0.027
1.424	0.01	1.424	0.012	1.424	0.013	1.424	0.016	1.4238	10000	1.4238	0.02	1.4238	0.016	1.4238	0.028
1.4265	0.01	1.4265	0.013	1.4265	0.014	1.4265	0.017	1.4263	10000	1.4263	0.025	1.4263	0.025	1.4263	0.034
1.4289	0.013	1.4289	0.011	1.4289	0.01	1.4289	0.017	1.4288	10000	1.4288	0.029	1.4288	0.032	1.4288	0.028
1.4315	0.012	1.4315	0.009	1.4315	0.01	1.4315	0.012	1.4313	10000	1.4313	0.024	1.4313	0.034	1.4313	0.028
1.434	0.008	1.434	0.007	1.434	0.007	1.434	0.012	1.4338	10000	1.4338	0.026	1.4338	0.025	1.4338	0.027
1.4365	0.011	1.4365	0.014	1.4365	0.005	1.4365	0.02	1.4363	10000	1.4363	0.021	1.4363	0.022	1.4363	0.022
1.4389	0.013	1.4389	0.014	1.4389	0.008	1.4389	0.021	1.4388	10000	1.4388	0.02	1.4388	0.023	1.4388	0.034
1.4415	0.01	1.4415	0.013	1.4415	0.014	1.4415	0.019	1.4413	10000	1.4413	0.018	1.4413	0.023	1.4413	0.03
1.444	0.007	1.444	0.017	1.444	0.015	1.444	0.019	1.4438	10000	1.4438	0.02	1.4438	0.021	1.4438	0.025
1.4465	0.007	1.4465	0.016	1.4465	0.014	1.4465	0.019	1.4463	10000	1.4463	0.023	1.4463	0.023	1.4463	0.034
1.4489	0.016	1.4489	0.015	1.4489	0.011	1.4489	0.027	1.4488	10000	1.4488	0.018	1.4488	0.033	1.4488	0.034
1.4515	0.012	1.4515	0.017	1.4515	0.018	1.4515	0.028	1.4513	10000	1.4513	0.015	1.4513	0.028	1.4513	0.023
1.454	0.007	1.454	0.014	1.454	0.019	1.454	0.02	1.4538	10000	1.4538	0.021	1.4538	0.017	1.4538	0.01
1.4565	0.009	1.4565	0.016	1.4565	0.021	1.4565	0.02	1.4563	10000	1.4563	0.02	1.4563	0.01	1.4563	0.006
1.4589	0.01	1.4589	0.015	1.4589	0.019	1.4589	0.018	1.4588	10000	1.4588	0.002	1.4588	0.002	1.4588	0.001
1.4614	0.01	1.4614	0.014	1.4614	0.014	1.4614	0.02	1.4613	10000	1.4613	0.008	1.4613	-0.006	1.4613	0.002
1.464	0.007	1.464	0.017	1.464	0.014	1.464	0.024	1.4638	10000	1.4638	0.01	1.4638	-0.001	1.4638	0.003
1.4665	0.009	1.4665	0.01	1.4665	0.009	1.4665	0.023	1.4663	10000	1.4663	0.007	1.4663	0.002	1.4663	0.002
1.4689	0.017	1.4689	0.012	1.4689	0.008	1.4689	0.015	1.4688	10000	1.4688	-0.001	1.4688	-0.008	1.4688	0.002
1.4714	0.012	1.4714	0.014	1.4714	0.016	1.4714	0.004	1.4713	10000	1.4713	-0.015	1.4713	-0.007	1.4713	-0.013
1.474	0.003	1.474	0.01	1.474	0.016	1.474	0.004	1.4738	10000	1.4738	-0.012	1.4738	-0.014	1.4738	-0.013
1.4765	0.008	1.4765	0.009	1.4765	0.009	1.4765	0.011	1.4763	10000	1.4763	-0.018	1.4763	-0.025	1.4763	-0.011
1.4789	0.011	1.4789	0.011	1.4789	0.013	1.4789	0.011	1.4788	10000	1.4788	-0.037	1.4788	-0.024	1.4788	-0.005
1.4814	0.01	1.4814	0.014	1.4814	0.014	1.4814	0.007	1.4813	10000	1.4813	-0.024	1.4813	-0.022	1.4813	-0.016
1.484	0.012	1.484	0.008	1.484	0.01	1.484	-0.003	1.4838	10000	1.4838	-0.025	1.4838	-0.028	1.4838	-0.037
1.4865	0.017	1.4865	0.005	1.4865	0.009	1.4865	-0.013	1.4863	10000	1.4863	-0.045	1.4863	-0.039	1.4863	-0.049
1.489	0.003	1.489	0.008	1.489	0.007	1.489	-0.01	1.4888	10000	1.4888	-0.041	1.4888	-0.054	1.4888	-0.045
1.4914	-0.004	1.4914	0.006	1.4914	-0.001	1.4914	0.003	1.4913	10000	1.4913	-0.032	1.4913	-0.06	1.4913	-0.051
1.494	-0.005	1.494	-0.004	1.494	-0.007	1.494	0.007	1.4938	10000	1.4938	-0.035	1.4938	-0.048	1.4938	-0.055
1.4965	-0.003	1.4965	-0.015	1.4965	-0.008	1.4965	-0.001	1.4963	10000	1.4963	-0.046	1.4963	-0.049	1.4963	-0.036
1.499	-0.006	1.499	-0.013	1.499	-0.012	1.499	-0.009	1.4988	10000	1.4988	-0.055	1.4988	-0.053	1.4988	-0.05
1.5014	-0.006	1.5014	-0.001	1.5014	-0.012	1.5014	-0.013	1.5013	10000	1.5013	-0.057	1.5013	-0.047	1.5013	-0.075
1.504	-0.006	1.504	-0.006	1.504	-0.011	1.504	-0.019	1.5038	10000	1.5038	-0.05	1.5038	-0.044	1.5038	-0.064
1.5065	-0.018	1.5065	-0.007	1.5065	-0.007	1.5065	-0.034	1.5063	10000	1.5063	-0.046	1.5063	-0.061	1.5063	-0.059
1.509	-0.007	1.509	-0.008	1.509	-0.011	1.509	-0.027	1.5088	10000	1.5088	-0.04	1.5088	-0.066	1.5088	-0.073
1.5114	-0.003	1.5114	-0.02	1.5114	-0.009	1.5114	-0.015	1.5113	10000	1.5113	-0.04	1.5113	-0.061	1.5113	-0.083
1.514	-0.016	1.514	-0.02	1.514	-0.007	1.514	-0.022	1.5138	10000	1.5138	-0.05	1.5138	-0.052	1.5138	-0.058
1.5165	-0.006	1.5165	-0.011	1.5165	-0.013	1.5165	-0.034	1.5163	10000	1.5163	-0.057	1.5163	-0.05	1.5163	-0.034
1.519	-0.004	1.519	-0.008	1.519	-0.01	1.519	-0.039	1.5188	10000	1.5188	-0.066	1.5188	-0.045	1.5188	-0.038
1.5214	-0.008	1.5214	-0.012	1.5214	-0.013	1.5214	-0.021	1.5213	10000	1.5213	-0.057	1.5213	-0.039	1.5213	-0.073
1.5239	-0.002	1.5239	-0.005	1.5239	-0.013	1.5239	-0.018	1.5238	10000	1.5238	-0.048	1.5238	-0.041	1.5238	-0.069
1.5265	-0.003	1.5265	-0.001	1.5265	-0.012	1.5265	-0.017	1.5263	10000	1.5263	-0.034	1.5263	-0.051	1.5263	-0.027
1.529	0.001	1.529	0.001	1.529	-0.016	1.529	0.007	1.5288	10000	1.5288	0.007	1.5288	-0.032	1.5288	-0.03
1.5314	0.006	1.5314	0.001	1.5314	-0.007	1.5314	0.012	1.5313	10000	1.5313	0.012	1.5313	-0.008	1.5313	-0.029
1.5339	0.008	1.5339	0	1.5339	0.004	1.5339	0.002	1.5338	10000	1.5338	-0.002	1.5338	0.002	1.5338	-0.043
1.5365	-0.001	1.5365	-0.008	1.5365	-0.006	1.5365	0.002	1.5363	10000	1.5363	-0.004	1.5363	0.024	1.5363	-0.043
1.539	0.01	1.539	-0.016	1.539	-0.006	1.539	0.014	1.5388	10000	1.5388	0.015	1.5388	0.026	1.5388	-0.026
1.5414	0.02	1.5414	-0.006	1.5414	-0.004	1.5414	0.013	1.5413	10000	1.5413	0.02	1.5413	0.021	1.5413	-0.008
1.5439	0.021	1.5439	-0.002	1.5439	0.003	1.5439	0.01	1.5438	10000	1.5438	0.028	1.5438	0.048	1.5438	0.013
1.5465	0.013	1.5465	0.001	1.5465	0.004	1.5465	0.014	1.5463	10000	1.5463	0.047	1.5463	0.066	1.5463	0.01
1.549	0.006	1.549	0.007	1.549	0.002	1.549	0.004	1.5488	10000	1.5488	0.061	1.5488	0.054	1.5488	0.031
1.5515	0.008	1.5515	0.02	1.5515	0.015	1.5515	0.019	1.5513	10000	1.5513	0.074	1.5513	0.06	1.5513	0.081
1.5539	0.015	1.5539	0.039	1.5539	0.017	1.5539	0.019	1.5538	10000	1.5538	0.087	1.5538	0.079	1.5538	0.094
1.5565	0.019	1.5565	0.029	1.5565	0.046	1.5565	0.021	1.5563	10000	1.5563	0.088	1.5563	0.083	1.5563	0.103
1.559	0.017	1.559	0.024	1.559	0.047	1.559	0.042	1.5588	10000	1.5588	0.079	1.5588	0.104	1.5588	0.101
1.5615	0.008	1.5615	0.031	1.5615	0.046	1.5615	0.06	1.5613	10000	1.5613	0.089	1.5613	0.133	1.5613	0.09
1.5639	0.005	1.5639	0.028	1.5639	0.055	1.5639	0.062	1.5638	10000	1.5638	0.107	1.5638	0.145	1.5638	0.136
1.5665	0.015	1.5665	0.04	1.5665	0.035	1.5665	0.05	1.5663	10000	1.5663	0.119	1.5663	0.128	1.5663	0.167
1.569	0.038	1.569	0.025	1.569	0.024	1.569	0.047	1.5688	10000	1.5688	0.132	1.5688	0.135	1.5688	0.16
1.5715	0.05	1.5715	0.015	1.5715	0.041	1.5715	0.075	1.5713	10000	1.5713	0.135	1.5713	0.155	1.5713	0.146
1.5739	0.042	1.5739	0.036	1.5739	0.051	1.5739	0.087	1.5738	10000	1.5738	0.153	1.5738	0.18	1.5738	0.127
1.5765	0.042	1.5765	0.041	1.5765	0.061	1.5765	0.064	1.5763	10000	1.5763	0.158	1.5763	0.17	1.5763	0.145
1.579	0.04	1.579	0.044	1.579	0.063	1.579	0.066	1.5788	10000	1.5788	0.132	1.5788	0.157	1.5788	0.196
1.5815	0.035	1.5815	0.044	1.5815	0.054	1.5815	0.066	1.5813	10000	1.5813	0.139	1.5813	0.171	1.5813	0.189
1.5839	0.03	1.5839	0.032	1.5839	0.053	1.5839	0.076	1.5838	10000	1.5838	0.167	1.5838	0.174	1.5838	0.195
1.5864	0.045	1.5864	0.031	1.5864	0.052	1.5864	0.102	1.5863	10000	1.5863	0.194	1.5863	0.174	1.5863	0.19
1.589	0.056	1.589	0.055	1.589	0.058	1.589	0.094	1.5888	10000	1.5888	0.199	1.5888	0.158	1.5888	0.161
1.5915	0.035	1.5915	0.066	1.5915	0.067	1.5915	0.086	1.5913	10000	1.5913	0.171	1.5913	0.146	1.5913	0.184
1.5939	0.03	1.5939	0.066	1.5939	0.073	1.5939	0.123	1.5938	10000	1.5938	0.148	1.5938	0.17	1.5938	0.187
1.5964	0.04	1.5964	0.058	1.5964	0.083	1.5964	0.127	1.5963	10000	1.5963	0.161	1.5963	0.166	1.5963	0.186
1.599	0.044	1.599	0.057	1.599	0.071	1.599	0.102	1.5988	10000	1.5988	0.182	1.5988	0.167	1.5988	0.181
1.6015	0.041	1.6015	0.058	1.6015	0.067	1.6015	0.093	1.6013	10000	1.6013	0.185	1.6013	0.185	1.6013	0.178
1.6039	0.045	1.6039	0.073	1.6039	0.071	1.6039	0.09	1.6038	10000	1.6038	0.17	1.6038	0.178	1.6038	0.174
1.6064	0.038	1.6064	0.069	1.6064	0.064	1.6064	0.083	1.6063	10000	1.6063	0.138	1.6063	0.182	1.6063	0.155
1.609	0.037	1.609	0.065	1.609	0.052	1.609	0.086	1.6088	10000	1.6088	0.123	1.6088	0.163	1.6088	0.151
1.6115	0.032	1.6115	0.044	1.6115	0.044	1.6115	0.082	1.6113	10000	1.6113	0.12	1.6113	0.141	1.6113	0.149
1.614	0.041	1.614	0.045	1.614	0.053	1.614	0.088	1.6138	10000	1.6138	0.113	1.6138	0.132	1.6138	0.125
1.6164	0.035	1.6164	0.044	1.6164	0.062	1.6164	0.072	1.6163	10000	1.6163	0.112	1.6163	0.138	1.6163	0.124
1.619	0.023	1.619	0.031	1.619	0.054	1.619	0.048	1.6188	10000	1.6188	0.115	1.6188	0.128	1.6188	0.134
1.6215	0.022	1.6215	0.031	1.6215	0.045	1.6215	0.05	1.6213	10000	1.6213	0.101	1.6213	0.131	1.6213	0.141
1.624	0.023	1.624	0.039	1.624	0.038	1.624	0.044	1.6238	10000	1.6238	0.098	1.6238	0.122	1.6238	0.136
1.6264	0.026	1.6264	0.033	1.6264	0.04	1.6264	0.046	1.6263	10000	1.6263	0.093	1.6263	0.107	1.6263	0.105
1.629	0.027	1.629	0.026	1.629	0.041	1.629	0.048	1.6288	10000	1.6288	0.09	1.6288	0.102	1.6288	0.1
1.6315	0.031	1.6315	0.029	1.6315	0.028	1.6315	0.043	1.6313	10000	1.6313	0.086	1.6313	0.099	1.6313	0.097
1.634	0.029	1.634	0.027	1.634	0.018	1.634	0.04	1.6338	10000	1.6338	0.073	1.6338	0.089	1.6338	0.095
1.6364	0.024	1.6364	0.024	1.6364	0.017	1.6364	0.039	1.6363	10000	1.6363	0.077	1.6363	0.079	1.6363	0.083
1.639	0.023	1.639	0.031	1.639	0.026	1.639	0.042	1.6388	10000	1.6388	0.063	1.6388	0.076	1.6388	0.087
1.6415	0.02	1.6415	0.028	1.6415	0.026	1.6415	0.042	1.6413	10000	1.6413	0.05	1.6413	0.083	1.6413	0.089
1.644	0.025	1.644	0.025	1.644	0.029	1.644	0.032	1.6438	10000	1.6438	0.056	1.6438	0.071	1.6438	0.069
1.6464	0.023	1.6464	0.021	1.6464	0.022	1.6464	0.029	1.6463	10000	1.6463	0.058	1.6463	0.063	1.6463	0.053
1.649	0.02	1.649	0.02	1.649	0.02	1.649	0.031	1.6488	10000	1.6488	0.056	1.6488	0.065	1.6488	0.052
1.6515	0.015	1.6515	0.016	1.6515	0.018	1.6515	0.03	1.6513	10000	1.6513	0.05	1.6513	0.06	1.6513	0.055
1.654	0.011	1.654	0.012	1.654	0.021	1.654	0.022	1.6538	10000	1.6538	0.044	1.6538	0.05	1.6538	0.062
1.6564	0.004	1.6564	0.014	1.6564	0.018	1.6564	0.019	1.6563	10000	1.6563	0.04	1.6563	0.051	1.6563	0.061
1.6589	0.01	1.6589	0.012	1.6589	0.019	1.6589	0.014	1.6588	10000	1.6588	0.047	1.6588	0.053	1.6588	0.052
1.6615	0.018	1.6615	0.009	1.6615	0.018	1.6615	0.02	1.6613	10000	1.6613	0.048	1.6613	0.047	1.6613	0.049
1.664	0.019	1.664	0.007	1.664	0.011	1.664	0.023	1.6638	10000	1.6638	0.046	1.6638	0.033	1.6638	0.048
1.6664	0.014	1.6664	0.009	1.6664	0.013	1.6664	0.022	1.6663	10000	1.6663	0.032	1.6663	0.031	1.6663	0.044
1.6689	0.008	1.6689	0.011	1.6689	0.01	1.6689	0.018	1.6688	10000	1.6688	0.023	1.6688	0.032	1.6688	0.041
1.6715	0.009	1.6715	0.011	1.6715	0.008	1.6715	0.023	1.6713	10000	1.6713	0.027	1.6713	0.039	1.6713	0.035
1.674	0.01	1.674	0.009	1.674	0.009	1.674	0.018	1.6738	10000	1.6738	0.024	1.6738	0.028	1.6738	0.035
1.6765	0.015	1.6765	0.015	1.6765	0.011	1.6765	0.018	1.6763	10000	1.6763	0.026	1.6763	0.035	1.6763	0.031
1.6789	0.012	1.6789	0.016	1.6789	0.012	1.6789	0.019	1.6788	10000	1.6788	0.029	1.6788	0.036	1.6788	0.031
1.6815	0.01	1.6815	0.016	1.6815	0.014	1.6815	0.02	1.6813	10000	1.6813	0.027	1.6813	0.034	1.6813	0.028
1.684	0.005	1.684	0.014	1.684	0.012	1.684	0.014	1.6838	10000	1.6838	0.028	1.6838	0.028	1.6838	0.022
1.6865	0.006	1.6865	0.014	1.6865	0.01	1.6865	0.012	1.6863	10000	1.6863	0.022	1.6863	0.031	1.6863	0.023
1.6889	0.009	1.6889	0.012	1.6889	0.015	1.6889	0.014	1.6888	10000	1.6888	0.021	1.6888	0.033	1.6888	0.035
1.6915	0.011	1.6915	0.01	1.6915	0.015	1.6915	0.014	1.6913	10000	1.6913	0.025	1.6913	0.037	1.6913	0.025
1.694	0.009	1.694	0.008	1.694	0.017	1.694	0.013	1.6938	10000	1.6938	0.023	1.6938	0.026	1.6938	0.028
1.6965	0.008	1.6965	0.009	1.6965	0.015	1.6965	0.016	1.6963	10000	1.6963	0.023	1.6963	0.019	1.6963	0.029
1.6989	0.011	1.6989	0.009	1.6989	0.012	1.6989	0.015	1.6988	10000	1.6988	0.024	1.6988	0.029	1.6988	0.021
1.7015	0.012	1.7015	0.006	1.7015	0.013	1.7015	0.012	1.7013	10000	1.7013	0.028	1.7013	0.024	1.7013	0.02
1.704	0.008	1.704	0.009	1.704	0.015	1.704	0.013	1.7038	10000	1.7038	0.03	1.7038	0.026	1.7038	0.024
1.7065	0.007	1.7065	0.013	1.7065	0.008	1.7065	0.013	1.7063	10000	1.7063	0.027	1.7063	0.028	1.7063	0.025
1.7089	0.011	1.7089	0.013	1.7089	0.012	1.7089	0.014	1.7088	10000	1.7088	0.032	1.7088	0.017	1.7088	0.028
1.7115	0.012	1.7115	0.012	1.7115	0.01	1.7115	0.016	1.7113	10000	1.7113	0.03	1.7113	0.025	1.7113	0.028
1.714	0.011	1.714	0.01	1.714	0.013	1.714	0.02	1.7138	10000	1.7138	0.03	1.7138	0.025	1.7138	0.024
1.7165	0.008	1.7165	0.012	1.7165	0.014	1.7165	0.014	1.7163	10000	1.7163	0.022	1.7163	0.03	1.7163	0.023
1.7189	0.008	1.7189	0.017	1.7189	0.015	1.7189	0.011	1.7188	10000	1.7188	0.019	1.7188	0.031	1.7188	0.019
1.7214	0.014	1.7214	0.01	1.7214	0.012	1.7214	0.011	1.7213	10000	1.7213	0.025	1.7213	0.022	1.7213	0.02
1.724	0.013	1.724	0.007	1.724	0.01	1.724	0.015	1.7238	10000	1.7238	0.026	1.7238	0.015	1.7238	0.035
1.7265	0.012	1.7265	0.011	1.7265	0.018	1.7265	0.018	1.7263	10000	1.7263	0.027	1.7263	0.027	1.7263	0.032
1.7289	0.012	1.7289	0.015	1.7289	0.026	1.7289	0.016	1.7288	10000	1.7288	0.027	1.7288	0.024	1.7288	0.04
1.7314	0.01	1.7314	0.013	1.7314	0.021	1.7314	0.019	1.7313	10000	1.7313	0.026	1.7313	0.022	1.7313	0.037
1.734	0.009	1.734	0.016	1.734	0.018	1.734	0.023	1.7338	10000	1.7338	0.023	1.7338	0.019	1.7338	0.023
1.7365	0.014	1.7365	0.017	1.7365	0.01	1.7365	0.02	1.7363	10000	1.7363	0.018	1.7363	0.019	1.7363	0.014
1.739	0.019	1.739	0.01	1.739	0.014	1.739	0.019	1.7388	10000	1.7388	0.025	1.7388	0.021	1.7388	0.014
1.7414	0.01	1.7414	0.006	1.7414	0.012	1.7414	0.017	1.7413	10000	1.7413	0.03	1.7413	0.017	1.7413	0.023
1.744	0.011	1.744	0.017	1.744	0.013	1.744	0.015	1.7438	10000	1.7438	0.018	1.7438	0.019	1.7438	0.02
1.7465	0.012	1.7465	0.017	1.7465	0.015	1.7465	0.02	1.7463	10000	1.7463	0.017	1.7463	0.026	1.7463	0.015
1.749	0.012	1.749	0.008	1.749	0.017	1.749	0.012	1.7488	10000	1.7488	0.018	1.7488	0.02	1.7488	0.01
1.7514	0.012	1.7514	0.009	1.7514	0.011	1.7514	0.019	1.7513	10000	1.7513	0.017	1.7513	0.022	1.7513	0.022
1.754	0.011	1.754	0.016	1.754	0.01	1.754	0.014	1.7538	10000	1.7538	0.019	1.7538	0.023	1.7538	0.013
1.7565	0.009	1.7565	0.018	1.7565	0.011	1.7565	0.007	1.7563	10000	1.7563	0.013	1.7563	0.019	1.7563	0.017
1.759	0.009	1.759	0.009	1.759	0.017	1.759	0.005	1.7588	10000	1.7588	0.018	1.7588	0.026	1.7588	0.013
1.7614	0.01	1.7614	0.013	1.7614	0.014	1.7614	0.014	1.7613	10000	1.7613	0.007	1.7613	0.017	1.7613	0.013
1.764	0.01	1.764	0.011	1.764	0.018	1.764	0.017	1.7638	10000	1.7638	0.008	1.7638	0.018	1.7638	0.016
1.7665	0.011	1.7665	0.019	1.7665	0.016	1.7665	0.012	1.7663	10000	1.7663	0.015	1.7663	0.019	1.7663	0.008
1.769	0.016	1.769	0.014	1.769	0.016	1.769	0.022	1.7688	10000	1.7688	0.022	1.7688	0.017	1.7688	0.017
1.7714	0.009	1.7714	0.011	1.7714	0.011	1.7714	0.02	1.7713	10000	1.7713	0.023	1.7713	0.009	1.7713	0.009
1.774	0.011	1.774	0.016	1.774	0.013	1.774	0.004	1.7738	10000	1.7738	0.017	1.7738	0.015	1.7738	0.022
1.7765	0.007	1.7765	0.016	1.7765	0.015	1.7765	0.008	1.7763	10000	1.7763	0.018	1.7763	0.016	1.7763	0.013
1.779	0.022	1.779	0.023	1.779	0.005	1.779	0.004	1.7788	10000	1.7788	0.013	1.7788	0.018	1.7788	0.023
1.7814	0.007	1.7814	0.014	1.7814	0.006	1.7814	0.018	1.7813	10000	1.7813	0.018	1.7813	0.006	1.7813	0.024
1.7839	0.005	1.7839	0.011	1.7839	0.007	1.7839	0.01	1.7838	10000	1.7838	0.018	1.7838	0.023	1.7838	0.009
1.7865	0.015	1.7865	0.008	1.7865	0.013	1.7865	0.005	1.7863	10000	1.7863	0.026	1.7863	0.018	1.7863	0.026
1.789	0.014	1.789	0.006	1.789	0.004	1.789	0.005	1.7888	10000	1.7888	0.015	1.7888	0.025	1.7888	0.009
1.7914	0.012	1.7914	0.012	1.7914	0.008	1.7914	0.008	1.7913	10000	1.7913	0.002	1.7913	0.018	1.7913	0.019
1.7939	0.013	1.7939	0.007	1.7939	0.01	1.7939	0.009	1.7938	10000	1.7938	0.018	1.7938	0.016	1.7938	0.016
1.7965	0.01	1.7965	0.008	1.7965	0.001	1.7965	0.011	1.7963	10000	1.7963	0.025	1.7963	0.025	1.7963	0.012
1.799	0.009	1.799	0.008	1.799	0.005	1.799	0.007	1.7988	10000	1.7988	0.013	1.7988	0.018	1.7988	0.012
1.8015	0.006	1.8015	0.016	1.8015	0.011	1.8015	0.007	1.8013	10000	1.8013	-0.003	1.8013	0.027	1.8013	0.028
1.8039	0.005	1.8039	0.011	1.8039	0.01	1.8039	0.004	1.8038	10000	1.8038	0.023	1.8038	0.026	1.8038	0.015
1.8065	0.003	1.8065	0.006	1.8065	0.005	1.8065	0.014	1.8063	10000	1.8063	0.016	1.8063	0.023	1.8063	0.023
1.809	0.004	1.809	0.009	1.809	0.008	1.809	0.013	1.8088	10000	1.8088	0.018	1.8088	0.018	1.8088	0.026
1.8115	0.004	1.8115	0.013	1.8115	0.006	1.8115	0.012	1.8113	10000	1.8113	0.02	1.8113	0.033	1.8113	0.015
1.8139	0.01	1.8139	0.02	1.8139	0.019	1.8139	-0.001	1.8138	10000	1.8138	0.034	1.8138	0.028	1.8138	0.019
1.8165	0.013	1.8165	0.012	1.8165	0.011	1.8165	0	1.8163	10000	1.8163	0.031	1.8163	0.012	1.8163	0.028
1.819	0.022	1.819	0.01	1.819	0.003	1.819	0.014	1.8188	10000	1.8188	0.029	1.8188	0.027	1.8188	0.023
1.8215	0.02	1.8215	0.021	1.8215	0.017	1.8215	0.02	1.8213	10000	1.8213	0.041	1.8213	0.033	1.8213	0.028
1.8239	0.024	1.8239	0.018	1.8239	0.017	1.8239	0.019	1.8238	10000	1.8238	0.025	1.8238	0.035	1.8238	0.038
1.8265	0.002	1.8265	0.011	1.8265	0.013	1.8265	0.008	1.8263	10000	1.8263	0.048	1.8263	0.045	1.8263	0.035
1.829	0.007	1.829	0.014	1.829	0.007	1.829	0.008	1.8288	10000	1.8288	0.037	1.8288	0.032	1.8288	0.028
1.8315	0.012	1.8315	0.016	1.8315	0.007	1.8315	0.014	1.8313	10000	1.8313	0.036	1.8313	0.025	1.8313	0.03
1.8339	0.013	1.8339	0.011	1.8339	0.003	1.8339	0.014	1.8338	10000	1.8338	0.041	1.8338	0.02	1.8338	0.04
1.8365	0.015	1.8365	0.017	1.8365	0.014	1.8365	0.014	1.8363	10000	1.8363	0.036	1.8363	0.026	1.8363	0.042
1.839	0.016	1.839	0.01	1.839	0.015	1.839	0.029	1.8388	10000	1.8388	0.032	1.8388	0.031	1.8388	0.045
1.8415	0.011	1.8415	0.011	1.8415	0.01	1.8415	0.02	1.8413	10000	1.8413	0.048	1.8413	0.049	1.8413	0.04
1.8439	0.013	1.8439	0.014	1.8439	0.013	1.8439	0.033	1.8438	10000	1.8438	0.037	1.8438	0.039	1.8438	0.047
1.8464	0.013	1.8464	0.022	1.8464	0.023	1.8464	0.019	1.8463	10000	1.8463	0.033	1.8463	0.027	1.8463	0.059
1.849	0.02	1.849	0.017	1.849	0.033	1.849	0.028	1.8488	10000	1.8488	0.047	1.8488	0.06	1.8488	0.041
1.8515	0.021	1.8515	0.015	1.8515	0.019	1.8515	0.024	1.8513	10000	1.8513	0.027	1.8513	0.045	1.8513	0.038
1.8539	0.018	1.8539	0.02	1.8539	0.022	1.8539	0.019	1.8538	10000	1.8538	0.036	1.8538	0.057	1.8538	0.035
1.8564	0.015	1.8564	0.016	1.8564	0.025	1.8564	0.019	1.8563	10000	1.8563	0.054	1.8563	0.044	1.8563	0.066
1.859	0.015	1.859	0.011	1.859	0.026	1.859	0.013	1.8588	10000	1.8588	0.023	1.8588	0.058	1.8588	0.048
1.8615	0.022	1.8615	0.016	1.8615	0.034	1.8615	0.018	1.8613	10000	1.8613	0.051	1.8613	0.05	1.8613	0.033
1.864	0.018	1.864	0.013	1.864	0.019	1.864	0.027	1.8638	10000	1.8638	0.046	1.8638	0.038	1.8638	0.055
1.8664	0.018	1.8664	0.017	1.8664	0.02	1.8664	0.03	1.8663	10000	1.8663	0.049	1.8663	0.037	1.8663	0.054
1.869	0.02	1.869	0.023	1.869	0.021	1.869	0.019	1.8688	10000	1.8688	0.035	1.8688	0.042	1.8688	0.043
1.8715	0.022	1.8715	0.018	1.8715	0.018	1.8715	0.042	1.8713	10000	1.8713	0.03	1.8713	0.041	1.8713	0.042
1.874	0.011	1.874	0.017	1.874	0.019	1.874	0.027	1.8738	10000	1.8738	0.039	1.8738	0.039	1.8738	0.064
1.8764	0.007	1.8764	0.022	1.8764	0.015	1.8764	0.02	1.8764	10000	1.8764	0.044	1.8764	0.039	1.8764	0.051
1.879	0.012	1.879	0.01	1.879	0.014	1.879	0.01	1.8789	10000	1.8789	0.041	1.8789	0.044	1.8789	0.055
1.8815	0.009	1.8815	0.015	1.8815	0.012	1.8815	0.01	1.8814	10000	1.8814	0.041	1.8814	0.048	1.8814	0.048
1.884	0.013	1.884	0.014	1.884	0.013	1.884	0.025	1.8839	10000	1.8839	0.042	1.8839	0.034	1.8839	0.056
1.8864	0.01	1.8864	0.012	1.8864	0.021	1.8864	0.016	1.8864	10000	1.8864	0.034	1.8864	0.041	1.8864	0.035
1.889	0.018	1.889	0.012	1.889	0.022	1.889	0.03	1.8889	10000	1.8889	0.049	1.8889	0.036	1.8889	0.058
1.8915	0.013	1.8915	0.018	1.8915	0.015	1.8915	0.021	1.8914	10000	1.8914	0.037	1.8914	0.048	1.8914	0.038
1.894	0.011	1.894	0.015	1.894	0.018	1.894	0.026	1.8939	10000	1.8939	0.028	1.8939	0.051	1.8939	0.045
1.8964	0.008	1.8964	0.009	1.8964	0.018	1.8964	0.019	1.8964	10000	1.8964	0.033	1.8964	0.037	1.8964	0.048
1.899	0.006	1.899	0.012	1.899	0.02	1.899	0.027	1.8989	10000	1.8989	0.047	1.8989	0.035	1.8989	0.04
1.9015	0.012	1.9015	0.009	1.9015	0.012	1.9015	0.023	1.9014	10000	1.9014	0.03	1.9014	0.037	1.9014	0.04
1.904	0.014	1.904	0.014	1.904	0.018	1.904	0.019	1.9039	10000	1.9039	0.022	1.9039	0.033	1.9039	0.031
1.9064	0.015	1.9064	0.016	1.9064	0.022	1.9064	0.027	1.9064	10000	1.9064	0.031	1.9064	0.041	1.9064	0.035
1.9089	0.013	1.9089	0.018	1.9089	0.02	1.9089	0.024	1.9089	10000	1.9089	0.032	1.9089	0.032	1.9089	0.036
1.9115	0.016	1.9115	0.01	1.9115	0.014	1.9115	0.015	1.9114	10000	1.9114	0.03	1.9114	0.028	1.9114	0.04
1.914	0.007	1.914	0.011	1.914	0.014	1.914	0.025	1.9139	10000	1.9139	0.042	1.9139	0.025	1.9139	0.035
1.9164	0.008	1.9164	0.007	1.9164	0.013	1.9164	0.02	1.9164	10000	1.9164	0.024	1.9164	0.029	1.9164	0.041
1.9189	0.01	1.9189	0.012	1.9189	0.01	1.9189	0.017	1.9189	10000	1.9189	0.027	1.9189	0.025	1.9189	0.027
1.9215	0.009	1.9215	0.012	1.9215	0.014	1.9215	0.018	1.9214	10000	1.9214	0.029	1.9214	0.019	1.9214	0.035
1.924	0.007	1.924	0.012	1.924	0.015	1.924	0.02	1.9239	10000	1.9239	0.024	1.9239	0.027	1.9239	0.046
1.9265	0.011	1.9265	0.012	1.9265	0.02	1.9265	0.02	1.9264	10000	1.9264	0.03	1.9264	0.031	1.9264	0.03
1.9289	0.012	1.9289	0.01	1.9289	0.014	1.9289	0.028	1.9289	10000	1.9289	0.028	1.9289	0.023	1.9289	0.032
1.9315	0.013	1.9315	0.018	1.9315	0.013	1.9315	0.015	1.9314	10000	1.9314	0.03	1.9314	0.029	1.9314	0.035
1.934	0.016	1.934	0.019	1.934	0.013	1.934	0.019	1.9339	10000	1.9339	0.021	1.9339	0.029	1.9339	0.041
1.9365	0.012	1.9365	0.016	1.9365	0.013	1.9365	0.026	1.9364	10000	1.9364	0.025	1.9364	0.029	1.9364	0.026
1.9389	0.019	1.9389	0.01	1.9389	0.01	1.9389	0.017	1.9389	10000	1.9389	0.017	1.9389	0.033	1.9389	0.027
1.9415	0.016	1.9415	0.009	1.9415	0.01	1.9415	0.011	1.9414	10000	1.9414	0.024	1.9414	0.033	1.9414	0.025
1.944	0.016	1.944	0.012	1.944	0.022	1.944	0.01	1.9439	10000	1.9439	0.03	1.9439	0.03	1.9439	0.029
1.9465	0.015	1.9465	0.012	1.9465	0.01	1.9465	0.01	1.9464	10000	1.9464	0.024	1.9464	0.036	1.9464	0.031
1.9489	0.005	1.9489	0.006	1.9489	0.015	1.9489	0.017	1.9489	10000	1.9489	0.031	1.9489	0.026	1.9489	0.027
1.9515	0.007	1.9515	0.009	1.9515	0.009	1.9515	0.02	1.9514	10000	1.9514	0.029	1.9514	0.031	1.9514	0.016
1.954	0.01	1.954	0.008	1.954	0.015	1.954	0.011	1.9539	10000	1.9539	0.036	1.9539	0.022	1.9539	0.026
1.9565	0.01	1.9565	0.005	1.9565	0.017	1.9565	0.025	1.9564	10000	1.9564	0.024	1.9564	0.014	1.9564	0.027
1.9589	0.014	1.9589	0.01	1.9589	0.006	1.9589	0.021	1.9589	10000	1.9589	0.025	1.9589	0.028	1.9589	0.021
1.9615	0.01	1.9615	0.013	1.9615	0.021	1.9615	0.025	1.9614	10000	1.9614	0.029	1.9614	0.023	1.9614	0.026
1.964	0.009	1.964	0.01	1.964	0.015	1.964	0.022	1.9639	10000	1.9639	0.026	1.9639	0.018	1.9639	0.032
1.9665	0.011	1.9665	0.01	1.9665	0.013	1.9665	0.016	1.9664	10000	1.9664	0.023	1.9664	0.025	1.9664	0.029
1.9689	0.018	1.9689	0.01	1.9689	0.012	1.9689	0.009	1.9689	10000	1.9689	0.026	1.9689	0.023	1.9689	0.025
1.9714	0.007	1.9714	0.014	1.9714	0.015	1.9714	0.015	1.9714	10000	1.9714	0.022	1.9714	0.031	1.9714	0.039
1.974	0.014	1.974	0.005	1.974	0.012	1.974	0.016	1.9739	10000	1.9739	0.022	1.9739	0.017	1.9739	0.024
1.9765	0.017	1.9765	0.016	1.9765	0.021	1.9765	0.012	1.9764	10000	1.9764	0.022	1.9764	0.023	1.9764	0.017
1.9789	0.005	1.9789	0.012	1.9789	0.015	1.9789	0.017	1.9789	10000	1.9789	0.026	1.9789	0.03	1.9789	0.029
1.9814	0.017	1.9814	0.017	1.9814	0.011	1.9814	0.015	1.9814	10000	1.9814	0.021	1.9814	0.017	1.9814	0.026
1.984	0.014	1.984	0.014	1.984	0.014	1.984	0.01	1.9839	10000	1.9839	0.019	1.9839	0.025	1.9839	0.031
1.9865	0.011	1.9865	0.007	1.9865	0.01	1.9865	0.016	1.9864	10000	1.9864	0.029	1.9864	0.03	1.9864	0.028
1.989	0.014	1.989	0.01	1.989	0.011	1.989	0.02	1.9889	10000	1.9889	0.024	1.9889	0.024	1.9889	0.03
1.9914	0.013	1.9914	0.007	1.9914	0.007	1.9914	0.012	1.9914	10000	1.9914	0.024	1.9914	0.025	1.9914	0.034
1.994	0.016	1.994	0.012	1.994	0.012	1.994	0.015	1.9939	10000	1.9939	0.029	1.9939	0.026	1.9939	0.023
1.9965	0.014	1.9965	0.016	1.9965	0.015	1.9965	0.015	1.9964	10000	1.9964	0.023	1.9964	0.024	1.9964	0.028
1.999	0.015	1.999	0.016	1.999	0.017	1.999	0.021	1.9989	10000	1.9989	0.027	1.9989	0.025	1.9989	0.028
2.0015	0.009	2.0015	0.009	2.0015	0.018	2.0015	0.019	2.0014	10000	2.0014	0.026	2.0014	0.034	2.0014	0.029
2.004	0.011	2.004	0.01	2.004	0.017	2.004	0.014	2.0039	10000	2.0039	0.017	2.0039	0.023	2.0039	0.024
2.0065	0.01	2.0065	0.02	2.0065	0.007	2.0065	0.014	2.0064	10000	2.0064	0.032	2.0064	0.023	2.0064	0.026
2.009	0.015	2.009	0.01	2.009	0.018	2.009	0.017	2.0089	10000	2.0089	0.023	2.0089	0.027	2.0089	0.026
2.0114	0.01	2.0114	0.016	2.0114	0.015	2.0114	0.019	2.0114	10000	2.0114	0.03	2.0114	0.037	2.0114	0.024
2.0139	0.014	2.0139	0.018	2.0139	0.014	2.0139	0.014	2.0139	10000	2.0139	0.018	2.0139	0.032	2.0139	0.028
2.0164	0.014	2.0164	0.018	2.0164	0.016	2.0164	0.017	2.0164	10000	2.0164	0.023	2.0164	0.03	2.0164	0.027
2.019	0.011	2.019	0.016	2.019	0.018	2.019	0.013	2.0189	10000	2.0189	0.025	2.0189	0.022	2.0189	0.038
2.0215	0.014	2.0215	0.008	2.0215	0.01	2.0215	0.018	2.0214	10000	2.0214	0.022	2.0214	0.017	2.0214	0.025
2.024	0.015	2.024	0.014	2.024	0.014	2.024	0.017	2.0239	10000	2.0239	0.024	2.0239	0.028	2.0239	0.026
2.0265	0.017	2.0265	0.014	2.0265	0.015	2.0265	0.008	2.0264	10000	2.0264	0.024	2.0264	0.029	2.0264	0.023
2.029	0.01	2.029	0.017	2.029	0.016	2.029	0.016	2.0289	10000	2.0289	0.027	2.0289	0.022	2.0289	0.035
2.0314	0.017	2.0314	0.019	2.0314	0.015	2.0314	0.014	2.0314	10000	2.0314	0.018	2.0314	0.032	2.0314	0.032
2.0339	0.013	2.0339	0.01	2.0339	0.018	2.0339	0.02	2.0339	10000	2.0339	0.02	2.0339	0.024	2.0339	0.025
2.0364	0.017	2.0364	0.015	2.0364	0.018	2.0364	0.016	2.0364	10000	2.0364	0.019	2.0364	0.03	2.0364	0.031
2.0389	0.013	2.0389	0.015	2.0389	0.013	2.0389	0.02	2.0389	10000	2.0389	0.022	2.0389	0.022	2.0389	0.032
2.0415	0.01	2.0415	0.016	2.0415	0.012	2.0415	0.018	2.0414	10000	2.0414	0.031	2.0414	0.019	2.0414	0.034
2.044	0.011	2.044	0.016	2.044	0.021	2.044	0.018	2.0439	10000	2.0439	0.025	2.0439	0.025	2.0439	0.023
2.0465	0.013	2.0465	0.016	2.0465	0.024	2.0465	0.017	2.0464	10000	2.0464	0.016	2.0464	0.034	2.0464	0.034
2.049	0.01	2.049	0.01	2.049	0.011	2.049	0.019	2.0489	10000	2.0489	0.024	2.0489	0.028	2.0489	0.032
2.0515	0.01	2.0515	0.008	2.0515	0.012	2.0515	0.018	2.0514	10000	2.0514	0.025	2.0514	0.023	2.0514	0.023
2.0539	0.008	2.0539	0.01	2.0539	0.016	2.0539	0.013	2.0539	10000	2.0539	0.031	2.0539	0.024	2.0539	0.019
2.0564	0.01	2.0564	0.011	2.0564	0.014	2.0564	0.016	2.0564	10000	2.0564	0.027	2.0564	0.024	2.0564	0.031
2.0589	0.015	2.0589	0.009	2.0589	0.016	2.0589	0.008	2.0589	10000	2.0589	0.016	2.0589	0.028	2.0589	0.026
2.0615	0.009	2.0615	0.008	2.0615	0.012	2.0615	0.013	2.0614	10000	2.0614	0.023	2.0614	0.024	2.0614	0.027
2.064	0.005	2.064	0.013	2.064	0.012	2.064	0.013	2.0639	10000	2.0639	0.02	2.0639	0.024	2.0639	0.026
2.0665	0.006	2.0665	0.017	2.0665	0.013	2.0665	0.011	2.0664	10000	2.0664	0.024	2.0664	0.02	2.0664	0.031
2.069	0.011	2.069	0.019	2.069	0.016	2.069	0.015	2.0689	10000	2.0689	0.027	2.0689	0.028	2.0689	0.026
2.0715	0.013	2.0715	0.012	2.0715	0.013	2.0715	0.021	2.0714	10000	2.0714	0.02	2.0714	0.031	2.0714	0.031
2.0739	0.013	2.0739	0.013	2.0739	0.01	2.0739	0.017	2.0739	10000	2.0739	0.019	2.0739	0.034	2.0739	0.021
2.0764	0.015	2.0764	0.007	2.0764	0.017	2.0764	0.02	2.0764	10000	2.0764	0.019	2.0764	0.024	2.0764	0.034
2.0789	0.013	2.0789	0.012	2.0789	0.016	2.0789	0.013	2.0789	10000	2.0789	0.023	2.0789	0.022	2.0789	0.034
2.0815	0.005	2.0815	0.013	2.0815	0.012	2.0815	0.013	2.0814	10000	2.0814	0.019	2.0814	0.025	2.0814	0.03
2.084	0.012	2.084	0.015	2.084	0.022	2.084	0.01	2.0839	10000	2.0839	0.028	2.0839	0.032	2.0839	0.031
2.0865	0.01	2.0865	0.006	2.0865	0.009	2.0865	0.017	2.0864	10000	2.0864	0.029	2.0864	0.027	2.0864	0.03
2.089	0.011	2.089	0.008	2.089	0.013	2.089	0.015	2.0889	10000	2.0889	0.02	2.0889	0.03	2.0889	0.028
2.0915	0.017	2.0915	0.013	2.0915	0.017	2.0915	0.013	2.0914	10000	2.0914	0.019	2.0914	0.029	2.0914	0.032
2.0939	0.011	2.0939	0.014	2.0939	0.013	2.0939	0.013	2.0939	10000	2.0939	0.03	2.0939	0.022	2.0939	0.024
2.0964	0.014	2.0964	0.013	2.0964	0.014	2.0964	0.018	2.0964	10000	2.0964	0.022	2.0964	0.035	2.0964	0.028
2.0989	0.009	2.0989	0.016	2.0989	0.016	2.0989	0.008	2.0989	10000	2.0989	0.02	2.0989	0.031	2.0989	0.029
2.1014	0.007	2.1014	0.015	2.1014	0.007	2.1014	0.013	2.1014	10000	2.1014	0.03	2.1014	0.025	2.1014	0.028
2.104	0.01	2.104	0.013	2.104	0.015	2.104	0.014	2.1039	10000	2.1039	0.027	2.1039	0.027	2.1039	0.024
2.1065	0.012	2.1065	0.011	2.1065	0.016	2.1065	0.013	2.1064	10000	2.1064	0.028	2.1064	0.027	2.1064	0.027
2.109	0.01	2.109	0.007	2.109	0.013	2.109	0.012	2.1089	10000	2.1089	0.018	2.1089	0.025	2.1089	0.034
2.1115	0.009	2.1115	0.01	2.1115	0.014	2.1115	0.012	2.1114	10000	2.1114	0.029	2.1114	0.03	2.1114	0.027
2.114	0.011	2.114	0.008	2.114	0.009	2.114	0.012	2.1139	10000	2.1139	0.022	2.1139	0.021	2.1139	0.029
2.1164	0.013	2.1164	0.012	2.1164	0.008	2.1164	0.014	2.1164	10000	2.1164	0.024	2.1164	0.025	2.1164	0.025
2.1189	0.013	2.1189	0.017	2.1189	0.012	2.1189	0.01	2.1189	10000	2.1189	0.021	2.1189	0.022	2.1189	0.026
2.1214	0.01	2.1214	0.009	2.1214	0.018	2.1214	0.014	2.1214	10000	2.1214	0.018	2.1214	0.024	2.1214	0.029
2.124	0.009	2.124	0.013	2.124	0.01	2.124	0.012	2.1239	10000	2.1239	0.023	2.1239	0.024	2.1239	0.029
2.1265	0.013	2.1265	0.013	2.1265	0.016	2.1265	0.015	2.1264	10000	2.1264	0.023	2.1264	0.025	2.1264	0.028
2.129	0.015	2.129	0.011	2.129	0.017	2.129	0.012	2.1289	10000	2.1289	0.022	2.1289	0.028	2.1289	0.024
2.1315	0.011	2.1315	0.014	2.1315	0.012	2.1315	0.014	2.1314	10000	2.1314	0.027	2.1314	0.026	2.1314	0.014
2.134	0.009	2.134	0.015	2.134	0.007	2.134	0.009	2.1339	10000	2.1339	0.026	2.1339	0.023	2.1339	0.022
2.1364	0.004	2.1364	0.012	2.1364	0.012	2.1364	0.014	2.1364	10000	2.1364	0.022	2.1364	0.02	2.1364	0.026
2.1389	0.009	2.1389	0.016	2.1389	0.014	2.1389	0.012	2.1389	10000	2.1389	0.025	2.1389	0.02	2.1389	0.028
2.1414	0.01	2.1414	0.007	2.1414	0.013	2.1414	0.016	2.1414	10000	2.1414	0.03	2.1414	0.024	2.1414	0.026
2.144	0.011	2.144	0.011	2.144	0.013	2.144	0.017	2.1439	10000	2.1439	0.023	2.1439	0.025	2.1439	0.03
2.1465	0.011	2.1465	0.01	2.1465	0.016	2.1465	0.013	2.1464	10000	2.1464	0.022	2.1464	0.026	2.1464	0.028
2.149	0.015	2.149	0.011	2.149	0.017	2.149	0.012	2.1489	10000	2.1489	0.028	2.1489	0.03	2.1489	0.034
2.1515	0.014	2.1515	0.009	2.1515	0.015	2.1515	0.015	2.1514	10000	2.1514	0.027	2.1514	0.032	2.1514	0.033
2.154	0.008	2.154	0.013	2.154	0.014	2.154	0.015	2.1539	10000	2.1539	0.024	2.1539	0.031	2.1539	0.026
2.1564	0.01	2.1564	0.014	2.1564	0.019	2.1564	0.014	2.1564	10000	2.1564	0.026	2.1564	0.025	2.1564	0.023
2.1589	0.012	2.1589	0.015	2.1589	0.007	2.1589	0.017	2.1589	10000	2.1589	0.031	2.1589	0.023	2.1589	0.031
2.1614	0.012	2.1614	0.015	2.1614	0.008	2.1614	0.014	2.1614	10000	2.1614	0.022	2.1614	0.028	2.1614	0.027
2.1639	0.011	2.1639	0.012	2.1639	0.01	2.1639	0.016	2.1639	10000	2.1639	0.023	2.1639	0.026	2.1639	0.021
2.1665	0.011	2.1665	0.023	2.1665	0.01	2.1665	0.012	2.1664	10000	2.1664	0.027	2.1664	0.033	2.1664	0.025
2.169	0.013	2.169	0.014	2.169	0.007	2.169	0.017	2.1689	10000	2.1689	0.026	2.1689	0.032	2.1689	0.022
2.1715	0.007	2.1715	0.009	2.1715	0.009	2.1715	0.02	2.1714	10000	2.1714	0.021	2.1714	0.024	2.1714	0.024
2.174	0.01	2.174	0.007	2.174	0.01	2.174	0.017	2.1739	10000	2.1739	0.027	2.1739	0.018	2.1739	0.029
2.1765	0.006	2.1765	0.01	2.1765	0.014	2.1765	0.013	2.1764	10000	2.1764	0.029	2.1764	0.022	2.1764	0.027
2.1789	0.01	2.1789	0.016	2.1789	0.014	2.1789	0.012	2.1789	10000	2.1789	0.024	2.1789	0.027	2.1789	0.022
2.1814	0.015	2.1814	0.012	2.1814	0.007	2.1814	0.01	2.1814	10000	2.1814	0.024	2.1814	0.026	2.1814	0.025
2.1839	0.015	2.1839	0.013	2.1839	0.011	2.1839	0.013	2.1839	10000	2.1839	0.019	2.1839	0.029	2.1839	0.022
2.1865	0.009	2.1865	0.015	2.1865	0.009	2.1865	0.016	2.1864	10000	2.1864	0.031	2.1864	0.027	2.1864	0.029
2.189	0.008	2.189	0.013	2.189	0.012	2.189	0.012	2.1889	10000	2.1889	0.025	2.1889	0.031	2.1889	0.027
2.1915	0.01	2.1915	0.014	2.1915	0.009	2.1915	0.018	2.1914	10000	2.1914	0.025	2.1914	0.034	2.1914	0.026
2.194	0.011	2.194	0.015	2.194	0.01	2.194	0.017	2.1939	10000	2.1939	0.028	2.1939	0.028	2.1939	0.026
2.1965	0.011	2.1965	0.014	2.1965	0.01	2.1965	0.015	2.1964	10000	2.1964	0.025	2.1964	0.019	2.1964	0.031
2.1989	0.015	2.1989	0.014	2.1989	0.009	2.1989	0.016	2.1989	10000	2.1989	0.03	2.1989	0.027	2.1989	0.029
2.2014	0.011	2.2014	0.013	2.2014	0.01	2.2014	0.015	2.2014	10000	2.2014	0.025	2.2014	0.036	2.2014	0.024
2.2039	0.013	2.2039	0.011	2.2039	0.012	2.2039	0.016	2.2039	10000	2.2039	0.024	2.2039	0.03	2.2039	0.027
2.2065	0.013	2.2065	0.01	2.2065	0.013	2.2065	0.014	2.2064	10000	2.2064	0.024	2.2064	0.024	2.2064	0.021
2.209	0.007	2.209	0.016	2.209	0.013	2.209	0.02	2.2089	10000	2.2089	0.023	2.2089	0.026	2.2089	0.019
2.2115	0.013	2.2115	0.013	2.2115	0.016	2.2115	0.02	2.2114	10000	2.2114	0.025	2.2114	0.036	2.2114	0.028
2.214	0.015	2.214	0.017	2.214	0.018	2.214	0.012	2.2139	10000	2.2139	0.024	2.2139	0.029	2.2139	0.034
2.2165	0.018	2.2165	0.018	2.2165	0.008	2.2165	0.015	2.2164	10000	2.2164	0.023	2.2164	0.029	2.2164	0.024
2.2189	0.02	2.2189	0.014	2.2189	0.015	2.2189	0.022	2.2189	10000	2.2189	0.024	2.2189	0.032	2.2189	0.029
2.2214	0.015	2.2214	0.018	2.2214	0.02	2.2214	0.016	2.2214	10000	2.2214	0.022	2.2214	0.027	2.2214	0.031
2.2239	0.017	2.2239	0.015	2.2239	0.018	2.2239	0.013	2.2239	10000	2.2239	0.023	2.2239	0.026	2.2239	0.031
2.2264	0.015	2.2264	0.014	2.2264	0.018	2.2264	0.018	2.2264	10000	2.2264	0.028	2.2264	0.033	2.2264	0.029
2.229	0.014	2.229	0.019	2.229	0.02	2.229	0.017	2.2289	10000	2.2289	0.019	2.2289	0.027	2.2289	0.029
2.2315	0.014	2.2315	0.017	2.2315	0.018	2.2315	0.016	2.2314	10000	2.2314	0.024	2.2314	0.028	2.2314	0.03
2.234	0.014	2.234	0.017	2.234	0.015	2.234	0.016	2.2339	10000	2.2339	0.028	2.2339	0.029	2.2339	0.033
2.2365	0.02	2.2365	0.017	2.2365	0.016	2.2365	0.021	2.2364	10000	2.2364	0.033	2.2364	0.029	2.2364	0.036
2.239	0.017	2.239	0.019	2.239	0.019	2.239	0.026	2.2389	10000	2.2389	0.031	2.2389	0.028	2.2389	0.032
2.2414	0.017	2.2414	0.016	2.2414	0.015	2.2414	0.022	2.2414	10000	2.2414	0.024	2.2414	0.033	2.2414	0.03
2.2439	0.016	2.2439	0.017	2.2439	0.013	2.2439	0.024	2.2439	10000	2.2439	0.029	2.2439	0.031	2.2439	0.022
2.2464	0.015	2.2464	0.022	2.2464	0.014	2.2464	0.02	2.2464	10000	2.2464	0.022	2.2464	0.028	2.2464	0.024
2.249	0.016	2.249	0.026	2.249	0.014	2.249	0.022	2.2489	10000	2.2489	0.02	2.2489	0.026	2.2489	0.03
2.2515	0.018	2.2515	0.021	2.2515	0.018	2.2515	0.024	2.2514	10000	2.2514	0.029	2.2514	0.024	2.2514	0.031
2.254	0.016	2.254	0.026	2.254	0.019	2.254	0.024	2.2539	10000	2.2539	0.031	2.2539	0.032	2.2539	0.028
2.2565	0.022	2.2565	0.024	2.2565	0.021	2.2565	0.026	2.2564	10000	2.2564	0.031	2.2564	0.029	2.2564	0.03
2.259	0.023	2.259	0.025	2.259	0.023	2.259	0.023	2.2589	10000	2.2589	0.032	2.2589	0.033	2.2589	0.03
2.2614	0.025	2.2614	0.03	2.2614	0.024	2.2614	0.018	2.2614	10000	2.2614	0.03	2.2614	0.03	2.2614	0.028
2.2639	0.029	2.2639	0.037	2.2639	0.024	2.2639	0.026	2.2639	10000	2.2639	0.031	2.2639	0.025	2.2639	0.029
2.2664	0.026	2.2664	0.033	2.2664	0.019	2.2664	0.026	2.2664	10000	2.2664	0.03	2.2664	0.028	2.2664	0.034
2.269	0.03	2.269	0.034	2.269	0.017	2.269	0.023	2.2689	10000	2.2689	0.026	2.2689	0.027	2.2689	0.038
2.2715	0.021	2.2715	0.032	2.2715	0.022	2.2715	0.023	2.2714	10000	2.2714	0.024	2.2714	0.027	2.2714	0.035
2.274	0.022	2.274	0.025	2.274	0.023	2.274	0.021	2.2739	10000	2.2739	0.029	2.2739	0.026	2.2739	0.03
2.2765	0.029	2.2765	0.021	2.2765	0.03	2.2765	0.024	2.2764	10000	2.2764	0.024	2.2764	0.031	2.2764	0.03
2.279	0.029	2.279	0.024	2.279	0.029	2.279	0.026	2.2789	10000	2.2789	0.026	2.2789	0.035	2.2789	0.035
2.2814	0.021	2.2814	0.025	2.2814	0.026	2.2814	0.028	2.2814	10000	2.2814	0.029	2.2814	0.035	2.2814	0.045
2.2839	0.024	2.2839	0.023	2.2839	0.03	2.2839	0.024	2.2839	10000	2.2839	0.03	2.2839	0.034	2.2839	0.044
2.2864	0.025	2.2864	0.029	2.2864	0.025	2.2864	0.019	2.2864	10000	2.2864	0.027	2.2864	0.03	2.2864	0.037
2.289	0.026	2.289	0.025	2.289	0.024	2.289	0.021	2.2889	10000	2.2889	0.025	2.2889	0.032	2.2889	0.036
2.2915	0.029	2.2915	0.019	2.2915	0.029	2.2915	0.025	2.2914	10000	2.2914	0.032	2.2914	0.035	2.2914	0.036
2.294	0.027	2.294	0.023	2.294	0.032	2.294	0.022	2.2939	10000	2.2939	0.03	2.2939	0.029	2.2939	0.033
2.2965	0.025	2.2965	0.025	2.2965	0.029	2.2965	0.022	2.2964	10000	2.2964	0.03	2.2964	0.029	2.2964	0.038
2.299	0.03	2.299	0.031	2.299	0.028	2.299	0.025	2.2989	10000	2.2989	0.032	2.2989	0.029	2.2989	0.032
2.3015	0.025	2.3015	0.031	2.3015	0.027	2.3015	0.023	2.3014	10000	2.3014	0.026	2.3014	0.03	2.3014	0.03
2.3039	0.027	2.3039	0.025	2.3039	0.025	2.3039	0.029	2.3039	10000	2.3039	0.03	2.3039	0.031	2.3039	0.032
2.3064	0.027	2.3064	0.03	2.3064	0.025	2.3064	0.027	2.3064	10000	2.3064	0.033	2.3064	0.029	2.3064	0.028
2.3089	0.03	2.3089	0.03	2.3089	0.021	2.3089	0.025	2.3089	10000	2.3089	0.035	2.3089	0.029	2.3089	0.029
2.3115	0.036	2.3115	0.022	2.3115	0.022	2.3115	0.026	2.3114	10000	2.3114	0.036	2.3114	0.033	2.3114	0.033
2.314	0.027	2.314	0.022	2.314	0.023	2.314	0.023	2.3139	10000	2.3139	0.037	2.3139	0.028	2.3139	0.03
2.3165	0.023	2.3165	0.026	2.3165	0.025	2.3165	0.025	2.3164	10000	2.3164	0.038	2.3164	0.029	2.3164	0.033
2.319	0.029	2.319	0.026	2.319	0.026	2.319	0.023	2.3189	10000	2.3189	0.03	2.3189	0.028	2.3189	0.038
2.3215	0.023	2.3215	0.025	2.3215	0.025	2.3215	0.019	2.3214	10000	2.3214	0.024	2.3214	0.027	2.3214	0.034
2.3239	0.021	2.3239	0.023	2.3239	0.024	2.3239	0.02	2.3239	10000	2.3239	0.022	2.3239	0.032	2.3239	0.03
2.3264	0.026	2.3264	0.021	2.3264	0.021	2.3264	0.021	2.3264	10000	2.3264	0.026	2.3264	0.032	2.3264	0.027
2.3289	0.02	2.3289	0.024	2.3289	0.021	2.3289	0.023	2.3289	10000	2.3289	0.029	2.3289	0.026	2.3289	0.026
2.3315	0.016	2.3315	0.027	2.3315	0.017	2.3315	0.027	2.3314	10000	2.3314	0.025	2.3314	0.026	2.3314	0.031
2.334	0.016	2.334	0.024	2.334	0.014	2.334	0.021	2.3339	10000	2.3339	0.027	2.3339	0.03	2.3339	0.029
2.3365	0.018	2.3365	0.02	2.3365	0.02	2.3365	0.02	2.3364	10000	2.3364	0.028	2.3364	0.028	2.3364	0.032
2.339	0.013	2.339	0.023	2.339	0.02	2.339	0.016	2.3389	10000	2.3389	0.023	2.3389	0.028	2.3389	0.039
2.3415	0.016	2.3415	0.025	2.3415	0.015	2.3415	0.022	2.3414	10000	2.3414	0.016	2.3414	0.029	2.3414	0.039
2.3439	0.02	2.3439	0.023	2.3439	0.021	2.3439	0.029	2.3439	10000	2.3439	0.024	2.3439	0.028	2.3439	0.029
2.3464	0.017	2.3464	0.021	2.3464	0.022	2.3464	0.026	2.3464	10000	2.3464	0.028	2.3464	0.028	2.3464	0.024
2.3489	0.019	2.3489	0.023	2.3489	0.015	2.3489	0.023	2.3489	10000	2.3489	0.028	2.3489	0.025	2.3489	0.028
2.3515	0.02	2.3515	0.023	2.3515	0.015	2.3515	0.019	2.3514	10000	2.3514	0.027	2.3514	0.026	2.3514	0.031
2.354	0.018	2.354	0.022	2.354	0.013	2.354	0.019	2.3539	10000	2.3539	0.029	2.3539	0.028	2.3539	0.032
2.3565	0.017	2.3565	0.021	2.3565	0.015	2.3565	0.018	2.3564	10000	2.3564	0.031	2.3564	0.026	2.3564	0.032
2.359	0.015	2.359	0.014	2.359	0.018	2.359	0.018	2.3589	10000	2.3589	0.027	2.3589	0.023	2.3589	0.026
2.3615	0.016	2.3615	0.015	2.3615	0.019	2.3615	0.023	2.3614	10000	2.3614	0.029	2.3614	0.023	2.3614	0.026
2.364	0.017	2.364	0.018	2.364	0.018	2.364	0.026	2.3639	10000	2.3639	0.025	2.3639	0.03	2.3639	0.029
2.3664	0.014	2.3664	0.016	2.3664	0.02	2.3664	0.019	2.3664	10000	2.3664	0.025	2.3664	0.033	2.3664	0.026
2.3689	0.016	2.3689	0.012	2.3689	0.023	2.3689	0.015	2.3689	10000	2.3689	0.025	2.3689	0.025	2.3689	0.03
2.3714	0.019	2.3714	0.014	2.3714	0.019	2.3714	0.017	2.3714	10000	2.3714	0.024	2.3714	0.024	2.3714	0.031
2.374	0.019	2.374	0.012	2.374	0.016	2.374	0.018	2.3739	10000	2.3739	0.028	2.3739	0.031	2.3739	0.031
2.3765	0.016	2.3765	0.01	2.3765	0.018	2.3765	0.018	2.3764	10000	2.3764	0.033	2.3764	0.033	2.3764	0.033
2.379	0.014	2.379	0.013	2.379	0.018	2.379	0.017	2.3789	10000	2.3789	0.028	2.3789	0.023	2.3789	0.029
2.3815	0.014	2.3815	0.014	2.3815	0.016	2.3815	0.017	2.3814	10000	2.3814	0.025	2.3814	0.026	2.3814	0.028
2.384	0.015	2.384	0.014	2.384	0.015	2.384	0.018	2.3839	10000	2.3839	0.025	2.3839	0.03	2.3839	0.028
2.3864	0.016	2.3864	0.011	2.3864	0.017	2.3864	0.013	2.3864	10000	2.3864	0.019	2.3864	0.024	2.3864	0.025
2.3889	0.013	2.3889	0.015	2.3889	0.019	2.3889	0.013	2.3889	10000	2.3889	0.021	2.3889	0.024	2.3889	0.029
2.3914	0.016	2.3914	0.02	2.3914	0.016	2.3914	0.016	2.3914	10000	2.3914	0.024	2.3914	0.03	2.3914	0.029
2.394	0.018	2.394	0.015	2.394	0.011	2.394	0.016	2.3939	10000	2.3939	0.023	2.3939	0.033	2.3939	0.026
2.3965	0.015	2.3965	0.011	2.3965	0.017	2.3965	0.016	2.3964	10000	2.3964	0.03	2.3964	0.034	2.3964	0.025
2.399	0.014	2.399	0.015	2.399	0.023	2.399	0.018	2.3989	10000	2.3989	0.034	2.3989	0.029	2.3989	0.027
2.4015	0.015	2.4015	0.016	2.4015	0.019	2.4015	0.017	2.4014	10000	2.4014	0.027	2.4014	0.027	2.4014	0.028
2.404	0.015	2.404	0.016	2.404	0.019	2.404	0.016	2.4039	10000	2.4039	0.025	2.4039	0.028	2.4039	0.026
2.4064	0.013	2.4064	0.021	2.4064	0.017	2.4064	0.019	2.4064	10000	2.4064	0.029	2.4064	0.03	2.4064	0.026
2.4089	0.017	2.4089	0.02	2.4089	0.016	2.4089	0.02	2.4089	10000	2.4089	0.029	2.4089	0.031	2.4089	0.029
2.4114	0.022	2.4114	0.017	2.4114	0.015	2.4114	0.016	2.4114	10000	2.4114	0.025	2.4114	0.028	2.4114	0.03
2.414	0.019	2.414	0.016	2.414	0.017	2.414	0.02	2.4139	10000	2.4139	0.029	2.4139	0.03	2.4139	0.03
2.4165	0.014	2.4165	0.016	2.4165	0.019	2.4165	0.027	2.4164	10000	2.4164	0.028	2.4164	0.03	2.4164	0.031
2.419	0.018	2.419	0.021	2.419	0.016	2.419	0.025	2.4189	10000	2.4189	0.024	2.4189	0.028	2.4189	0.03
2.4215	0.02	2.4215	0.018	2.4215	0.016	2.4215	0.019	2.4214	10000	2.4214	0.03	2.4214	0.031	2.4214	0.028
2.424	0.016	2.424	0.013	2.424	0.015	2.424	0.022	2.4239	10000	2.4239	0.032	2.4239	0.033	2.4239	0.022
2.4265	0.013	2.4265	0.016	2.4265	0.016	2.4265	0.021	2.4264	10000	2.4264	0.032	2.4264	0.035	2.4264	0.023
2.4289	0.014	2.4289	0.017	2.4289	0.016	2.4289	0.019	2.4289	10000	2.4289	0.031	2.4289	0.035	2.4289	0.024
2.4314	0.015	2.4314	0.015	2.4314	0.014	2.4314	0.017	2.4314	10000	2.4314	0.026	2.4314	0.029	2.4314	0.029
2.4339	0.014	2.4339	0.016	2.4339	0.011	2.4339	0.013	2.4339	10000	2.4339	0.026	2.4339	0.026	2.4339	0.032
2.4365	0.014	2.4365	0.017	2.4365	0.015	2.4365	0.013	2.4364	10000	2.4364	0.032	2.4364	0.031	2.4364	0.032
2.439	0.013	2.439	0.013	2.439	0.02	2.439	0.016	2.4389	10000	2.4389	0.031	2.4389	0.034	2.4389	0.03
2.4415	0.013	2.4415	0.02	2.4415	0.019	2.4415	0.015	2.4414	10000	2.4414	0.034	2.4414	0.035	2.4414	0.029
2.444	0.016	2.444	0.02	2.444	0.021	2.444	0.014	2.4439	10000	2.4439	0.031	2.4439	0.04	2.4439	0.03
2.4465	0.021	2.4465	0.016	2.4465	0.018	2.4465	0.017	2.4464	10000	2.4464	0.03	2.4464	0.032	2.4464	0.032
2.4489	0.018	2.4489	0.019	2.4489	0.019	2.4489	0.018	2.4489	10000	2.4489	0.034	2.4489	0.031	2.4489	0.032
2.4514	0.015	2.4514	0.018	2.4514	0.018	2.4514	0.019	2.4514	10000	2.4514	0.03	2.4514	0.038	2.4514	0.033
2.4539	0.017	2.4539	0.017	2.4539	0.017	2.4539	0.026	2.4539	10000	2.4539	0.029	2.4539	0.038	2.4539	0.034
2.4565	0.023	2.4565	0.019	2.4565	0.022	2.4565	0.027	2.4564	10000	2.4564	0.032	2.4564	0.039	2.4564	0.039
2.459	0.021	2.459	0.018	2.459	0.024	2.459	0.022	2.4589	10000	2.4589	0.032	2.4589	0.033	2.4589	0.04
2.4615	0.015	2.4615	0.019	2.4615	0.02	2.4615	0.026	2.4614	10000	2.4614	0.038	2.4614	0.03	2.4614	0.036
2.464	0.017	2.464	0.024	2.464	0.02	2.464	0.026	2.4639	10000	2.4639	0.04	2.4639	0.029	2.4639	0.042
2.4665	0.02	2.4665	0.02	2.4665	0.02	2.4665	0.024	2.4664	10000	2.4664	0.041	2.4664	0.037	2.4664	0.045
2.4689	0.03	2.4689	0.017	2.4689	0.021	2.4689	0.026	2.4689	10000	2.4689	0.041	2.4689	0.04	2.4689	0.042
2.4714	0.032	2.4714	0.025	2.4714	0.018	2.4714	0.029	2.4714	10000	2.4714	0.043	2.4714	0.042	2.4714	0.047
2.4739	0.033	2.4739	0.029	2.4739	0.016	2.4739	0.028	2.4739	10000	2.4739	0.041	2.4739	0.047	2.4739	0.053
2.4765	0.029	2.4765	0.029	2.4765	0.026	2.4765	0.029	2.4764	10000	2.4764	0.038	2.4764	0.05	2.4764	0.054
2.479	0.024	2.479	0.028	2.479	0.023	2.479	0.027	2.4789	10000	2.4789	0.043	2.4789	0.043	2.4789	0.048
2.4815	0.021	2.4815	0.026	2.4815	0.023	2.4815	0.032	2.4814	10000	2.4814	0.049	2.4814	0.045	2.4814	0.053
2.484	0.02	2.484	0.028	2.484	0.026	2.484	0.035	2.4839	10000	2.4839	0.055	2.4839	0.052	2.4839	0.064
2.4865	0.024	2.4865	0.035	2.4865	0.024	2.4865	0.029	2.4864	10000	2.4864	0.057	2.4864	0.063	2.4864	0.06
2.489	0.035	2.489	0.03	2.489	0.031	2.489	0.03	2.4889	10000	2.4889	0.058	2.4889	0.061	2.4889	0.058
2.4914	0.043	2.4914	0.035	2.4914	0.036	2.4914	0.032	2.4914	10000	2.4914	0.056	2.4914	0.06	2.4914	0.064
2.4939	0.046	2.4939	0.048	2.4939	0.036	2.4939	0.044	2.4939	10000	2.4939	0.074	2.4939	0.073	2.4939	0.063
2.4964	0.051	2.4964	0.057	2.4964	0.036	2.4964	0.044	2.4964	10000	2.4964	0.069	2.4964	0.072	2.4964	0.065
2.499	0.061	2.499	0.052	2.499	0.042	2.499	0.048	2.4989	10000	2.4989	0.074	2.4989	0.073	2.4989	0.079
2.5015	0.063	2.5015	0.054	2.5015	0.038	2.5015	0.047	2.5014	10000	2.5014	0.087	2.5014	0.074	2.5014	0.094
2.504	0.066	2.504	0.051	2.504	0.045	2.504	0.049	2.5039	10000	2.5039	0.093	2.5039	0.087	2.5039	0.088
2.5065	0.068	2.5065	0.06	2.5065	0.061	2.5065	0.07	2.5064	10000	2.5064	0.094	2.5064	0.095	2.5064	0.101
2.509	0.068	2.509	0.069	2.509	0.06	2.509	0.066	2.5089	10000	2.5089	0.113	2.5089	0.101	2.5089	0.124
2.5114	0.072	2.5114	0.079	2.5114	0.075	2.5114	0.056	2.5114	10000	2.5114	0.118	2.5114	0.123	2.5114	0.112
2.5139	0.095	2.5139	0.086	2.5139	0.08	2.5139	0.058	2.5139	10000	2.5139	0.128	2.5139	0.121	2.5139	0.104
2.5164	0.11	2.5164	0.099	2.5164	0.083	2.5164	0.067	2.5164	10000	2.5164	0.132	2.5164	0.131	2.5164	0.118
2.519	0.106	2.519	0.104	2.519	0.087	2.519	0.075	2.5189	10000	2.5189	0.13	2.5189	0.137	2.5189	0.143
2.5215	0.115	2.5215	0.103	2.5215	0.093	2.5215	0.089	2.5214	10000	2.5214	0.144	2.5214	0.148	2.5214	0.156
2.524	0.121	2.524	0.105	2.524	0.101	2.524	0.096	2.5239	10000	2.5239	0.167	2.5239	0.159	2.5239	0.157
2.5265	0.126	2.5265	0.12	2.5265	0.112	2.5265	0.099	2.5264	10000	2.5264	0.177	2.5264	0.168	2.5264	0.148
2.529	0.155	2.529	0.143	2.529	0.129	2.529	0.106	2.5289	10000	2.5289	0.18	2.5289	0.171	2.5289	0.19
2.5314	0.168	2.5314	0.157	2.5314	0.146	2.5314	0.123	2.5314	10000	2.5314	0.177	2.5314	0.171	2.5314	0.196
2.5339	0.195	2.5339	0.173	2.5339	0.16	2.5339	0.127	2.5339	10000	2.5339	0.213	2.5339	0.198	2.5339	0.193
2.5364	0.217	2.5364	0.185	2.5364	0.165	2.5364	0.14	2.5364	10000	2.5364	0.241	2.5364	0.226	2.5364	0.225
2.539	0.224	2.539	0.2	2.539	0.16	2.539	0.151	2.5389	10000	2.5389	0.236	2.5389	0.24	2.5389	0.255
2.5415	0.248	2.5415	0.218	2.5415	0.187	2.5415	0.161	2.5414	10000	2.5414	0.266	2.5414	0.258	2.5414	0.242
2.544	0.299	2.544	0.259	2.544	0.197	2.544	0.173	2.5439	10000	2.5439	0.288	2.5439	0.279	2.5439	0.254
2.5465	0.302	2.5465	0.259	2.5465	0.218	2.5465	0.185	2.5464	10000	2.5464	0.301	2.5464	0.281	2.5464	0.288
2.549	0.29	2.549	0.266	2.549	0.247	2.549	0.188	2.5489	10000	2.5489	0.306	2.5489	0.289	2.5489	0.294
2.5515	0.305	2.5515	0.282	2.5515	0.242	2.5515	0.206	2.5514	10000	2.5514	0.334	2.5514	0.312	2.5514	0.328
2.5539	0.337	2.5539	0.334	2.5539	0.257	2.5539	0.23	2.5539	10000	2.5539	0.361	2.5539	0.326	2.5539	0.32
2.5564	0.34	2.5564	0.368	2.5564	0.268	2.5564	0.257	2.5564	10000	2.5564	0.368	2.5564	0.337	2.5564	0.339
2.5589	0.361	2.5589	0.362	2.5589	0.279	2.5589	0.243	2.5589	10000	2.5589	0.364	2.5589	0.387	2.5589	0.354
2.5615	0.413	2.5615	0.383	2.5615	0.311	2.5615	0.275	2.5614	10000	2.5614	0.393	2.5614	0.402	2.5614	0.355
2.564	0.434	2.564	0.395	2.564	0.341	2.564	0.289	2.5639	10000	2.5639	0.425	2.5639	0.418	2.5639	0.373
2.5665	0.471	2.5665	0.45	2.5665	0.37	2.5665	0.3	2.5664	10000	2.5664	0.435	2.5664	0.418	2.5664	0.406
2.569	0.521	2.569	0.448	2.569	0.382	2.569	0.323	2.5689	10000	2.5689	0.471	2.5689	0.45	2.5689	0.459
2.5715	0.535	2.5715	0.47	2.5715	0.427	2.5715	0.365	2.5714	10000	2.5714	0.48	2.5714	0.456	2.5714	0.448
2.5739	0.531	2.5739	0.491	2.5739	0.45	2.5739	0.379	2.5739	10000	2.5739	0.488	2.5739	0.474	2.5739	0.452
2.5764	0.561	2.5764	0.509	2.5764	0.474	2.5764	0.39	2.5764	10000	2.5764	0.513	2.5764	0.47	2.5764	0.467
2.5789	0.563	2.5789	0.535	2.5789	0.481	2.5789	0.395	2.5789	10000	2.5789	0.542	2.5789	0.511	2.5789	0.457
2.5815	0.594	2.5815	0.538	2.5815	0.498	2.5815	0.403	2.5814	10000	2.5814	0.542	2.5814	0.526	2.5814	0.468
2.584	0.646	2.584	0.58	2.584	0.547	2.584	0.438	2.5839	10000	2.5839	0.521	2.5839	0.553	2.5839	0.493
2.5865	0.638	2.5865	0.61	2.5865	0.498	2.5865	0.413	2.5864	10000	2.5864	0.526	2.5864	0.556	2.5864	0.5
2.589	0.672	2.589	0.635	2.589	0.547	2.589	0.433	2.5889	10000	2.5889	0.54	2.5889	0.531	2.5889	0.522
2.5915	0.647	2.5915	0.628	2.5915	0.573	2.5915	0.459	2.5914	10000	2.5914	0.56	2.5914	0.572	2.5914	0.532
2.5939	0.678	2.5939	0.648	2.5939	0.548	2.5939	0.463	2.5939	10000	2.5939	0.554	2.5939	0.581	2.5939	0.548
2.5964	0.707	2.5964	0.649	2.5964	0.556	2.5964	0.459	2.5964	10000	2.5964	0.547	2.5964	0.582	2.5964	0.557
2.5989	0.687	2.5989	0.641	2.5989	0.579	2.5989	0.47	2.5989	10000	2.5989	0.553	2.5989	0.585	2.5989	0.543
2.6015	0.708	2.6015	0.707	2.6015	0.564	2.6015	0.496	2.6014	10000	2.6014	0.594	2.6014	0.515	2.6014	0.536
2.604	0.728	2.604	0.693	2.604	0.567	2.604	0.508	2.6039	10000	2.6039	0.584	2.6039	0.567	2.6039	0.52
2.6065	0.718	2.6065	0.682	2.6065	0.539	2.6065	0.485	2.6064	10000	2.6064	0.58	2.6064	0.578	2.6064	0.529
2.609	0.727	2.609	0.663	2.609	0.536	2.609	0.469	2.6089	10000	2.6089	0.602	2.6089	0.564	2.6089	0.501
2.6115	0.71	2.6115	0.653	2.6115	0.585	2.6115	0.47	2.6114	10000	2.6114	0.56	2.6114	0.553	2.6114	0.527
2.614	0.723	2.614	0.628	2.614	0.569	2.614	0.476	2.6139	10000	2.6139	0.579	2.6139	0.557	2.6139	0.519
2.6164	0.702	2.6164	0.658	2.6164	0.565	2.6164	0.471	2.6164	10000	2.6164	0.59	2.6164	0.566	2.6164	0.539
2.6189	0.684	2.6189	0.69	2.6189	0.558	2.6189	0.442	2.6189	10000	2.6189	0.569	2.6189	0.561	2.6189	0.5
2.6214	0.7	2.6214	0.64	2.6214	0.537	2.6214	0.462	2.6214	10000	2.6214	0.508	2.6214	0.536	2.6214	0.486
2.624	0.679	2.624	0.613	2.624	0.529	2.624	0.457	2.6239	10000	2.6239	0.528	2.6239	0.517	2.6239	0.478
2.6265	0.642	2.6265	0.574	2.6265	0.541	2.6265	0.435	2.6264	10000	2.6264	0.508	2.6264	0.506	2.6264	0.482
2.629	0.675	2.629	0.609	2.629	0.478	2.629	0.421	2.6289	10000	2.6289	0.495	2.6289	0.477	2.6289	0.475
2.6315	0.677	2.6315	0.584	2.6315	0.464	2.6315	0.403	2.6314	10000	2.6314	0.465	2.6314	0.475	2.6314	0.449
2.634	0.635	2.634	0.51	2.634	0.474	2.634	0.39	2.6339	10000	2.6339	0.45	2.6339	0.459	2.6339	0.453
2.6364	0.578	2.6364	0.54	2.6364	0.48	2.6364	0.381	2.6364	10000	2.6364	0.425	2.6364	0.43	2.6364	0.416
2.6389	0.593	2.6389	0.541	2.6389	0.454	2.6389	0.354	2.6389	10000	2.6389	0.448	2.6389	0.423	2.6389	0.38
2.6414	0.561	2.6414	0.503	2.6414	0.416	2.6414	0.329	2.6414	10000	2.6414	0.426	2.6414	0.419	2.6414	0.385
2.644	0.514	2.644	0.449	2.644	0.397	2.644	0.326	2.6439	10000	2.6439	0.399	2.6439	0.394	2.6439	0.37
2.6465	0.493	2.6465	0.452	2.6465	0.392	2.6465	0.316	2.6464	10000	2.6464	0.432	2.6464	0.383	2.6464	0.37
2.649	0.455	2.649	0.459	2.649	0.355	2.649	0.304	2.6489	10000	2.6489	0.395	2.6489	0.357	2.6489	0.356
2.6515	0.42	2.6515	0.383	2.6515	0.336	2.6515	0.303	2.6514	10000	2.6514	0.369	2.6514	0.322	2.6514	0.33
2.654	0.404	2.654	0.377	2.654	0.342	2.654	0.261	2.6539	10000	2.6539	0.328	2.6539	0.315	2.6539	0.328
2.6564	0.369	2.6564	0.361	2.6564	0.336	2.6564	0.261	2.6564	10000	2.6564	0.338	2.6564	0.317	2.6564	0.325
2.6589	0.377	2.6589	0.349	2.6589	0.291	2.6589	0.262	2.6589	10000	2.6589	0.299	2.6589	0.314	2.6589	0.272
2.6614	0.336	2.6614	0.304	2.6614	0.278	2.6614	0.247	2.6614	10000	2.6614	0.285	2.6614	0.291	2.6614	0.275
2.664	0.297	2.664	0.304	2.664	0.265	2.664	0.225	2.6639	10000	2.6639	0.261	2.6639	0.267	2.6639	0.266
2.6665	0.273	2.6665	0.302	2.6665	0.252	2.6665	0.247	2.6664	10000	2.6664	0.236	2.6664	0.245	2.6664	0.238
2.669	0.267	2.669	0.252	2.669	0.243	2.669	0.187	2.6689	10000	2.6689	0.258	2.6689	0.24	2.6689	0.226
2.6715	0.266	2.6715	0.231	2.6715	0.216	2.6715	0.194	2.6714	10000	2.6714	0.223	2.6714	0.227	2.6714	0.217
2.674	0.265	2.674	0.222	2.674	0.18	2.674	0.167	2.6739	10000	2.6739	0.235	2.6739	0.222	2.6739	0.205
2.6765	0.25	2.6765	0.198	2.6765	0.175	2.6765	0.147	2.6764	10000	2.6764	0.219	2.6764	0.207	2.6764	0.197
2.6789	0.221	2.6789	0.189	2.6789	0.17	2.6789	0.129	2.6789	10000	2.6789	0.199	2.6789	0.206	2.6789	0.187
2.6814	0.18	2.6814	0.17	2.6814	0.152	2.6814	0.121	2.6814	10000	2.6814	0.186	2.6814	0.193	2.6814	0.181
2.6839	0.187	2.6839	0.146	2.6839	0.147	2.6839	0.115	2.6839	10000	2.6839	0.168	2.6839	0.166	2.6839	0.14
2.6865	0.169	2.6865	0.143	2.6865	0.14	2.6865	0.132	2.6864	10000	2.6864	0.144	2.6864	0.154	2.6864	0.149
2.689	0.138	2.689	0.14	2.689	0.119	2.689	0.12	2.6889	10000	2.6889	0.157	2.6889	0.138	2.6889	0.147
2.6915	0.143	2.6915	0.12	2.6915	0.123	2.6915	0.1	2.6914	10000	2.6914	0.127	2.6914	0.127	2.6914	0.118
2.694	0.119	2.694	0.133	2.694	0.099	2.694	0.106	2.6939	10000	2.6939	0.123	2.6939	0.125	2.6939	0.123
2.6965	0.123	2.6965	0.108	2.6965	0.082	2.6965	0.097	2.6964	10000	2.6964	0.115	2.6964	0.113	2.6964	0.13
2.6989	0.122	2.6989	0.108	2.6989	0.098	2.6989	0.086	2.6989	10000	2.6989	0.127	2.6989	0.127	2.6989	0.121
2.7014	0.109	2.7014	0.092	2.7014	0.079	2.7014	0.077	2.7014	10000	2.7014	0.124	2.7014	0.125	2.7014	0.113
2.7039	0.087	2.7039	0.078	2.7039	0.081	2.7039	0.083	2.7039	10000	2.7039	0.111	2.7039	0.108	2.7039	0.117
2.7065	0.09	2.7065	0.083	2.7065	0.067	2.7065	0.064	2.7064	10000	2.7064	0.112	2.7064	0.119	2.7064	0.112
2.709	0.089	2.709	0.073	2.709	0.059	2.709	0.06	2.7089	10000	2.7089	0.096	2.7089	0.106	2.7089	0.107
2.7115	0.092	2.7115	0.077	2.7115	0.073	2.7115	0.059	2.7114	10000	2.7114	0.104	2.7114	0.106	2.7114	0.088
2.714	0.07	2.714	0.085	2.714	0.065	2.714	0.07	2.7139	10000	2.7139	0.105	2.7139	0.103	2.7139	0.087
2.7165	0.068	2.7165	0.07	2.7165	0.059	2.7165	0.062	2.7164	10000	2.7164	0.096	2.7164	0.114	2.7164	0.104
2.7189	0.059	2.7189	0.068	2.7189	0.068	2.7189	0.062	2.7189	10000	2.7189	0.102	2.7189	0.084	2.7189	0.109
2.7214	0.057	2.7214	0.08	2.7214	0.068	2.7214	0.065	2.7214	10000	2.7214	0.099	2.7214	0.088	2.7214	0.092
2.7239	0.077	2.7239	0.063	2.7239	0.061	2.7239	0.049	2.7239	10000	2.7239	0.098	2.7239	0.088	2.7239	0.105
2.7265	0.072	2.7265	0.06	2.7265	0.061	2.7265	0.053	2.7264	10000	2.7264	0.093	2.7264	0.097	2.7264	0.107
2.729	0.065	2.729	0.054	2.729	0.066	2.729	0.057	2.7289	10000	2.7289	0.108	2.7289	0.1	2.7289	0.092
2.7315	0.085	2.7315	0.063	2.7315	0.074	2.7315	0.056	2.7314	10000	2.7314	0.101	2.7314	0.099	2.7314	0.088
2.734	0.081	2.734	0.062	2.734	0.072	2.734	0.061	2.7339	10000	2.7339	0.076	2.7339	0.103	2.7339	0.095
2.7365	0.091	2.7365	0.07	2.7365	0.078	2.7365	0.045	2.7364	10000	2.7364	0.09	2.7364	0.102	2.7364	0.102
2.739	0.076	2.739	0.082	2.739	0.08	2.739	0.05	2.7389	10000	2.7389	0.116	2.7389	0.091	2.7389	0.1
2.7414	0.088	2.7414	0.075	2.7414	0.079	2.7414	0.053	2.7414	10000	2.7414	0.094	2.7414	0.092	2.7414	0.111
2.7439	0.089	2.7439	0.094	2.7439	0.063	2.7439	0.074	2.7439	10000	2.7439	0.094	2.7439	0.11	2.7439	0.103
2.7464	0.09	2.7464	0.103	2.7464	0.086	2.7464	0.071	2.7464	10000	2.7464	0.12	2.7464	0.113	2.7464	0.108
2.749	0.089	2.749	0.091	2.749	0.071	2.749	0.058	2.7489	10000	2.7489	0.114	2.7489	0.134	2.7489	0.1
2.7515	0.1	2.7515	0.095	2.7515	0.072	2.7515	0.086	2.7514	10000	2.7514	0.111	2.7514	0.123	2.7514	0.108
2.754	0.105	2.754	0.113	2.754	0.089	2.754	0.081	2.7539	10000	2.7539	0.123	2.7539	0.111	2.7539	0.143
2.7565	0.113	2.7565	0.11	2.7565	0.101	2.7565	0.101	2.7564	10000	2.7564	0.108	2.7564	0.126	2.7564	0.14
2.759	0.115	2.759	0.118	2.759	0.106	2.759	0.106	2.7589	10000	2.7589	0.124	2.7589	0.117	2.7589	0.12
2.7614	0.124	2.7614	0.104	2.7614	0.097	2.7614	0.102	2.7614	10000	2.7614	0.126	2.7614	0.119	2.7614	0.126
2.7639	0.118	2.7639	0.114	2.7639	0.107	2.7639	0.075	2.7639	10000	2.7639	0.128	2.7639	0.14	2.7639	0.137
2.7664	0.138	2.7664	0.13	2.7664	0.102	2.7664	0.11	2.7664	10000	2.7664	0.135	2.7664	0.14	2.7664	0.139
2.769	0.14	2.769	0.131	2.769	0.113	2.769	0.082	2.7689	10000	2.7689	0.139	2.7689	0.146	2.7689	0.14
2.7715	0.155	2.7715	0.147	2.7715	0.105	2.7715	0.094	2.7714	10000	2.7714	0.15	2.7714	0.127	2.7714	0.146
2.774	0.162	2.774	0.13	2.774	0.114	2.774	0.096	2.7739	10000	2.7739	0.155	2.7739	0.137	2.7739	0.138
2.7765	0.143	2.7765	0.143	2.7765	0.123	2.7765	0.117	2.7764	10000	2.7764	0.152	2.7764	0.161	2.7764	0.168
2.779	0.161	2.779	0.15	2.779	0.117	2.779	0.106	2.7789	10000	2.7789	0.16	2.7789	0.156	2.7789	0.162
2.7814	0.172	2.7814	0.129	2.7814	0.127	2.7814	0.118	2.7814	10000	2.7814	0.18	2.7814	0.157	2.7814	0.15
2.7839	0.15	2.7839	0.133	2.7839	0.133	2.7839	0.115	2.7839	10000	2.7839	0.189	2.7839	0.164	2.7839	0.151
2.7864	0.174	2.7864	0.169	2.7864	0.134	2.7864	0.122	2.7864	10000	2.7864	0.184	2.7864	0.185	2.7864	0.168
2.789	0.185	2.789	0.185	2.789	0.143	2.789	0.108	2.7889	10000	2.7889	0.188	2.7889	0.186	2.7889	0.215
2.7915	0.143	2.7915	0.163	2.7915	0.137	2.7915	0.113	2.7914	10000	2.7914	0.194	2.7914	0.189	2.7914	0.202
2.794	0.162	2.794	0.173	2.794	0.126	2.794	0.126	2.7939	10000	2.7939	0.197	2.7939	0.19	2.7939	0.207
2.7965	0.186	2.7965	0.178	2.7965	0.149	2.7965	0.143	2.7964	10000	2.7964	0.196	2.7964	0.225	2.7964	0.199
2.799	0.193	2.799	0.18	2.799	0.156	2.799	0.142	2.7989	10000	2.7989	0.197	2.7989	0.223	2.7989	0.202
2.8015	0.179	2.8015	0.184	2.8015	0.175	2.8015	0.144	2.8014	10000	2.8014	0.249	2.8014	0.231	2.8014	0.215
2.8039	0.219	2.8039	0.171	2.8039	0.169	2.8039	0.157	2.8039	10000	2.8039	0.2	2.8039	0.235	2.8039	0.235
2.8064	0.218	2.8064	0.201	2.8064	0.179	2.8064	0.167	2.8064	10000	2.8064	0.262	2.8064	0.237	2.8064	0.246
2.8089	0.216	2.8089	0.201	2.8089	0.193	2.8089	0.154	2.8089	10000	2.8089	0.272	2.8089	0.274	2.8089	0.235
2.8115	0.232	2.8115	0.197	2.8115	0.205	2.8115	0.169	2.8114	10000	2.8114	0.281	2.8114	0.237	2.8114	0.29
2.814	0.238	2.814	0.217	2.814	0.192	2.814	0.181	2.8139	10000	2.8139	0.309	2.8139	0.282	2.8139	0.264
2.8165	0.239	2.8165	0.19	2.8165	0.218	2.8165	0.163	2.8164	10000	2.8164	0.32	2.8164	0.32	2.8164	0.305
2.819	0.252	2.819	0.226	2.819	0.213	2.819	0.188	2.8189	10000	2.8189	0.359	2.8189	0.346	2.8189	0.341
2.8215	0.248	2.8215	0.23	2.8215	0.25	2.8215	0.221	2.8214	10000	2.8214	0.339	2.8214	0.32	2.8214	0.351
2.8239	0.259	2.8239	0.243	2.8239	0.229	2.8239	0.254	2.8239	10000	2.8239	0.36	2.8239	0.35	2.8239	0.368
2.8264	0.258	2.8264	0.276	2.8264	0.242	2.8264	0.243	2.8264	10000	2.8264	0.367	2.8264	0.39	2.8264	0.388
2.8289	0.323	2.8289	0.31	2.8289	0.28	2.8289	0.294	2.8289	10000	2.8289	0.424	2.8289	0.416	2.8289	0.458
2.8315	0.343	2.8315	0.28	2.8315	0.296	2.8315	0.276	2.8314	10000	2.8314	0.465	2.8314	0.455	2.8314	0.482
2.834	0.336	2.834	0.339	2.834	0.332	2.834	0.314	2.8339	10000	2.8339	0.521	2.8339	0.526	2.8339	0.496
2.8365	0.358	2.8365	0.358	2.8365	0.362	2.8365	0.307	2.8364	10000	2.8364	0.521	2.8364	0.523	2.8364	0.512
2.839	0.345	2.839	0.377	2.839	0.363	2.839	0.399	2.8389	10000	2.8389	0.609	2.8389	0.563	2.8389	0.568
2.8415	0.438	2.8415	0.395	2.8415	0.415	2.8415	0.36	2.8414	10000	2.8414	0.602	2.8414	0.616	2.8414	0.615
2.8439	0.484	2.8439	0.464	2.8439	0.41	2.8439	0.44	2.8439	10000	2.8439	0.657	2.8439	0.678	2.8439	0.63
2.8464	0.473	2.8464	0.483	2.8464	0.478	2.8464	0.442	2.8464	10000	2.8464	0.719	2.8464	0.712	2.8464	0.712
2.8489	0.554	2.8489	0.559	2.8489	0.485	2.8489	0.463	2.8489	10000	2.8489	0.762	2.8489	0.773	2.8489	0.813
2.8515	0.601	2.8515	0.62	2.8515	0.57	2.8515	0.522	2.8514	10000	2.8514	0.836	2.8514	0.818	2.8514	0.823
2.854	0.623	2.854	0.618	2.854	0.577	2.854	0.556	2.8539	10000	2.8539	0.906	2.8539	0.889	2.8539	0.871
2.8565	0.724	2.8565	0.686	2.8565	0.64	2.8565	0.606	2.8564	10000	2.8564	0.98	2.8564	0.913	2.8564	0.941
2.859	0.735	2.859	0.746	2.859	0.707	2.859	0.668	2.8589	10000	2.8589	1.065	2.8589	1.043	2.8589	1.011
2.8615	0.789	2.8615	0.749	2.8615	0.837	2.8615	0.78	2.8614	10000	2.8614	1.056	2.8614	1.097	2.8614	1.078
2.864	0.853	2.864	0.891	2.864	0.815	2.864	0.83	2.8639	10000	2.8639	1.208	2.8639	1.192	2.8639	1.149
2.8664	0.898	2.8664	0.965	2.8664	0.946	2.8664	0.834	2.8664	10000	2.8664	1.256	2.8664	1.256	2.8664	1.24
2.8689	1.014	2.8689	1.062	2.8689	1.02	2.8689	0.978	2.8689	10000	2.8689	1.339	2.8689	1.368	2.8689	1.327
2.8714	1.142	2.8714	1.092	2.8714	1.06	2.8714	1.002	2.8714	10000	2.8714	1.424	2.8714	1.43	2.8714	1.457
2.874	1.193	2.874	1.194	2.874	1.12	2.874	1.088	2.8739	10000	2.8739	1.552	2.8739	1.5	2.8739	1.483
2.8765	1.271	2.8765	1.271	2.8765	1.304	2.8765	1.138	2.8764	10000	2.8764	1.645	2.8764	1.646	2.8764	1.623
2.879	1.402	2.879	1.421	2.879	1.351	2.879	1.363	2.8789	10000	2.8789	1.74	2.8789	1.745	2.8789	1.674
2.8815	1.487	2.8815	1.458	2.8815	1.453	2.8815	1.35	2.8814	10000	2.8814	1.83	2.8814	1.769	2.8814	1.784
2.884	1.591	2.884	1.597	2.884	1.518	2.884	1.455	2.8839	10000	2.8839	1.93	2.8839	1.879	2.8839	1.825
2.8864	1.727	2.8864	1.685	2.8864	1.607	2.8864	1.581	2.8864	10000	2.8864	1.958	2.8864	1.946	2.8864	1.953
2.8889	1.816	2.8889	1.75	2.8889	1.691	2.8889	1.705	2.8889	10000	2.8889	2.06	2.8889	2.05	2.8889	2.159
2.8914	1.896	2.8914	1.88	2.8914	1.858	2.8914	1.756	2.8914	10000	2.8914	2.199	2.8914	2.147	2.8914	2.2
2.894	2.046	2.894	1.935	2.894	1.997	2.894	1.899	2.8939	10000	2.8939	2.339	2.8939	2.247	2.8939	2.233
2.8965	2.121	2.8965	2.081	2.8965	2.105	2.8965	1.982	2.8964	10000	2.8964	2.437	2.8964	2.335	2.8964	2.245
2.899	2.343	2.899	2.15	2.899	2.215	2.899	2.06	2.8989	10000	2.8989	2.443	2.8989	2.366	2.8989	2.438
2.9015	2.341	2.9015	2.31	2.9015	2.172	2.9015	2.193	2.9014	10000	2.9014	2.508	2.9014	2.508	2.9014	2.412
2.904	2.456	2.904	2.433	2.904	2.357	2.904	2.28	2.9039	10000	2.9039	2.747	2.9039	2.545	2.9039	2.59
2.9064	2.531	2.9064	2.618	2.9064	2.475	2.9064	2.391	2.9064	10000	2.9064	2.708	2.9064	2.652	2.9064	2.678
2.9089	2.693	2.9089	2.663	2.9089	2.641	2.9089	2.426	2.9089	10000	2.9089	2.75	2.9089	2.827	2.9089	2.717
2.9114	2.704	2.9114	2.824	2.9114	2.696	2.9114	2.583	2.9114	10000	2.9114	2.882	2.9114	2.896	2.9114	2.882
2.914	2.927	2.914	2.898	2.914	2.766	2.914	2.743	2.9139	10000	2.9139	3.017	2.9139	2.89	2.9139	2.942
2.9165	2.964	2.9165	2.953	2.9165	2.856	2.9165	2.763	2.9164	10000	2.9164	2.965	2.9164	2.882	2.9164	3.031
2.919	3.127	2.919	3.013	2.919	2.881	2.919	2.781	2.9189	10000	2.9189	3.11	2.9189	3.026	2.9189	3.07
2.9215	3.112	2.9215	3.017	2.9215	3.074	2.9215	2.86	2.9214	10000	2.9214	3.124	2.9214	3.13	2.9214	3.045
2.924	3.241	2.924	3.194	2.924	3.042	2.924	2.962	2.9239	10000	2.9239	3.144	2.9239	3.111	2.9239	3.102
2.9265	3.18	2.9265	3.172	2.9265	3.136	2.9265	2.972	2.9264	10000	2.9264	3.168	2.9264	3.216	2.9264	3.115
2.9289	3.266	2.9289	3.218	2.9289	3.129	2.9289	3.04	2.9289	10000	2.9289	3.24	2.9289	3.089	2.9289	3.171
2.9314	3.28	2.9314	3.226	2.9314	3.208	2.9314	3.091	2.9314	10000	2.9314	3.257	2.9314	3.178	2.9314	3.191
2.9339	3.387	2.9339	3.428	2.9339	3.256	2.9339	3.085	2.9339	10000	2.9339	3.262	2.9339	3.177	2.9339	3.167
2.9365	3.347	2.9365	3.441	2.9365	3.311	2.9365	3.061	2.9364	10000	2.9364	3.261	2.9364	3.156	2.9364	3.216
2.939	3.472	2.939	3.372	2.939	3.192	2.939	3.108	2.9389	10000	2.9389	3.244	2.9389	3.156	2.9389	3.21
2.9415	3.335	2.9415	3.369	2.9415	3.251	2.9415	3.101	2.9414	10000	2.9414	3.107	2.9414	3.175	2.9414	3.162
2.944	3.43	2.944	3.394	2.944	3.32	2.944	3.158	2.9439	10000	2.9439	3.097	2.9439	3.18	2.9439	3.143
2.9465	3.303	2.9465	3.348	2.9465	3.225	2.9465	3.128	2.9464	10000	2.9464	3.145	2.9464	3.062	2.9464	3.064
2.9489	3.302	2.9489	3.283	2.9489	3.162	2.9489	3.085	2.9489	10000	2.9489	3.117	2.9489	2.992	2.9489	3.034
2.9514	3.346	2.9514	3.179	2.9514	3.137	2.9514	3.033	2.9514	10000	2.9514	3.148	2.9514	3.055	2.9514	2.988
2.9539	3.28	2.9539	3.209	2.9539	3.119	2.9539	3.031	2.9539	10000	2.9539	3.041	2.9539	2.916	2.9539	2.958
2.9565	3.21	2.9565	3.088	2.9565	3.089	2.9565	2.931	2.9564	10000	2.9564	2.962	2.9564	2.9	2.9564	2.799
2.959	3.161	2.959	3.049	2.959	3.072	2.959	2.897	2.9589	10000	2.9589	2.909	2.9589	2.765	2.9589	2.768
2.9615	3.018	2.9615	2.892	2.9615	2.912	2.9615	2.878	2.9614	10000	2.9614	2.708	2.9614	2.738	2.9614	2.744
2.964	2.966	2.964	2.93	2.964	2.875	2.964	2.667	2.9639	10000	2.9639	2.695	2.9639	2.598	2.9639	2.592
2.9665	2.872	2.9665	2.852	2.9665	2.729	2.9665	2.649	2.9664	10000	2.9664	2.654	2.9664	2.6	2.9664	2.423
2.9689	2.807	2.9689	2.719	2.9689	2.737	2.9689	2.574	2.9689	10000	2.9689	2.631	2.9689	2.553	2.9689	2.411
2.9714	2.669	2.9714	2.656	2.9714	2.581	2.9714	2.467	2.9714	10000	2.9714	2.515	2.9714	2.358	2.9714	2.416
2.9739	2.518	2.9739	2.548	2.9739	2.441	2.9739	2.324	2.9739	10000	2.9739	2.35	2.9739	2.233	2.9739	2.259
2.9765	2.444	2.9765	2.438	2.9765	2.368	2.9765	2.202	2.9764	10000	2.9764	2.239	2.9764	2.166	2.9764	2.176
2.979	2.341	2.979	2.288	2.979	2.263	2.979	2.236	2.9789	10000	2.9789	2.105	2.9789	2.064	2.9789	2.125
2.9815	2.212	2.9815	2.189	2.9815	2.2	2.9815	2.02	2.9814	10000	2.9814	2.023	2.9814	1.976	2.9814	2.023
2.984	2.083	2.984	2.065	2.984	2.075	2.984	1.926	2.9839	10000	2.9839	1.966	2.9839	1.892	2.9839	1.88
2.9865	1.992	2.9865	1.964	2.9865	1.949	2.9865	1.862	2.9864	10000	2.9864	1.903	2.9864	1.817	2.9864	1.786
2.989	1.874	2.989	1.89	2.989	1.84	2.989	1.722	2.9889	10000	2.9889	1.773	2.9889	1.741	2.9889	1.689
2.9914	1.809	2.9914	1.765	2.9914	1.685	2.9914	1.609	2.9914	10000	2.9914	1.619	2.9914	1.625	2.9914	1.622
2.9939	1.759	2.9939	1.67	2.9939	1.603	2.9939	1.467	2.9939	10000	2.9939	1.55	2.9939	1.547	2.9939	1.457
2.9964	1.53	2.9964	1.489	2.9964	1.425	2.9964	1.425	2.9964	10000	2.9964	1.435	2.9964	1.383	2.9964	1.403
2.999	1.439	2.999	1.426	2.999	1.386	2.999	1.354	2.9989	10000	2.9989	1.43	2.9989	1.375	2.9989	1.353
3.0015	1.366	3.0015	1.342	3.0015	1.279	3.0015	1.208	3.0014	10000	3.0014	1.276	3.0014	1.255	3.0014	1.25
3.004	1.27	3.004	1.21	3.004	1.215	3.004	1.126	3.0039	10000	3.0039	1.18	3.0039	1.166	3.0039	1.196
3.0065	1.096	3.0065	1.124	3.0065	1.106	3.0065	1.06	3.0064	10000	3.0064	1.106	3.0064	1.088	3.0064	1.126
3.009	1.033	3.009	1.056	3.009	1.004	3.009	1.031	3.0089	10000	3.0089	1.049	3.0089	1.019	3.0089	1.016
3.0114	0.97	3.0114	0.985	3.0114	0.933	3.0114	0.968	3.0114	10000	3.0114	0.966	3.0114	0.94	3.0114	0.905
3.0139	0.871	3.0139	0.888	3.0139	0.91	3.0139	0.829	3.0139	10000	3.0139	0.848	3.0139	0.881	3.0139	0.803
3.0164	0.76	3.0164	0.828	3.0164	0.824	3.0164	0.775	3.0164	10000	3.0164	0.821	3.0164	0.798	3.0164	0.778
3.019	0.746	3.019	0.74	3.019	0.711	3.019	0.704	3.0189	10000	3.0189	0.746	3.0189	0.734	3.0189	0.739
3.0215	0.703	3.0215	0.639	3.0215	0.634	3.0215	0.634	3.0214	10000	3.0214	0.691	3.0214	0.711	3.0214	0.681
3.024	0.586	3.024	0.597	3.024	0.552	3.024	0.566	3.0239	10000	3.0239	0.646	3.0239	0.644	3.0239	0.62
3.0265	0.525	3.0265	0.566	3.0265	0.53	3.0265	0.538	3.0264	10000	3.0264	0.623	3.0264	0.604	3.0264	0.552
3.029	0.539	3.029	0.49	3.029	0.492	3.029	0.483	3.0289	10000	3.0289	0.525	3.0289	0.571	3.0289	0.542
3.0314	0.519	3.0314	0.445	3.0314	0.463	3.0314	0.426	3.0314	10000	3.0314	0.503	3.0314	0.502	3.0314	0.463
3.0339	0.396	3.0339	0.409	3.0339	0.408	3.0339	0.361	3.0339	10000	3.0339	0.427	3.0339	0.447	3.0339	0.45
3.0364	0.351	3.0364	0.356	3.0364	0.361	3.0364	0.35	3.0364	10000	3.0364	0.406	3.0364	0.398	3.0364	0.402
3.039	0.326	3.039	0.313	3.039	0.335	3.039	0.326	3.0389	10000	3.0389	0.405	3.0389	0.371	3.0389	0.363
3.0415	0.302	3.0415	0.286	3.0415	0.292	3.0415	0.29	3.0414	10000	3.0414	0.35	3.0414	0.378	3.0414	0.364
3.044	0.257	3.044	0.264	3.044	0.261	3.044	0.253	3.0439	10000	3.0439	0.317	3.0439	0.355	3.0439	0.332
3.0465	0.215	3.0465	0.229	3.0465	0.253	3.0465	0.238	3.0464	10000	3.0464	0.306	3.0464	0.291	3.0464	0.314
3.049	0.21	3.049	0.231	3.049	0.215	3.049	0.237	3.0489	10000	3.0489	0.3	3.0489	0.292	3.0489	0.304
3.0515	0.198	3.0515	0.213	3.0515	0.207	3.0515	0.185	3.0514	10000	3.0514	0.272	3.0514	0.286	3.0514	0.281
3.0539	0.176	3.0539	0.178	3.0539	0.2	3.0539	0.185	3.0539	10000	3.0539	0.278	3.0539	0.26	3.0539	0.276
3.0564	0.169	3.0564	0.161	3.0564	0.181	3.0564	0.16	3.0564	10000	3.0564	0.254	3.0564	0.269	3.0564	0.259
3.0589	0.15	3.0589	0.164	3.0589	0.171	3.0589	0.159	3.0589	10000	3.0589	0.252	3.0589	0.246	3.0589	0.231
3.0615	0.132	3.0615	0.152	3.0615	0.155	3.0615	0.141	3.0614	10000	3.0614	0.226	3.0614	0.223	3.0614	0.229
3.064	0.134	3.064	0.144	3.064	0.144	3.064	0.137	3.0639	10000	3.0639	0.247	3.0639	0.21	3.0639	0.23
3.0665	0.136	3.0665	0.135	3.0665	0.161	3.0665	0.132	3.0664	10000	3.0664	0.233	3.0664	0.217	3.0664	0.234
3.069	0.13	3.069	0.125	3.069	0.137	3.069	0.136	3.0689	10000	3.0689	0.23	3.0689	0.224	3.0689	0.222
3.0715	0.124	3.0715	0.129	3.0715	0.126	3.0715	0.135	3.0714	10000	3.0714	0.215	3.0714	0.229	3.0714	0.219
3.0739	0.118	3.0739	0.128	3.0739	0.135	3.0739	0.13	3.0739	10000	3.0739	0.2	3.0739	0.251	3.0739	0.231
3.0764	0.121	3.0764	0.14	3.0764	0.131	3.0764	0.146	3.0764	10000	3.0764	0.207	3.0764	0.24	3.0764	0.246
3.0789	0.135	3.0789	0.128	3.0789	0.125	3.0789	0.136	3.0789	10000	3.0789	0.224	3.0789	0.253	3.0789	0.243
3.0815	0.131	3.0815	0.138	3.0815	0.132	3.0815	0.144	3.0814	10000	3.0814	0.239	3.0814	0.262	3.0814	0.269
3.084	0.127	3.084	0.14	3.084	0.131	3.084	0.14	3.0839	10000	3.0839	0.255	3.0839	0.272	3.0839	0.294
3.0865	0.137	3.0865	0.138	3.0865	0.139	3.0865	0.133	3.0864	10000	3.0864	0.265	3.0864	0.259	3.0864	0.277
3.089	0.128	3.089	0.142	3.089	0.144	3.089	0.159	3.0889	10000	3.0889	0.269	3.0889	0.276	3.0889	0.291
3.0915	0.141	3.0915	0.142	3.0915	0.155	3.0915	0.164	3.0914	10000	3.0914	0.283	3.0914	0.297	3.0914	0.302
3.0939	0.166	3.0939	0.122	3.0939	0.163	3.0939	0.193	3.0939	10000	3.0939	0.299	3.0939	0.306	3.0939	0.315
3.0964	0.177	3.0964	0.151	3.0964	0.176	3.0964	0.195	3.0964	10000	3.0964	0.315	3.0964	0.318	3.0964	0.322
3.0989	0.161	3.0989	0.168	3.0989	0.179	3.0989	0.199	3.0989	10000	3.0989	0.337	3.0989	0.349	3.0989	0.357
3.1015	0.167	3.1015	0.195	3.1015	0.188	3.1015	0.218	3.1014	10000	3.1014	0.35	3.1014	0.385	3.1014	0.368
3.104	0.187	3.104	0.199	3.104	0.208	3.104	0.216	3.1039	10000	3.1039	0.373	3.1039	0.384	3.1039	0.394
3.1065	0.219	3.1065	0.2	3.1065	0.202	3.1065	0.216	3.1064	10000	3.1064	0.411	3.1064	0.403	3.1064	0.398
3.109	0.218	3.109	0.208	3.109	0.211	3.109	0.252	3.1089	10000	3.1089	0.418	3.1089	0.459	3.1089	0.437
3.1115	0.239	3.1115	0.236	3.1115	0.216	3.1115	0.254	3.1114	10000	3.1114	0.44	3.1114	0.471	3.1114	0.495
3.114	0.251	3.114	0.265	3.114	0.242	3.114	0.254	3.1139	10000	3.1139	0.462	3.1139	0.507	3.1139	0.552
3.1164	0.262	3.1164	0.292	3.1164	0.277	3.1164	0.286	3.1164	10000	3.1164	0.493	3.1164	0.553	3.1164	0.586
3.1189	0.286	3.1189	0.306	3.1189	0.298	3.1189	0.307	3.1189	10000	3.1189	0.548	3.1189	0.582	3.1189	0.628
3.1215	0.279	3.1215	0.302	3.1215	0.32	3.1215	0.317	3.1214	10000	3.1214	0.582	3.1214	0.611	3.1214	0.646
3.124	0.295	3.124	0.308	3.124	0.33	3.124	0.339	3.1239	10000	3.1239	0.639	3.1239	0.665	3.1239	0.71
3.1265	0.305	3.1265	0.336	3.1265	0.331	3.1265	0.353	3.1265	10000	3.1265	0.686	3.1265	0.705	3.1265	0.755
3.129	0.333	3.129	0.35	3.129	0.348	3.129	0.368	3.129	10000	3.129	0.724	3.129	0.779	3.129	0.786
3.1315	0.357	3.1315	0.346	3.1315	0.36	3.1315	0.41	3.1315	10000	3.1315	0.807	3.1315	0.85	3.1315	0.855
3.134	0.356	3.134	0.382	3.134	0.398	3.134	0.444	3.134	10000	3.134	0.871	3.134	0.928	3.134	0.882
3.1364	0.372	3.1364	0.411	3.1364	0.452	3.1364	0.48	3.1365	10000	3.1365	0.916	3.1365	1.033	3.1365	0.986
3.1389	0.39	3.1389	0.431	3.1389	0.449	3.1389	0.501	3.139	10000	3.139	1.01	3.139	1.105	3.139	1.121
3.1414	0.408	3.1414	0.444	3.1414	0.469	3.1414	0.487	3.1415	10000	3.1415	1.087	3.1415	1.175	3.1415	1.246
3.144	0.462	3.144	0.494	3.144	0.499	3.144	0.546	3.144	10000	3.144	1.201	3.144	1.275	3.144	1.346
3.1465	0.493	3.1465	0.529	3.1465	0.527	3.1465	0.592	3.1465	10000	3.1465	1.337	3.1465	1.411	3.1465	1.493
3.149	0.485	3.149	0.516	3.149	0.525	3.149	0.611	3.149	10000	3.149	1.44	3.149	1.523	3.149	1.616
3.1515	0.53	3.1515	0.546	3.1515	0.565	3.1515	0.684	3.1515	10000	3.1515	1.544	3.1515	1.697	3.1515	1.753
3.154	0.585	3.154	0.59	3.154	0.622	3.154	0.694	3.154	10000	3.154	1.722	3.154	1.877	3.154	1.944
3.1564	0.572	3.1564	0.614	3.1564	0.649	3.1564	0.743	3.1565	10000	3.1565	1.865	3.1565	2.002	3.1565	2.139
3.1589	0.577	3.1589	0.663	3.1589	0.676	3.1589	0.778	3.159	10000	3.159	1.986	3.159	2.115	3.159	2.363
3.1614	0.617	3.1614	0.701	3.1614	0.732	3.1614	0.844	3.1615	10000	3.1615	2.244	3.1615	2.42	3.1615	2.548
3.164	0.658	3.164	0.718	3.164	0.803	3.164	0.9	3.164	10000	3.164	2.421	3.164	2.703	3.164	2.775
3.1665	0.672	3.1665	0.777	3.1665	0.836	3.1665	0.985	3.1665	10000	3.1665	2.575	3.1665	2.884	3.1665	3.064
3.169	0.73	3.169	0.844	3.169	0.866	3.169	1.076	3.169	10000	3.169	2.869	3.169	3.129	3.169	3.35
3.1715	0.776	3.1715	0.889	3.1715	0.951	3.1715	1.16	3.1715	10000	3.1715	3.189	3.1715	3.478	3.1715	3.72
3.174	0.81	3.174	0.932	3.174	1.04	3.174	1.234	3.174	10000	3.174	3.525	3.174	3.851	3.174	4.076
3.1765	0.861	3.1765	0.987	3.1765	1.144	3.1765	1.338	3.1765	10000	3.1765	3.788	3.1765	4.17	3.1765	4.473
3.1789	0.889	3.1789	1.05	3.1789	1.208	3.1789	1.478	3.179	10000	3.179	4.21	3.179	4.555	3.179	4.866
3.1814	0.955	3.1814	1.165	3.1814	1.323	3.1814	1.582	3.1815	10000	3.1815	4.664	3.1815	4.979	3.1815	5.278
3.184	1.041	3.184	1.246	3.184	1.436	3.184	1.728	3.184	10000	3.184	5.06	3.184	5.459	3.184	5.853
3.1865	1.129	3.1865	1.296	3.1865	1.533	3.1865	1.903	3.1865	10000	3.1865	5.538	3.1865	5.992	3.1865	6.463
3.189	1.215	3.189	1.445	3.189	1.688	3.189	2.061	3.189	10000	3.189	5.928	3.189	6.503	3.189	6.982
3.1915	1.318	3.1915	1.561	3.1915	1.827	3.1915	2.263	3.1915	10000	3.1915	6.427	3.1915	7.103	3.1915	7.499
3.194	1.421	3.194	1.655	3.194	1.925	3.194	2.484	3.194	10000	3.194	7.08	3.194	7.798	3.194	8.29
3.1965	1.495	3.1965	1.787	3.1965	2.078	3.1965	2.701	3.1965	10000	3.1965	7.604	3.1965	8.482	3.1965	9.057
3.1989	1.612	3.1989	1.921	3.1989	2.245	3.1989	2.988	3.199	10000	3.199	8.232	3.199	9.148	3.199	9.831
3.2014	1.782	3.2014	2.142	3.2014	2.441	3.2014	3.283	3.2015	10000	3.2015	9.059	3.2015	9.975	3.2015	10.71
3.2039	1.947	3.2039	2.299	3.2039	2.745	3.2039	3.564	3.204	10000	3.204	9.655	3.204	10.797	3.204	11.491
3.2065	2.081	3.2065	2.469	3.2065	2.976	3.2065	3.877	3.2065	10000	3.2065	10.396	3.2065	11.593	3.2065	12.438
3.209	2.177	3.209	2.692	3.209	3.247	3.209	4.222	3.209	10000	3.209	11.161	3.209	12.505	3.209	13.48
3.2115	2.31	3.2115	2.884	3.2115	3.566	3.2115	4.669	3.2115	10000	3.2115	12.127	3.2115	13.468	3.2115	14.413
3.214	2.553	3.214	3.078	3.214	3.784	3.214	5.059	3.214	10000	3.214	13.089	3.214	14.485	3.214	15.369
3.2165	2.74	3.2165	3.317	3.2165	4.062	3.2165	5.363	3.2165	10000	3.2165	13.923	3.2165	15.419	3.2165	16.493
3.2189	2.92	3.2189	3.613	3.2189	4.425	3.2189	5.845	3.219	10000	3.219	14.948	3.219	16.376	3.219	17.473
3.2214	3.158	3.2214	3.918	3.2214	4.762	3.2214	6.41	3.2215	10000	3.2215	15.934	3.2215	17.541	3.2215	18.549
3.2239	3.428	3.2239	4.196	3.2239	5.165	3.2239	6.825	3.224	10000	3.224	16.914	3.224	18.793	3.224	19.883
3.2265	3.663	3.2265	4.503	3.2265	5.63	3.2265	7.365	3.2265	10000	3.2265	18.036	3.2265	19.944	3.2265	21.108
3.229	3.923	3.229	4.817	3.229	5.943	3.229	7.99	3.229	10000	3.229	19.14	3.229	21.097	3.229	22.452
3.2315	4.208	3.2315	5.158	3.2315	6.328	3.2315	8.548	3.2315	10000	3.2315	20.004	3.2315	22.253	3.2315	23.87
3.234	4.527	3.234	5.504	3.234	6.883	3.234	9.022	3.234	10000	3.234	20.987	3.234	23.444	3.234	25.138
3.2365	4.796	3.2365	5.88	3.2365	7.319	3.2365	9.516	3.2365	10000	3.2365	22.222	3.2365	24.623	3.2365	26.199
3.239	4.996	3.239	6.269	3.239	7.66	3.239	10.141	3.239	10000	3.239	23.396	3.239	25.846	3.239	27.475
3.2414	5.3	3.2414	6.572	3.2414	8.198	3.2414	10.839	3.2415	10000	3.2415	24.501	3.2415	27.029	3.2415	28.924
3.2439	5.626	3.2439	7.006	3.2439	8.708	3.2439	11.597	3.244	10000	3.244	25.615	3.244	28.12	3.244	30.103
3.2465	5.947	3.2465	7.47	3.2465	9.194	3.2465	12.198	3.2465	10000	3.2465	26.504	3.2465	29.349	3.2465	31.429
3.249	6.252	3.249	7.782	3.249	9.692	3.249	12.906	3.249	10000	3.249	27.274	3.249	30.698	3.249	32.831
3.2515	6.516	3.2515	8.075	3.2515	10.171	3.2515	13.521	3.2515	10000	3.2515	28.336	3.2515	31.781	3.2515	34.038
3.254	6.815	3.254	8.532	3.254	10.459	3.254	13.96	3.254	10000	3.254	29.519	3.254	32.793	3.254	35.156
3.2565	7.13	3.2565	8.926	3.2565	10.919	3.2565	14.579	3.2565	10000	3.2565	30.693	3.2565	33.828	3.2565	36.185
3.259	7.422	3.259	9.231	3.259	11.491	3.259	15.326	3.259	10000	3.259	31.549	3.259	34.914	3.259	37.234
3.2614	7.696	3.2614	9.513	3.2614	11.887	3.2614	15.954	3.2615	10000	3.2615	32.193	3.2615	35.817	3.2615	38.184
3.2639	7.926	3.2639	9.755	3.2639	12.282	3.2639	16.52	3.264	10000	3.264	33.054	3.264	36.661	3.264	39.324
3.2664	8.253	3.2664	10.172	3.2664	12.648	3.2664	17.138	3.2665	10000	3.2665	33.848	3.2665	37.634	3.2665	40.059
3.269	8.392	3.269	10.403	3.269	12.975	3.269	17.451	3.269	10000	3.269	34.351	3.269	38.288	3.269	40.695
3.2715	8.498	3.2715	10.616	3.2715	13.395	3.2715	17.759	3.2715	10000	3.2715	34.805	3.2715	38.748	3.2715	41.781
3.274	8.759	3.274	10.989	3.274	13.666	3.274	18.215	3.274	10000	3.274	35.309	3.274	39.175	3.274	42.382
3.2765	8.995	3.2765	11.295	3.2765	13.864	3.2765	18.683	3.2765	10000	3.2765	35.828	3.2765	39.656	3.2765	42.589
3.279	9.189	3.279	11.556	3.279	14.099	3.279	19.014	3.279	10000	3.279	36.221	3.279	40.144	3.279	42.924
3.2814	9.266	3.2814	11.63	3.2814	14.358	3.2814	19.153	3.2815	10000	3.2815	36.434	3.2815	40.524	3.2815	43.495
3.2839	9.319	3.2839	11.693	3.2839	14.591	3.2839	19.424	3.284	10000	3.284	36.668	3.284	40.675	3.284	43.627
3.2864	9.409	3.2864	11.872	3.2864	14.66	3.2864	19.637	3.2865	10000	3.2865	36.669	3.2865	40.808	3.2865	43.508
3.289	9.496	3.289	11.818	3.289	14.782	3.289	19.705	3.289	10000	3.289	36.301	3.289	40.441	3.289	43.263
3.2915	9.492	3.2915	11.747	3.2915	14.738	3.2915	19.858	3.2915	10000	3.2915	36.069	3.2915	40.316	3.2915	43.206
3.294	9.449	3.294	11.783	3.294	14.73	3.294	19.837	3.294	10000	3.294	36.013	3.294	40.064	3.294	42.957
3.2965	9.611	3.2965	11.75	3.2965	14.778	3.2965	19.779	3.2965	10000	3.2965	35.716	3.2965	39.634	3.2965	42.417
3.299	9.495	3.299	11.737	3.299	14.657	3.299	19.63	3.299	10000	3.299	35.299	3.299	39.126	3.299	42.114
3.3015	9.251	3.3015	11.613	3.3015	14.494	3.3015	19.311	3.3015	10000	3.3015	34.795	3.3015	38.5	3.3015	41.607
3.3039	9.244	3.3039	11.43	3.3039	14.278	3.3039	19.019	3.304	10000	3.304	34.355	3.304	38.141	3.304	40.907
3.3064	9.217	3.3064	11.333	3.3064	14.093	3.3064	18.879	3.3065	10000	3.3065	33.793	3.3065	37.418	3.3065	40.084
3.309	9.004	3.309	11.181	3.309	13.916	3.309	18.651	3.309	10000	3.309	33.104	3.309	36.458	3.309	39.15
3.3115	8.794	3.3115	11.082	3.3115	13.632	3.3115	18.274	3.3115	10000	3.3115	32.258	3.3115	35.734	3.3115	38.28
3.314	8.591	3.314	10.769	3.314	13.379	3.314	17.876	3.314	10000	3.314	31.404	3.314	34.988	3.314	37.329
3.3165	8.345	3.3165	10.406	3.3165	13.063	3.3165	17.383	3.3165	10000	3.3165	30.619	3.3165	33.981	3.3165	36.381
3.319	8.171	3.319	10.177	3.319	12.635	3.319	16.993	3.319	10000	3.319	29.712	3.319	32.833	3.319	35.318
3.3215	7.896	3.3215	9.804	3.3215	12.217	3.3215	16.473	3.3215	10000	3.3215	28.684	3.3215	31.841	3.3215	33.933
3.3239	7.571	3.3239	9.447	3.3239	11.799	3.3239	15.91	3.324	10000	3.324	27.485	3.324	30.61	3.324	32.981
3.3264	7.302	3.3264	9.156	3.3264	11.338	3.3264	15.34	3.3265	10000	3.3265	26.354	3.3265	29.456	3.3265	31.724
3.3289	6.996	3.3289	8.798	3.3289	10.862	3.3289	14.636	3.329	10000	3.329	25.239	3.329	28.491	3.329	30.125
3.3315	6.713	3.3315	8.439	3.3315	10.413	3.3315	14.063	3.3315	10000	3.3315	24.196	3.3315	27.312	3.3315	28.978
3.334	6.46	3.334	7.975	3.334	9.902	3.334	13.423	3.334	10000	3.334	23.281	3.334	26.009	3.334	27.713
3.3365	6.125	3.3365	7.5	3.3365	9.378	3.3365	12.64	3.3365	10000	3.3365	22.303	3.3365	24.649	3.3365	26.364
3.339	5.817	3.339	7.198	3.339	8.94	3.339	11.997	3.339	10000	3.339	21.158	3.339	23.417	3.339	25.096
3.3415	5.53	3.3415	6.78	3.3415	8.532	3.3415	11.404	3.3415	10000	3.3415	19.866	3.3415	22.24	3.3415	24.007
3.3439	5.266	3.3439	6.349	3.3439	7.986	3.3439	10.814	3.344	10000	3.344	18.863	3.344	21.138	3.344	22.725
3.3464	4.952	3.3464	5.971	3.3464	7.433	3.3464	10.218	3.3465	10000	3.3465	17.83	3.3465	19.849	3.3465	21.195
3.3489	4.583	3.3489	5.652	3.3489	7.14	3.3489	9.52	3.349	10000	3.349	16.743	3.349	18.578	3.349	19.812
3.3515	4.343	3.3515	5.333	3.3515	6.782	3.3515	8.888	3.3515	10000	3.3515	15.794	3.3515	17.582	3.3515	18.687
3.354	4.048	3.354	5.029	3.354	6.269	3.354	8.387	3.354	10000	3.354	14.754	3.354	16.511	3.354	17.616
3.3565	3.723	3.3565	4.672	3.3565	5.814	3.3565	7.802	3.3565	10000	3.3565	13.811	3.3565	15.403	3.3565	16.48
3.359	3.453	3.359	4.265	3.359	5.399	3.359	7.202	3.359	10000	3.359	12.839	3.359	14.459	3.359	15.316
3.3615	3.244	3.3615	4.021	3.3615	5.031	3.3615	6.776	3.3615	10000	3.3615	11.969	3.3615	13.484	3.3615	14.2
3.364	3.028	3.364	3.735	3.364	4.614	3.364	6.286	3.364	10000	3.364	11.166	3.364	12.355	3.364	13.081
3.3664	2.756	3.3664	3.432	3.3664	4.215	3.3664	5.705	3.3665	10000	3.3665	10.346	3.3665	11.412	3.3665	11.987
3.3689	2.527	3.3689	3.114	3.3689	3.895	3.3689	5.25	3.369	10000	3.369	9.614	3.369	10.587	3.369	11.277
3.3715	2.283	3.3715	2.832	3.3715	3.594	3.3715	4.778	3.3715	10000	3.3715	8.82	3.3715	9.805	3.3715	10.552
3.374	2.098	3.374	2.597	3.374	3.312	3.374	4.328	3.374	10000	3.374	8.088	3.374	9.068	3.374	9.643
3.3765	1.907	3.3765	2.392	3.3765	3.069	3.3765	4.01	3.3765	10000	3.3765	7.464	3.3765	8.354	3.3765	8.817
3.379	1.711	3.379	2.228	3.379	2.805	3.379	3.636	3.379	10000	3.379	6.821	3.379	7.647	3.379	8.154
3.3815	1.599	3.3815	1.992	3.3815	2.491	3.3815	3.292	3.3815	10000	3.3815	6.194	3.3815	6.938	3.3815	7.502
3.384	1.451	3.384	1.779	3.384	2.204	3.384	2.992	3.384	10000	3.384	5.677	3.384	6.241	3.384	6.782
3.3864	1.289	3.3864	1.657	3.3864	1.958	3.3864	2.689	3.3865	10000	3.3865	5.18	3.3865	5.616	3.3865	6.155
3.3889	1.161	3.3889	1.506	3.3889	1.765	3.3889	2.428	3.389	10000	3.389	4.689	3.389	5.149	3.389	5.66
3.3914	1.074	3.3914	1.353	3.3914	1.606	3.3914	2.177	3.3915	10000	3.3915	4.305	3.3915	4.765	3.3915	5.118
3.394	0.985	3.394	1.207	3.394	1.501	3.394	1.955	3.394	10000	3.394	3.885	3.394	4.306	3.394	4.541
3.3965	0.855	3.3965	1.084	3.3965	1.362	3.3965	1.816	3.3965	10000	3.3965	3.484	3.3965	3.854	3.3965	4.074
3.399	0.779	3.399	0.947	3.399	1.168	3.399	1.621	3.399	10000	3.399	3.195	3.399	3.521	3.399	3.751
3.4015	0.704	3.4015	0.842	3.4015	1.013	3.4015	1.43	3.4015	10000	3.4015	2.88	3.4015	3.204	3.4015	3.449
3.404	0.617	3.404	0.758	3.404	0.908	3.404	1.291	3.404	10000	3.404	2.582	3.404	2.885	3.404	3.077
3.4064	0.559	3.4064	0.664	3.4064	0.83	3.4064	1.119	3.4065	10000	3.4065	2.33	3.4065	2.612	3.4065	2.797
3.4089	0.495	3.4089	0.61	3.4089	0.796	3.4089	1.006	3.409	10000	3.409	2.134	3.409	2.422	3.409	2.538
3.4114	0.434	3.4114	0.542	3.4114	0.723	3.4114	0.936	3.4115	10000	3.4115	1.933	3.4115	2.19	3.4115	2.292
3.414	0.379	3.414	0.468	3.414	0.611	3.414	0.817	3.414	10000	3.414	1.728	3.414	1.984	3.414	2.085
3.4165	0.347	3.4165	0.428	3.4165	0.531	3.4165	0.721	3.4165	10000	3.4165	1.628	3.4165	1.855	3.4165	1.947
3.419	0.311	3.419	0.389	3.419	0.472	3.419	0.665	3.419	10000	3.419	1.491	3.419	1.645	3.419	1.812
3.4215	0.282	3.4215	0.321	3.4215	0.444	3.4215	0.6	3.4215	10000	3.4215	1.35	3.4215	1.436	3.4215	1.616
3.424	0.258	3.424	0.317	3.424	0.395	3.424	0.547	3.424	10000	3.424	1.296	3.424	1.36	3.424	1.485
3.4265	0.242	3.4265	0.301	3.4265	0.349	3.4265	0.534	3.4265	10000	3.4265	1.194	3.4265	1.31	3.4265	1.414
3.4289	0.231	3.4289	0.274	3.4289	0.346	3.4289	0.496	3.429	10000	3.429	1.118	3.429	1.226	3.429	1.275
3.4314	0.218	3.4314	0.274	3.4314	0.314	3.4314	0.458	3.4315	10000	3.4315	1.09	3.4315	1.145	3.4315	1.236
3.434	0.209	3.434	0.243	3.434	0.293	3.434	0.408	3.434	10000	3.434	1.026	3.434	1.083	3.434	1.233
3.4365	0.197	3.4365	0.232	3.4365	0.284	3.4365	0.372	3.4365	10000	3.4365	0.986	3.4365	1.077	3.4365	1.211
3.439	0.193	3.439	0.234	3.439	0.275	3.439	0.374	3.439	10000	3.439	0.941	3.439	1.092	3.439	1.177
3.4415	0.193	3.4415	0.21	3.4415	0.272	3.4415	0.37	3.4415	10000	3.4415	0.971	3.4415	1.059	3.4415	1.136
3.444	0.192	3.444	0.221	3.444	0.268	3.444	0.365	3.444	10000	3.444	0.978	3.444	1.07	3.444	1.175
3.4465	0.199	3.4465	0.246	3.4465	0.296	3.4465	0.365	3.4465	10000	3.4465	0.964	3.4465	1.078	3.4465	1.196
3.4489	0.195	3.4489	0.237	3.4489	0.305	3.4489	0.351	3.449	10000	3.449	0.987	3.449	1.098	3.449	1.213
3.4514	0.2	3.4514	0.227	3.4514	0.298	3.4514	0.366	3.4515	10000	3.4515	1.027	3.4515	1.134	3.4515	1.21
3.4539	0.212	3.4539	0.241	3.4539	0.302	3.4539	0.384	3.454	10000	3.454	1.098	3.454	1.177	3.454	1.253
3.4565	0.211	3.4565	0.27	3.4565	0.328	3.4565	0.407	3.4565	10000	3.4565	1.178	3.4565	1.221	3.4565	1.331
3.459	0.227	3.459	0.282	3.459	0.353	3.459	0.417	3.459	10000	3.459	1.193	3.459	1.283	3.459	1.456
3.4615	0.247	3.4615	0.293	3.4615	0.363	3.4615	0.444	3.4615	10000	3.4615	1.254	3.4615	1.377	3.4615	1.508
3.464	0.264	3.464	0.295	3.464	0.382	3.464	0.498	3.464	10000	3.464	1.323	3.464	1.496	3.464	1.555
3.4665	0.286	3.4665	0.325	3.4665	0.425	3.4665	0.535	3.4665	10000	3.4665	1.388	3.4665	1.603	3.4665	1.662
3.4689	0.314	3.4689	0.363	3.4689	0.449	3.4689	0.555	3.469	10000	3.469	1.47	3.469	1.634	3.469	1.755
3.4714	0.32	3.4714	0.38	3.4714	0.452	3.4714	0.6	3.4715	10000	3.4715	1.55	3.4715	1.793	3.4715	1.877
3.4739	0.341	3.4739	0.427	3.4739	0.485	3.4739	0.65	3.474	10000	3.474	1.672	3.474	1.909	3.474	1.973
3.4765	0.379	3.4765	0.455	3.4765	0.526	3.4765	0.715	3.4765	10000	3.4765	1.798	3.4765	1.967	3.4765	2.097
3.479	0.402	3.479	0.443	3.479	0.552	3.479	0.738	3.479	10000	3.479	1.888	3.479	2.058	3.479	2.286
3.4815	0.408	3.4815	0.508	3.4815	0.603	3.4815	0.793	3.4815	10000	3.4815	2.028	3.4815	2.19	3.4815	2.426
3.484	0.463	3.484	0.573	3.484	0.666	3.484	0.864	3.484	10000	3.484	2.12	3.484	2.362	3.484	2.478
3.4865	0.487	3.4865	0.575	3.4865	0.707	3.4865	0.902	3.4865	10000	3.4865	2.295	3.4865	2.527	3.4865	2.679
3.489	0.524	3.489	0.601	3.489	0.739	3.489	0.968	3.489	10000	3.489	2.472	3.489	2.622	3.489	2.995
3.4914	0.576	3.4914	0.658	3.4914	0.811	3.4914	1.064	3.4915	10000	3.4915	2.601	3.4915	2.783	3.4915	3.147
3.4939	0.624	3.4939	0.726	3.4939	0.868	3.4939	1.154	3.494	10000	3.494	2.753	3.494	2.962	3.494	3.241
3.4965	0.657	3.4965	0.791	3.4965	0.944	3.4965	1.253	3.4965	10000	3.4965	2.821	3.4965	3.149	3.4965	3.348
3.499	0.723	3.499	0.832	3.499	1.008	3.499	1.342	3.499	10000	3.499	2.999	3.499	3.277	3.499	3.518
3.5015	0.777	3.5015	0.888	3.5015	1.079	3.5015	1.385	3.5015	10000	3.5015	3.18	3.5015	3.45	3.5015	3.722
3.504	0.814	3.504	0.974	3.504	1.128	3.504	1.46	3.504	10000	3.504	3.353	3.504	3.653	3.504	3.9
3.5065	0.85	3.5065	1.033	3.5065	1.211	3.5065	1.527	3.5065	10000	3.5065	3.463	3.5065	3.772	3.5065	4.033
3.509	0.885	3.509	1.063	3.509	1.278	3.509	1.636	3.509	10000	3.509	3.662	3.509	3.949	3.509	4.254
3.5114	0.958	3.5114	1.131	3.5114	1.331	3.5114	1.756	3.5115	10000	3.5115	3.786	3.5115	4.214	3.5115	4.482
3.5139	1.012	3.5139	1.206	3.5139	1.44	3.5139	1.841	3.514	10000	3.514	3.912	3.514	4.354	3.514	4.656
3.5164	1.066	3.5164	1.192	3.5164	1.506	3.5164	1.919	3.5165	10000	3.5165	4.143	3.5165	4.536	3.5165	4.875
3.519	1.118	3.519	1.264	3.519	1.591	3.519	2.071	3.519	10000	3.519	4.345	3.519	4.768	3.519	4.977
3.5215	1.146	3.5215	1.377	3.5215	1.711	3.5215	2.18	3.5215	10000	3.5215	4.374	3.5215	5.035	3.5215	5.162
3.524	1.203	3.524	1.468	3.524	1.814	3.524	2.262	3.524	10000	3.524	4.51	3.524	5.119	3.524	5.461
3.5265	1.253	3.5265	1.548	3.5265	1.863	3.5265	2.333	3.5265	10000	3.5265	4.667	3.5265	5.196	3.5265	5.616
3.529	1.295	3.529	1.581	3.529	1.833	3.529	2.495	3.529	10000	3.529	4.841	3.529	5.372	3.529	5.671
3.5314	1.332	3.5314	1.635	3.5314	1.986	3.5314	2.534	3.5315	10000	3.5315	4.923	3.5315	5.522	3.5315	5.902
3.5339	1.421	3.5339	1.694	3.5339	2.076	3.5339	2.608	3.534	10000	3.534	5.074	3.534	5.62	3.534	6.018
3.5364	1.463	3.5364	1.757	3.5364	2.176	3.5364	2.642	3.5365	10000	3.5365	5.325	3.5365	5.76	3.5365	6.13
3.539	1.516	3.539	1.815	3.539	2.227	3.539	2.726	3.539	10000	3.539	5.482	3.539	5.876	3.539	6.362
3.5415	1.558	3.5415	1.844	3.5415	2.262	3.5415	2.797	3.5415	10000	3.5415	5.513	3.5415	5.994	3.5415	6.377
3.544	1.618	3.544	1.88	3.544	2.299	3.544	2.914	3.544	10000	3.544	5.654	3.544	6.015	3.544	6.507
3.5465	1.648	3.5465	1.962	3.5465	2.349	3.5465	3.031	3.5465	10000	3.5465	5.62	3.5465	6.08	3.5465	6.585
3.549	1.645	3.549	2.001	3.549	2.334	3.549	3.063	3.549	10000	3.549	5.653	3.549	6.258	3.549	6.647
3.5515	1.628	3.5515	2.037	3.5515	2.469	3.5515	3.166	3.5515	10000	3.5515	5.736	3.5515	6.25	3.5515	6.754
3.5539	1.733	3.5539	2.03	3.5539	2.467	3.5539	3.227	3.554	10000	3.554	5.791	3.554	6.406	3.554	6.799
3.5564	1.767	3.5564	2.03	3.5564	2.49	3.5564	3.156	3.5565	10000	3.5565	5.826	3.5565	6.344	3.5565	6.851
3.559	1.708	3.559	2.117	3.559	2.517	3.559	3.173	3.559	10000	3.559	5.787	3.559	6.509	3.559	6.851
3.5615	1.719	3.5615	2.125	3.5615	2.519	3.5615	3.209	3.5615	10000	3.5615	5.863	3.5615	6.534	3.5615	6.708
3.564	1.73	3.564	2.048	3.564	2.549	3.564	3.229	3.564	10000	3.564	5.726	3.564	6.408	3.564	6.827
3.5665	1.734	3.5665	2.127	3.5665	2.536	3.5665	3.254	3.5665	10000	3.5665	5.775	3.5665	6.517	3.5665	6.821
3.569	1.754	3.569	2.103	3.569	2.538	3.569	3.279	3.569	10000	3.569	5.764	3.569	6.404	3.569	6.737
3.5715	1.802	3.5715	2.071	3.5715	2.574	3.5715	3.284	3.5715	10000	3.5715	5.68	3.5715	6.344	3.5715	6.719
3.5739	1.811	3.5739	2.078	3.5739	2.557	3.5739	3.25	3.574	10000	3.574	5.672	3.574	6.357	3.574	6.711
3.5764	1.763	3.5764	2.08	3.5764	2.535	3.5764	3.274	3.5765	10000	3.5765	5.558	3.5765	6.174	3.5765	6.607
3.5789	1.766	3.5789	2.097	3.5789	2.494	3.5789	3.26	3.579	10000	3.579	5.56	3.579	6.181	3.579	6.403
3.5815	1.733	3.5815	2.027	3.5815	2.438	3.5815	3.188	3.5815	10000	3.5815	5.559	3.5815	6.03	3.5815	6.274
3.584	1.726	3.584	2.009	3.584	2.435	3.584	3.049	3.584	10000	3.584	5.363	3.584	5.798	3.584	6.145
3.5865	1.733	3.5865	1.941	3.5865	2.431	3.5865	3.018	3.5865	10000	3.5865	5.083	3.5865	5.659	3.5865	6.098
3.589	1.688	3.589	1.896	3.589	2.334	3.589	2.974	3.589	10000	3.589	5.119	3.589	5.676	3.589	5.915
3.5915	1.582	3.5915	1.902	3.5915	2.194	3.5915	2.976	3.5915	10000	3.5915	4.902	3.5915	5.443	3.5915	5.812
3.5939	1.568	3.5939	1.875	3.5939	2.163	3.5939	2.805	3.594	10000	3.594	4.73	3.594	5.159	3.594	5.641
3.5964	1.574	3.5964	1.807	3.5964	2.201	3.5964	2.753	3.5965	10000	3.5965	4.684	3.5965	5.102	3.5965	5.41
3.5989	1.501	3.5989	1.77	3.5989	2.108	3.5989	2.737	3.599	10000	3.599	4.493	3.599	4.883	3.599	5.241
3.6015	1.473	3.6015	1.741	3.6015	2.072	3.6015	2.533	3.6015	10000	3.6015	4.239	3.6015	4.72	3.6015	5.113
3.604	1.375	3.604	1.666	3.604	1.923	3.604	2.521	3.604	10000	3.604	4.253	3.604	4.63	3.604	4.881
3.6065	1.311	3.6065	1.592	3.6065	1.814	3.6065	2.413	3.6065	10000	3.6065	4.022	3.6065	4.471	3.6065	4.759
3.609	1.3	3.609	1.535	3.609	1.788	3.609	2.314	3.609	10000	3.609	3.798	3.609	4.348	3.609	4.497
3.6115	1.22	3.6115	1.457	3.6115	1.74	3.6115	2.184	3.6115	10000	3.6115	3.628	3.6115	4.112	3.6115	4.226
3.614	1.203	3.614	1.382	3.614	1.668	3.614	2.065	3.614	10000	3.614	3.574	3.614	3.807	3.614	4.041
3.6164	1.174	3.6164	1.326	3.6164	1.581	3.6164	2.044	3.6165	10000	3.6165	3.393	3.6165	3.685	3.6165	3.929
3.6189	1.097	3.6189	1.327	3.6189	1.519	3.6189	1.938	3.619	10000	3.619	3.243	3.619	3.434	3.619	3.705
3.6215	1.069	3.6215	1.209	3.6215	1.473	3.6215	1.842	3.6215	10000	3.6215	3.001	3.6215	3.239	3.6215	3.574
3.624	0.947	3.624	1.2	3.624	1.412	3.624	1.832	3.624	10000	3.624	2.81	3.624	3.008	3.624	3.336
3.6265	0.977	3.6265	1.082	3.6265	1.34	3.6265	1.597	3.6265	10000	3.6265	2.667	3.6265	2.92	3.6265	3.19
3.629	0.915	3.629	1.045	3.629	1.227	3.629	1.573	3.629	10000	3.629	2.437	3.629	2.757	3.629	2.952
3.6315	0.857	3.6315	1.023	3.6315	1.165	3.6315	1.47	3.6315	10000	3.6315	2.363	3.6315	2.573	3.6315	2.798
3.634	0.81	3.634	0.909	3.634	1.095	3.634	1.384	3.634	10000	3.634	2.252	3.634	2.41	3.634	2.651
3.6364	0.748	3.6364	0.855	3.6364	1.031	3.6364	1.272	3.6365	10000	3.6365	2.101	3.6365	2.22	3.6365	2.405
3.6389	0.75	3.6389	0.829	3.6389	0.965	3.6389	1.226	3.639	10000	3.639	1.988	3.639	2.162	3.639	2.273
3.6414	0.651	3.6414	0.771	3.6414	0.884	3.6414	1.089	3.6415	10000	3.6415	1.75	3.6415	1.97	3.6415	2.075
3.644	0.599	3.644	0.704	3.644	0.836	3.644	0.985	3.644	10000	3.644	1.671	3.644	1.896	3.644	1.951
3.6465	0.585	3.6465	0.695	3.6465	0.792	3.6465	0.993	3.6465	10000	3.6465	1.653	3.6465	1.711	3.6465	1.915
3.649	0.548	3.649	0.636	3.649	0.747	3.649	0.93	3.649	10000	3.649	1.459	3.649	1.634	3.649	1.681
3.6515	0.523	3.6515	0.638	3.6515	0.689	3.6515	0.841	3.6515	10000	3.6515	1.309	3.6515	1.468	3.6515	1.538
3.654	0.483	3.654	0.575	3.654	0.613	3.654	0.773	3.654	10000	3.654	1.226	3.654	1.4	3.654	1.432
3.6564	0.459	3.6564	0.524	3.6564	0.578	3.6564	0.704	3.6565	10000	3.6565	1.123	3.6565	1.268	3.6565	1.307
3.6589	0.45	3.6589	0.485	3.6589	0.56	3.6589	0.65	3.659	10000	3.659	1.072	3.659	1.168	3.659	1.203
3.6614	0.419	3.6614	0.481	3.6614	0.53	3.6614	0.63	3.6615	10000	3.6615	0.958	3.6615	1.062	3.6615	1.117
3.664	0.379	3.664	0.432	3.664	0.502	3.664	0.627	3.664	10000	3.664	0.93	3.664	0.979	3.664	1.045
3.6665	0.369	3.6665	0.407	3.6665	0.479	3.6665	0.539	3.6665	10000	3.6665	0.836	3.6665	0.916	3.6665	0.91
3.669	0.349	3.669	0.365	3.669	0.427	3.669	0.46	3.669	10000	3.669	0.734	3.669	0.818	3.669	0.828
3.6715	0.321	3.6715	0.329	3.6715	0.384	3.6715	0.433	3.6715	10000	3.6715	0.69	3.6715	0.76	3.6715	0.776
3.674	0.304	3.674	0.34	3.674	0.336	3.674	0.427	3.674	10000	3.674	0.639	3.674	0.678	3.674	0.691
3.6765	0.302	3.6765	0.311	3.6765	0.311	3.6765	0.371	3.6765	10000	3.6765	0.62	3.6765	0.609	3.6765	0.662
3.6789	0.259	3.6789	0.272	3.6789	0.279	3.6789	0.364	3.679	10000	3.679	0.562	3.679	0.518	3.679	0.55
3.6814	0.23	3.6814	0.278	3.6814	0.285	3.6814	0.34	3.6815	10000	3.6815	0.477	3.6815	0.488	3.6815	0.552
3.684	0.194	3.684	0.232	3.684	0.261	3.684	0.319	3.684	10000	3.684	0.406	3.684	0.449	3.684	0.478
3.6865	0.209	3.6865	0.225	3.6865	0.234	3.6865	0.269	3.6865	10000	3.6865	0.375	3.6865	0.413	3.6865	0.44
3.689	0.217	3.689	0.192	3.689	0.229	3.689	0.246	3.689	10000	3.689	0.356	3.689	0.397	3.689	0.381
3.6915	0.188	3.6915	0.207	3.6915	0.22	3.6915	0.244	3.6915	10000	3.6915	0.293	3.6915	0.312	3.6915	0.345
3.694	0.18	3.694	0.206	3.694	0.19	3.694	0.194	3.694	10000	3.694	0.273	3.694	0.319	3.694	0.321
3.6965	0.166	3.6965	0.186	3.6965	0.176	3.6965	0.196	3.6965	10000	3.6965	0.269	3.6965	0.291	3.6965	0.268
3.6989	0.159	3.6989	0.185	3.6989	0.164	3.6989	0.18	3.699	10000	3.699	0.247	3.699	0.258	3.699	0.246
3.7014	0.147	3.7014	0.161	3.7014	0.16	3.7014	0.181	3.7015	10000	3.7015	0.236	3.7015	0.215	3.7015	0.213
3.7039	0.126	3.7039	0.156	3.7039	0.146	3.7039	0.163	3.704	10000	3.704	0.203	3.704	0.21	3.704	0.211
3.7065	0.11	3.7065	0.146	3.7065	0.127	3.7065	0.142	3.7065	10000	3.7065	0.172	3.7065	0.173	3.7065	0.22
3.709	0.127	3.709	0.134	3.709	0.129	3.709	0.139	3.709	10000	3.709	0.168	3.709	0.162	3.709	0.18
3.7115	0.124	3.7115	0.119	3.7115	0.117	3.7115	0.116	3.7115	10000	3.7115	0.172	3.7115	0.145	3.7115	0.162
3.714	0.112	3.714	0.109	3.714	0.106	3.714	0.117	3.714	10000	3.714	0.124	3.714	0.128	3.714	0.13
3.7165	0.1	3.7165	0.103	3.7165	0.092	3.7165	0.114	3.7165	10000	3.7165	0.106	3.7165	0.128	3.7165	0.136
3.7189	0.084	3.7189	0.093	3.7189	0.091	3.7189	0.096	3.719	10000	3.719	0.107	3.719	0.099	3.719	0.116
3.7214	0.08	3.7214	0.08	3.7214	0.086	3.7214	0.098	3.7215	10000	3.7215	0.105	3.7215	0.09	3.7215	0.091
3.7239	0.084	3.7239	0.074	3.7239	0.086	3.7239	0.084	3.724	10000	3.724	0.075	3.724	0.074	3.724	0.084
3.7265	0.075	3.7265	0.064	3.7265	0.08	3.7265	0.088	3.7265	10000	3.7265	0.09	3.7265	0.078	3.7265	0.085
3.729	0.078	3.729	0.072	3.729	0.073	3.729	0.068	3.729	10000	3.729	0.069	3.729	0.068	3.729	0.09
3.7315	0.066	3.7315	0.062	3.7315	0.063	3.7315	0.066	3.7315	10000	3.7315	0.067	3.7315	0.07	3.7315	0.072
3.734	0.066	3.734	0.06	3.734	0.06	3.734	0.073	3.734	10000	3.734	0.055	3.734	0.061	3.734	0.063
3.7365	0.056	3.7365	0.078	3.7365	0.044	3.7365	0.059	3.7365	10000	3.7365	0.061	3.7365	0.064	3.7365	0.044
3.739	0.058	3.739	0.051	3.739	0.046	3.739	0.049	3.739	10000	3.739	0.054	3.739	0.051	3.739	0.052
3.7414	0.052	3.7414	0.053	3.7414	0.051	3.7414	0.05	3.7415	10000	3.7415	0.048	3.7415	0.044	3.7415	0.035
3.7439	0.041	3.7439	0.047	3.7439	0.042	3.7439	0.042	3.744	10000	3.744	0.033	3.744	0.045	3.744	0.044
3.7465	0.046	3.7465	0.038	3.7465	0.033	3.7465	0.036	3.7465	10000	3.7465	0.03	3.7465	0.039	3.7465	0.036
3.749	0.042	3.749	0.032	3.749	0.033	3.749	0.041	3.749	10000	3.749	0.046	3.749	0.049	3.749	0.033
3.7515	0.036	3.7515	0.035	3.7515	0.046	3.7515	0.039	3.7515	10000	3.7515	0.022	3.7515	0.043	3.7515	0.028
3.754	0.031	3.754	0.032	3.754	0.024	3.754	0.032	3.754	10000	3.754	0.032	3.754	0.029	3.754	0.033
3.7565	0.035	3.7565	0.029	3.7565	0.018	3.7565	0.029	3.7565	10000	3.7565	0.03	3.7565	0.031	3.7565	0.032
3.759	0.039	3.759	0.034	3.759	0.026	3.759	0.031	3.759	10000	3.759	0.028	3.759	0.021	3.759	0.022
3.7614	0.029	3.7614	0.029	3.7614	0.027	3.7614	0.024	3.7615	10000	3.7615	0.026	3.7615	0.02	3.7615	0.026
3.7639	0.024	3.7639	0.037	3.7639	0.02	3.7639	0.022	3.764	10000	3.764	0.023	3.764	0.023	3.764	0.018
3.7664	0.017	3.7664	0.023	3.7664	0.018	3.7664	0.022	3.7665	10000	3.7665	0.021	3.7665	0.022	3.7665	0.016
3.769	0.017	3.769	0.026	3.769	0.024	3.769	0.025	3.769	10000	3.769	0.016	3.769	0.02	3.769	0.021
3.7715	0.023	3.7715	0.028	3.7715	0.02	3.7715	0.019	3.7715	10000	3.7715	0.016	3.7715	0.016	3.7715	0.018
3.774	0.029	3.774	0.015	3.774	0.021	3.774	0.022	3.774	10000	3.774	0.009	3.774	0.017	3.774	0.018
3.7765	0.013	3.7765	0.02	3.7765	0.024	3.7765	0.015	3.7765	10000	3.7765	0.013	3.7765	0.016	3.7765	0.011
3.779	0.015	3.779	0.012	3.779	0.016	3.779	0.018	3.779	10000	3.779	0.017	3.779	0.014	3.779	0.015
3.7814	0.015	3.7814	0.016	3.7814	0.021	3.7814	0.012	3.7815	10000	3.7815	0.019	3.7815	0.017	3.7815	0.015
3.7839	0.018	3.7839	0.013	3.7839	0.021	3.7839	0.009	3.784	10000	3.784	0.017	3.784	0.009	3.784	0.014
3.7864	0.01	3.7864	0.02	3.7864	0.014	3.7864	0.01	3.7865	10000	3.7865	0.012	3.7865	0.009	3.7865	0.007
3.789	0.013	3.789	0.016	3.789	0.011	3.789	0.018	3.789	10000	3.789	0.008	3.789	0.012	3.789	0.014
3.7915	0.009	3.7915	0.01	3.7915	0.01	3.7915	0.01	3.7915	10000	3.7915	0.013	3.7915	0.011	3.7915	0.016
3.794	0.014	3.794	0.014	3.794	0.014	3.794	0.009	3.794	10000	3.794	0.006	3.794	0.009	3.794	0.014
3.7965	0.009	3.7965	0.01	3.7965	0.014	3.7965	0.012	3.7965	10000	3.7965	0.009	3.7965	0.009	3.7965	0.011
3.799	0.017	3.799	0.007	3.799	0.013	3.799	0.011	3.799	10000	3.799	0.013	3.799	0.013	3.799	0.01
3.8015	0.015	3.8015	0.008	3.8015	0.012	3.8015	0.009	3.8015	10000	3.8015	0.01	3.8015	0.012	3.8015	0.011
3.8039	0.012	3.8039	0.008	3.8039	0.008	3.8039	0.011	3.804	10000	3.804	0.011	3.804	0.012	3.804	0.01
3.8064	0.01	3.8064	0.011	3.8064	0.011	3.8064	0.006	3.8065	10000	3.8065	0.018	3.8065	0.006	3.8065	0.011
3.809	0.014	3.809	0.019	3.809	0.011	3.809	0.004	3.809	10000	3.809	0.008	3.809	0.01	3.809	0.012
3.8115	0.014	3.8115	0.01	3.8115	0.009	3.8115	0.012	3.8115	10000	3.8115	0.01	3.8115	0.012	3.8115	0.01
3.814	0.006	3.814	0.008	3.814	0.013	3.814	0.012	3.814	10000	3.814	0.011	3.814	0.007	3.814	0.006
3.8165	0.006	3.8165	0.012	3.8165	0.006	3.8165	0.01	3.8165	10000	3.8165	0.01	3.8165	0.005	3.8165	0.009
3.819	0.009	3.819	0.004	3.819	0.004	3.819	0.007	3.819	10000	3.819	0.009	3.819	0.008	3.819	0.006
3.8215	0.006	3.8215	0.013	3.8215	0.003	3.8215	0.008	3.8215	10000	3.8215	0.007	3.8215	0.012	3.8215	0.014
3.8239	0.006	3.8239	0.015	3.8239	0.009	3.8239	0.007	3.824	10000	3.824	0.006	3.824	0.008	3.824	0.009
3.8264	0.006	3.8264	0.006	3.8264	0.004	3.8264	0.011	3.8265	10000	3.8265	0.009	3.8265	0.009	3.8265	0.006
3.8289	0.008	3.8289	0.007	3.8289	0.011	3.8289	0.01	3.829	10000	3.829	0.005	3.829	0.008	3.829	0.007
3.8315	0.006	3.8315	0.003	3.8315	0.006	3.8315	0.009	3.8315	10000	3.8315	0.008	3.8315	0.007	3.8315	0.011
3.834	0.005	3.834	0.004	3.834	0.007	3.834	0.002	3.834	10000	3.834	0.006	3.834	0.007	3.834	0.01
3.8365	0.003	3.8365	0.01	3.8365	0.006	3.8365	0.009	3.8365	10000	3.8365	0.006	3.8365	0.015	3.8365	0.009
3.839	0.007	3.839	0.01	3.839	0.004	3.839	0.008	3.839	10000	3.839	0.01	3.839	0.01	3.839	0.009
3.8415	0.008	3.8415	0.005	3.8415	0.003	3.8415	0.012	3.8415	10000	3.8415	0.012	3.8415	0.001	3.8415	0.008
3.8439	0.005	3.8439	0.006	3.8439	0.005	3.8439	0.011	3.844	10000	3.844	0.011	3.844	0.005	3.844	0.003
3.8464	0.008	3.8464	0.011	3.8464	0.006	3.8464	0.005	3.8465	10000	3.8465	0.009	3.8465	0.007	3.8465	0.008
3.8489	0.005	3.8489	0.004	3.8489	0.006	3.8489	0.004	3.849	10000	3.849	0.012	3.849	0.005	3.849	0.012
3.8515	0.007	3.8515	0.006	3.8515	0.012	3.8515	0.007	3.8515	10000	3.8515	0.014	3.8515	0.008	3.8515	0.006
3.854	0.011	3.854	0.007	3.854	0.012	3.854	0.004	3.854	10000	3.854	0.007	3.854	0.013	3.854	0.013
3.8565	0.007	3.8565	0.008	3.8565	0.012	3.8565	0.006	3.8565	10000	3.8565	0.011	3.8565	0.008	3.8565	0.011
3.859	0.004	3.859	0.009	3.859	0.008	3.859	0.006	3.859	10000	3.859	0.009	3.859	0.007	3.859	0.005
3.8615	0.005	3.8615	0.005	3.8615	0.012	3.8615	0.004	3.8615	10000	3.8615	0.007	3.8615	0.01	3.8615	0.006
3.864	0.013	3.864	0.01	3.864	0.008	3.864	0.008	3.864	10000	3.864	0.006	3.864	0.003	3.864	0.006
3.8664	0.01	3.8664	0.005	3.8664	0.006	3.8664	0.013	3.8665	10000	3.8665	0.005	3.8665	0.008	3.8665	0.011
3.8689	0.007	3.8689	0.011	3.8689	0.011	3.8689	0.008	3.869	10000	3.869	0.01	3.869	0.012	3.869	0.004
3.8715	0.007	3.8715	0.01	3.8715	0.007	3.8715	0.011	3.8715	10000	3.8715	0.014	3.8715	0.004	3.8715	0.009
3.874	0.009	3.874	0.012	3.874	0.011	3.874	0.007	3.874	10000	3.874	0.007	3.874	0.002	3.874	0.018
3.8765	0.006	3.8765	0.004	3.8765	0.009	3.8765	0.007	3.8765	10000	3.8765	0.008	3.8765	0.011	3.8765	0.014
3.879	0.01	3.879	0.006	3.879	0.009	3.879	0.01	3.879	10000	3.879	0.003	3.879	0.008	3.879	0.008
3.8815	0.005	3.8815	0.015	3.8815	0.012	3.8815	0.012	3.8815	10000	3.8815	0.01	3.8815	0.011	3.8815	0.016
3.884	0.006	3.884	0.007	3.884	0.006	3.884	0.01	3.884	10000	3.884	0.006	3.884	0.012	3.884	0.011
3.8864	0.005	3.8864	0.01	3.8864	0.011	3.8864	0.004	3.8865	10000	3.8865	0.016	3.8865	0.012	3.8865	0.01
3.8889	0.009	3.8889	0.01	3.8889	0.007	3.8889	0.012	3.889	10000	3.889	0.005	3.889	0.012	3.889	0.003
3.8914	0.007	3.8914	0.008	3.8914	0.009	3.8914	0.013	3.8915	10000	3.8915	0.012	3.8915	0.011	3.8915	0.006
3.894	0.011	3.894	0.011	3.894	0.01	3.894	0.008	3.894	10000	3.894	0.013	3.894	0.007	3.894	0.007
3.8965	0.01	3.8965	0.013	3.8965	0.01	3.8965	0.006	3.8965	10000	3.8965	0.007	3.8965	0.014	3.8965	0.008
3.899	0.012	3.899	0.009	3.899	0.01	3.899	0.011	3.899	10000	3.899	0.01	3.899	0.01	3.899	0.009
3.9015	0.014	3.9015	0.008	3.9015	0.009	3.9015	0.012	3.9015	10000	3.9015	0.012	3.9015	0.006	3.9015	0.013
3.904	0.005	3.904	0.014	3.904	0.01	3.904	0.008	3.904	10000	3.904	0.008	3.904	0.008	3.904	0.013
3.9064	0.015	3.9064	0.012	3.9064	0.009	3.9064	0.011	3.9065	10000	3.9065	0.007	3.9065	0.009	3.9065	0.009
3.9089	0.018	3.9089	0.016	3.9089	0.017	3.9089	0.01	3.909	10000	3.909	0.009	3.909	0.01	3.909	0.009
3.9114	0.009	3.9114	0.01	3.9114	0.011	3.9114	0.012	3.9115	10000	3.9115	0.015	3.9115	0.007	3.9115	0.007
3.914	0.014	3.914	0.011	3.914	0.02	3.914	0.013	3.914	10000	3.914	0.01	3.914	0.011	3.914	0.008
3.9165	0.018	3.9165	0.021	3.9165	0.01	3.9165	0.009	3.9165	10000	3.9165	0.016	3.9165	0.011	3.9165	0.013
3.919	0.014	3.919	0.016	3.919	0.009	3.919	0.01	3.919	10000	3.919	0.014	3.919	0.011	3.919	0.01
3.9215	0.014	3.9215	0.013	3.9215	0.014	3.9215	0.012	3.9215	10000	3.9215	0.014	3.9215	0.006	3.9215	0.01
3.924	0.018	3.924	0.01	3.924	0.012	3.924	0.011	3.924	10000	3.924	0.009	3.924	0.011	3.924	0.005
3.9265	0.011	3.9265	0.007	3.9265	0.015	3.9265	0.016	3.9265	10000	3.9265	0.012	3.9265	0.013	3.9265	0.008
3.9289	0.024	3.9289	0.007	3.9289	0.014	3.9289	0.011	3.929	10000	3.929	0.012	3.929	0.012	3.929	0.013
3.9314	0.02	3.9314	0.017	3.9314	0.012	3.9314	0.02	3.9315	10000	3.9315	0.011	3.9315	0.014	3.9315	0.01
3.934	0.015	3.934	0.017	3.934	0.02	3.934	0.011	3.934	10000	3.934	0.018	3.934	0.015	3.934	0.015
3.9365	0.02	3.9365	0.018	3.9365	0.016	3.9365	0.015	3.9365	10000	3.9365	0.014	3.9365	0.009	3.9365	0.009
3.939	0.015	3.939	0.017	3.939	0.019	3.939	0.011	3.939	10000	3.939	0.011	3.939	0.008	3.939	0.013
3.9415	0.02	3.9415	0.015	3.9415	0.016	3.9415	0.008	3.9415	10000	3.9415	0.009	3.9415	0.013	3.9415	0.012
3.944	0.016	3.944	0.022	3.944	0.015	3.944	0.015	3.944	10000	3.944	0.017	3.944	0.009	3.944	0.013
3.9465	0.015	3.9465	0.017	3.9465	0.02	3.9465	0.022	3.9465	10000	3.9465	0.019	3.9465	0.011	3.9465	0.02
3.9489	0.019	3.9489	0.013	3.9489	0.019	3.9489	0.018	3.949	10000	3.949	0.016	3.949	0.017	3.949	0.008
3.9514	0.03	3.9514	0.02	3.9514	0.014	3.9514	0.01	3.9515	10000	3.9515	0.015	3.9515	0.011	3.9515	0.018
3.9539	0.024	3.9539	0.02	3.9539	0.019	3.9539	0.018	3.954	10000	3.954	0.012	3.954	0.015	3.954	0.015
3.9565	0.018	3.9565	0.023	3.9565	0.021	3.9565	0.016	3.9565	10000	3.9565	0.015	3.9565	0.011	3.9565	0.015
3.959	0.016	3.959	0.02	3.959	0.027	3.959	0.024	3.959	10000	3.959	0.013	3.959	0.019	3.959	0.016
3.9615	0.026	3.9615	0.017	3.9615	0.026	3.9615	0.024	3.9615	10000	3.9615	0.017	3.9615	0.013	3.9615	0.012
3.964	0.015	3.964	0.018	3.964	0.021	3.964	0.02	3.964	10000	3.964	0.012	3.964	0.008	3.964	0.012
3.9665	0.025	3.9665	0.023	3.9665	0.018	3.9665	0.022	3.9665	10000	3.9665	0.016	3.9665	0.013	3.9665	0.012
3.9689	0.024	3.9689	0.019	3.9689	0.025	3.9689	0.02	3.969	10000	3.969	0.023	3.969	0.011	3.969	0.015
3.9714	0.017	3.9714	0.019	3.9714	0.021	3.9714	0.025	3.9715	10000	3.9715	0.021	3.9715	0.007	3.9715	0.026
3.9739	0.029	3.9739	0.026	3.9739	0.018	3.9739	0.023	3.974	10000	3.974	0.016	3.974	0.011	3.974	0.013
3.9765	0.028	3.9765	0.023	3.9765	0.012	3.9765	0.023	3.9765	10000	3.9765	0.013	3.9765	0.022	3.9765	0.01
3.979	0.022	3.979	0.026	3.979	0.026	3.979	0.025	3.979	10000	3.979	0.021	3.979	0.014	3.979	0.011
3.9815	0.027	3.9815	0.023	3.9815	0.016	3.9815	0.025	3.9815	10000	3.9815	0.019	3.9815	0.014	3.9815	0.011
3.984	0.022	3.984	0.013	3.984	0.031	3.984	0.022	3.984	10000	3.984	0.021	3.984	0.015	3.984	0.014
3.9865	0.024	3.9865	0.024	3.9865	0.028	3.9865	0.02	3.9865	10000	3.9865	0.015	3.9865	0.015	3.9865	0.018
3.989	0.028	3.989	0.025	3.989	0.019	3.989	0.016	3.989	10000	3.989	0.012	3.989	0.006	3.989	0.013
3.9914	0.019	3.9914	0.022	3.9914	0.021	3.9914	0.02	3.9915	10000	3.9915	0.012	3.9915	0.016	3.9915	0.011
3.9939	0.026	3.9939	0.027	3.9939	0.023	3.9939	0.022	3.994	10000	3.994	0.015	3.994	0.017	3.994	0.005
3.9965	0.022	3.9965	0.027	3.9965	0.023	3.9965	0.019	3.9965	10000	3.9965	0.015	3.9965	0.017	3.9965	0.014
3.999	0.03	3.999	0.03	3.999	0.026	3.999	0.018	3.999	10000	3.999	0.015	3.999	0.012	3.999	0.022
4.0015	0.035	4.0015	0.026	4.0015	0.024	4.0015	0.017	4.0015	10000	4.0015	0.017	4.0015	0.012	4.0015	0.013
4.0039	0.03	4.0039	0.021	4.0039	0.027	4.0039	0.022	4.004	10000	4.004	0.016	4.004	0.013	4.004	0.014
4.0065	0.027	4.0065	0.022	4.0065	0.024	4.0065	0.02	4.0065	10000	4.0065	0.013	4.0065	0.014	4.0065	0.012
4.009	0.028	4.009	0.022	4.009	0.025	4.009	0.018	4.009	10000	4.009	0.015	4.009	0.015	4.009	0.011
4.0114	0.023	4.0114	0.026	4.0114	0.026	4.0114	0.016	4.0115	10000	4.0115	0.012	4.0115	0.012	4.0115	0.008
4.014	0.025	4.014	0.027	4.014	0.018	4.014	0.017	4.014	10000	4.014	0.008	4.014	0.009	4.014	0.008
4.0164	0.021	4.0164	0.019	4.0164	0.022	4.0164	0.02	4.0165	10000	4.0165	0.012	4.0165	0.01	4.0165	0.014
4.019	0.017	4.019	0.012	4.019	0.019	4.019	0.018	4.019	10000	4.019	0.016	4.019	0.013	4.019	0.01
4.0214	0.025	4.0214	0.016	4.0214	0.016	4.0214	0.018	4.0215	10000	4.0215	0.019	4.0215	0.012	4.0215	0.012
4.024	0.021	4.024	0.022	4.024	0.019	4.024	0.015	4.024	10000	4.024	0.021	4.024	0.007	4.024	0.02
4.0264	0.024	4.0264	0.022	4.0264	0.022	4.0264	0.019	4.0265	10000	4.0265	0.01	4.0265	0.009	4.0265	0.014
4.029	0.021	4.029	0.024	4.029	0.022	4.029	0.017	4.029	10000	4.029	0.015	4.029	0.01	4.029	0.008
4.0315	0.013	4.0315	0.019	4.0315	0.023	4.0315	0.029	4.0315	10000	4.0315	0.009	4.0315	0.013	4.0315	0.008
4.0339	0.013	4.0339	0.017	4.0339	0.022	4.0339	0.017	4.034	10000	4.034	0.012	4.034	0.015	4.034	0.009
4.0365	0.018	4.0365	0.017	4.0365	0.019	4.0365	0.013	4.0365	10000	4.0365	0.011	4.0365	0.013	4.0365	0.007
4.0389	0.014	4.0389	0.017	4.0389	0.021	4.0389	0.014	4.039	10000	4.039	0.011	4.039	0.011	4.039	0.008
4.0415	0.01	4.0415	0.015	4.0415	0.018	4.0415	0.012	4.0415	10000	4.0415	0.012	4.0415	0.007	4.0415	0.008
4.0439	0.015	4.0439	0.015	4.0439	0.017	4.0439	0.018	4.044	10000	4.044	0.01	4.044	0.014	4.044	0.01
4.0465	0.022	4.0465	0.02	4.0465	0.016	4.0465	0.01	4.0465	10000	4.0465	0.012	4.0465	0.007	4.0465	0.011
4.049	0.019	4.049	0.017	4.049	0.014	4.049	0.012	4.049	10000	4.049	0.011	4.049	0.004	4.049	0.008
4.0515	0.016	4.0515	0.01	4.0515	0.015	4.0515	0.013	4.0515	10000	4.0515	0.017	4.0515	0.009	4.0515	0.009
4.054	0.012	4.054	0.011	4.054	0.013	4.054	0.017	4.054	10000	4.054	0.009	4.054	0.013	4.054	0.01
4.0564	0.014	4.0564	0.012	4.0564	0.017	4.0564	0.012	4.0565	10000	4.0565	0.007	4.0565	0.008	4.0565	0.009
4.059	0.013	4.059	0.014	4.059	0.015	4.059	0.011	4.059	10000	4.059	0.009	4.059	0.012	4.059	0.007
4.0614	0.016	4.0614	0.014	4.0614	0.016	4.0614	0.013	4.0615	10000	4.0615	0.01	4.0615	0.011	4.0615	0.011
4.064	0.008	4.064	0.008	4.064	0.011	4.064	0.013	4.064	10000	4.064	0.009	4.064	0.008	4.064	0.009
4.0664	0.013	4.0664	0.012	4.0664	0.015	4.0664	0.01	4.0665	10000	4.0665	0.009	4.0665	0.009	4.0665	0.008
4.069	0.017	4.069	0.008	4.069	0.01	4.069	0.013	4.069	10000	4.069	0.008	4.069	0.007	4.069	0.006
4.0715	0.007	4.0715	0.008	4.0715	0.006	4.0715	0.009	4.0715	10000	4.0715	0.008	4.0715	0.011	4.0715	0.008
4.0739	0.015	4.0739	0.009	4.0739	0.008	4.0739	0.009	4.074	10000	4.074	0.005	4.074	0.006	4.074	0.01
4.0765	0.013	4.0765	0.008	4.0765	0.01	4.0765	0.011	4.0765	10000	4.0765	0.004	4.0765	0.006	4.0765	0.006
4.0789	0.009	4.0789	0.01	4.0789	0.01	4.0789	0.006	4.079	10000	4.079	0.006	4.079	0.005	4.079	0.01
4.0815	0.01	4.0815	0.01	4.0815	0.012	4.0815	0.007	4.0815	10000	4.0815	0.01	4.0815	0.007	4.0815	0.007
4.0839	0.012	4.0839	0.012	4.0839	0.011	4.0839	0.007	4.084	10000	4.084	0.006	4.084	0.005	4.084	0.005
4.0865	0.009	4.0865	0.013	4.0865	0.005	4.0865	0.008	4.0865	10000	4.0865	0.007	4.0865	0.011	4.0865	0.008
4.0889	0.006	4.0889	0.008	4.0889	0.007	4.0889	0.006	4.089	10000	4.089	0.007	4.089	0.008	4.089	0.006
4.0915	0.012	4.0915	0.004	4.0915	0.004	4.0915	0.006	4.0915	10000	4.0915	0.011	4.0915	0.009	4.0915	0.007
4.094	0.007	4.094	0.012	4.094	0.007	4.094	0.007	4.094	10000	4.094	0.009	4.094	0.006	4.094	0.007
4.0964	0.005	4.0964	0.009	4.0964	0.007	4.0964	0.003	4.0965	10000	4.0965	0.004	4.0965	0.005	4.0965	0.007
4.099	0.008	4.099	0.006	4.099	0.002	4.099	0.003	4.099	10000	4.099	0.004	4.099	0.004	4.099	0.008
4.1014	0.005	4.1014	0.009	4.1014	0.007	4.1014	0.005	4.1015	10000	4.1015	0.008	4.1015	0.007	4.1015	0.006
4.104	0.005	4.104	0.009	4.104	0.006	4.104	0.007	4.104	10000	4.104	0.005	4.104	0.003	4.104	0.008
4.1064	0.007	4.1064	0.004	4.1064	0.005	4.1064	0.006	4.1065	10000	4.1065	0.005	4.1065	0.007	4.1065	0.005
4.109	0.009	4.109	0.006	4.109	0.003	4.109	0.004	4.109	10000	4.109	0.011	4.109	0.009	4.109	0.009
4.1115	0.005	4.1115	0.004	4.1115	0.003	4.1115	0.006	4.1115	10000	4.1115	0.012	4.1115	0.007	4.1115	0.009
4.114	0.008	4.114	0.007	4.114	0.006	4.114	0.005	4.114	10000	4.114	0.006	4.114	0.004	4.114	0.007
4.1165	0.006	4.1165	0.005	4.1165	0.006	4.1165	0.006	4.1165	10000	4.1165	0.006	4.1165	0.008	4.1165	0.009
4.1189	0.003	4.1189	0.004	4.1189	0.008	4.1189	0.005	4.119	10000	4.119	0.005	4.119	0.008	4.119	0.006
4.1215	0.004	4.1215	0.005	4.1215	0.007	4.1215	0.006	4.1215	10000	4.1215	0.011	4.1215	0.01	4.1215	0.002
4.1239	0.006	4.1239	0.007	4.1239	0.004	4.1239	0.007	4.124	10000	4.124	0.009	4.124	0.007	4.124	0.006
4.1265	0.006	4.1265	0.005	4.1265	0.004	4.1265	0.006	4.1265	10000	4.1265	0.006	4.1265	0.011	4.1265	0.004
4.1289	0.007	4.1289	0.004	4.1289	0.005	4.1289	0.005	4.129	10000	4.129	0.002	4.129	0.008	4.129	0.003
4.1315	0.008	4.1315	0.005	4.1315	0.006	4.1315	0.005	4.1315	10000	4.1315	0.002	4.1315	0.004	4.1315	0.001
4.134	0.009	4.134	0.003	4.134	0.005	4.134	0.006	4.134	10000	4.134	0.006	4.134	0.007	4.134	0.003
4.1364	0.007	4.1364	0.006	4.1364	0.007	4.1364	0.004	4.1365	10000	4.1365	0.003	4.1365	0.008	4.1365	0.008
4.139	0.005	4.139	0.003	4.139	0.005	4.139	0.007	4.139	10000	4.139	0.006	4.139	0.007	4.139	0.008
4.1414	0.004	4.1414	0.005	4.1414	0.003	4.1414	0.004	4.1415	10000	4.1415	0.006	4.1415	0.005	4.1415	0.003
4.144	0.004	4.144	0.007	4.144	0.005	4.144	0.005	4.144	10000	4.144	0.006	4.144	0.006	4.144	0.007
4.1464	0.005	4.1464	0.005	4.1464	0.005	4.1464	0.007	4.1465	10000	4.1465	0.01	4.1465	0.006	4.1465	0.009
4.149	0.005	4.149	0.005	4.149	0.007	4.149	0.007	4.149	10000	4.149	0.008	4.149	0.007	4.149	0.005
4.1514	0.001	4.1514	0.008	4.1514	0.007	4.1514	0.006	4.1515	10000	4.1515	0.006	4.1515	0.007	4.1515	0.005
4.154	0.006	4.154	0.007	4.154	0.007	4.154	0.005	4.154	10000	4.154	0.005	4.154	0.005	4.154	0.008
4.1565	0.008	4.1565	0.004	4.1565	0.009	4.1565	0.007	4.1565	10000	4.1565	0.004	4.1565	0.003	4.1565	0.011
4.1589	0.007	4.1589	0.006	4.1589	0.008	4.1589	0.009	4.159	10000	4.159	0.004	4.159	0.007	4.159	0.008
4.1615	0.007	4.1615	0.003	4.1615	0.005	4.1615	0.008	4.1615	10000	4.1615	0.007	4.1615	0.005	4.1615	0.006
4.1639	0.007	4.1639	0.001	4.1639	0.005	4.1639	0.006	4.164	10000	4.164	0.004	4.164	0.005	4.164	0.007
4.1665	0.004	4.1665	0.006	4.1665	0.007	4.1665	0.006	4.1665	10000	4.1665	0.005	4.1665	0.002	4.1665	0.006
4.1689	0.004	4.1689	0.007	4.1689	0.004	4.1689	0.005	4.169	10000	4.169	0.008	4.169	0.003	4.169	0.008
4.1715	0.003	4.1715	0.005	4.1715	0.006	4.1715	0.005	4.1715	10000	4.1715	0.009	4.1715	0.002	4.1715	0.008
4.174	0.004	4.174	0.007	4.174	0.004	4.174	0.004	4.174	10000	4.174	0.011	4.174	0.004	4.174	0.008
4.1765	0.004	4.1765	0.009	4.1765	0.002	4.1765	0.006	4.1765	10000	4.1765	0.009	4.1765	0.01	4.1765	0.004
4.179	0.005	4.179	0.008	4.179	0.003	4.179	0.01	4.179	10000	4.179	0.006	4.179	0.009	4.179	0.003
4.1814	0.005	4.1814	0.006	4.1814	0.004	4.1814	0.008	4.1815	10000	4.1815	0.006	4.1815	0.006	4.1815	0.007
4.184	0.007	4.184	0.007	4.184	0.004	4.184	0.008	4.184	10000	4.184	0.006	4.184	0.005	4.184	0.005
4.1864	0.006	4.1864	0.008	4.1864	0.008	4.1864	0.01	4.1865	10000	4.1865	0.006	4.1865	0.006	4.1865	0.007
4.189	0.005	4.189	0.007	4.189	0.007	4.189	0.01	4.189	10000	4.189	0.005	4.189	0.005	4.189	0.009
4.1914	0.007	4.1914	0.008	4.1914	0.005	4.1914	0.007	4.1915	10000	4.1915	0.005	4.1915	0.005	4.1915	0.006
4.194	0.005	4.194	0.007	4.194	0.005	4.194	0.008	4.194	10000	4.194	0.007	4.194	0.005	4.194	0.006
4.1965	0.005	4.1965	0.005	4.1965	0.005	4.1965	0.008	4.1965	10000	4.1965	0.005	4.1965	0.008	4.1965	0.005
4.1989	0.005	4.1989	0.001	4.1989	0.006	4.1989	0.01	4.199	10000	4.199	0.008	4.199	0.006	4.199	0.005
4.2015	0.004	4.2015	0.003	4.2015	0.01	4.2015	0.008	4.2015	10000	4.2015	0.01	4.2015	0.006	4.2015	0.004
4.2039	0.006	4.2039	0.003	4.2039	0.006	4.2039	0.006	4.204	10000	4.204	0.008	4.204	0.005	4.204	0.005
4.2065	0.01	4.2065	0.005	4.2065	0.004	4.2065	0.004	4.2065	10000	4.2065	0.004	4.2065	0.004	4.2065	0.005
4.2089	0.009	4.2089	0.009	4.2089	0.006	4.2089	0.003	4.209	10000	4.209	0.006	4.209	0.003	4.209	0.006
4.2115	0.007	4.2115	0.005	4.2115	0.005	4.2115	0.006	4.2115	10000	4.2115	0.007	4.2115	0.003	4.2115	0.007
4.2139	0.01	4.2139	0.003	4.2139	0.003	4.2139	0.004	4.214	10000	4.214	0.008	4.214	0.004	4.214	0.006
4.2165	0.005	4.2165	0.004	4.2165	0.004	4.2165	0.002	4.2165	10000	4.2165	0.005	4.2165	0.005	4.2165	0.004
4.219	0.002	4.219	0.005	4.219	0.009	4.219	0.009	4.219	10000	4.219	0.006	4.219	0.007	4.219	0.004
4.2214	0.005	4.2214	0.007	4.2214	0.009	4.2214	0.007	4.2215	10000	4.2215	0.007	4.2215	0.007	4.2215	0.006
4.224	0.005	4.224	0.006	4.224	0.005	4.224	0.003	4.224	10000	4.224	0.006	4.224	0.005	4.224	0.005
4.2264	0.003	4.2264	0.006	4.2264	0.003	4.2264	0.005	4.2265	10000	4.2265	0.006	4.2265	0.007	4.2265	0.007
4.229	0.004	4.229	0.006	4.229	0.005	4.229	0.004	4.229	10000	4.229	0.007	4.229	0.006	4.229	0.009
4.2314	0.005	4.2314	0.005	4.2314	0.01	4.2314	0.005	4.2315	10000	4.2315	0.004	4.2315	0.006	4.2315	0.005
4.234	0.006	4.234	0.004	4.234	0.006	4.234	0.01	4.234	10000	4.234	0.004	4.234	0.008	4.234	0.004
4.2365	0.003	4.2365	0.004	4.2365	0.006	4.2365	0.007	4.2365	10000	4.2365	0.007	4.2365	0.008	4.2365	0.007
4.239	0.007	4.239	0.003	4.239	0.007	4.239	0.006	4.239	10000	4.239	0.005	4.239	0.006	4.239	0.006
4.2415	0.007	4.2415	0.006	4.2415	0.007	4.2415	0.005	4.2415	10000	4.2415	0.007	4.2415	0.004	4.2415	0.005
4.2439	0.004	4.2439	0.009	4.2439	0.005	4.2439	0.005	4.244	10000	4.244	0.007	4.244	0.003	4.244	0.008
4.2465	0.008	4.2465	0.007	4.2465	0.007	4.2465	0.006	4.2465	10000	4.2465	0.006	4.2465	0.003	4.2465	0.01
4.2489	0.006	4.2489	0.004	4.2489	0.007	4.2489	0.006	4.249	10000	4.249	0.008	4.249	0.005	4.249	0.006
4.2515	0.005	4.2515	0.004	4.2515	0.006	4.2515	0.007	4.2515	10000	4.2515	0.005	4.2515	0.008	4.2515	0.003
4.2539	0.006	4.2539	0.005	4.2539	0.005	4.2539	0.008	4.254	10000	4.254	0.004	4.254	0.007	4.254	0.004
4.2565	0.007	4.2565	0.005	4.2565	0.005	4.2565	0.006	4.2565	10000	4.2565	0.005	4.2565	0.004	4.2565	0.005
4.259	0.007	4.259	0.005	4.259	0.005	4.259	0.007	4.259	10000	4.259	0.003	4.259	0.003	4.259	0.004
4.2614	0.005	4.2614	0.005	4.2614	0.005	4.2614	0.005	4.2615	10000	4.2615	0.005	4.2615	0.002	4.2615	0.003
4.264	0.007	4.264	0.007	4.264	0.006	4.264	0.005	4.264	10000	4.264	0.004	4.264	0.004	4.264	0.007
4.2664	0.006	4.2664	0.01	4.2664	0.004	4.2664	0.006	4.2665	10000	4.2665	0.003	4.2665	0.005	4.2665	0.008
4.269	0.003	4.269	0.008	4.269	0.006	4.269	0.006	4.269	10000	4.269	0.005	4.269	0.005	4.269	0.005
4.2714	0.006	4.2714	0.008	4.2714	0.009	4.2714	0.005	4.2715	10000	4.2715	0.007	4.2715	0.005	4.2715	0.006
4.274	0.005	4.274	0.007	4.274	0.008	4.274	0.005	4.274	10000	4.274	0.005	4.274	0.006	4.274	0.006
4.2764	0.004	4.2764	0.007	4.2764	0.006	4.2764	0.005	4.2765	10000	4.2765	0.005	4.2765	0.004	4.2765	0.004
4.279	0.006	4.279	0.006	4.279	0.007	4.279	0.004	4.279	10000	4.279	0.005	4.279	0.005	4.279	0.005
4.2815	0.005	4.2815	0.005	4.2815	0.006	4.2815	0.004	4.2815	10000	4.2815	0.003	4.2815	0.006	4.2815	0.006
4.2839	0.005	4.2839	0.003	4.2839	0.005	4.2839	0.005	4.284	10000	4.284	0.005	4.284	0.006	4.284	0.006
4.2865	0.005	4.2865	0.007	4.2865	0.005	4.2865	0.007	4.2865	10000	4.2865	0.005	4.2865	0.005	4.2865	0.006
4.2889	0.003	4.2889	0.007	4.2889	0.007	4.2889	0.007	4.289	10000	4.289	0.003	4.289	0.005	4.289	0.005
4.2915	0.007	4.2915	0.004	4.2915	0.005	4.2915	0.006	4.2915	10000	4.2915	0.004	4.2915	0.008	4.2915	0.003
4.2939	0.006	4.2939	0.005	4.2939	0.004	4.2939	0.005	4.294	10000	4.294	0.006	4.294	0.007	4.294	0.002
4.2965	0.006	4.2965	0.007	4.2965	0.006	4.2965	0.005	4.2965	10000	4.2965	0.007	4.2965	0.005	4.2965	0.003
4.299	0.007	4.299	0.006	4.299	0.006	4.299	0.004	4.299	10000	4.299	0.005	4.299	0.004	4.299	0.005
4.3015	0.007	4.3015	0.005	4.3015	0.004	4.3015	0.006	4.3015	10000	4.3015	0.004	4.3015	0.006	4.3015	0.005
4.304	0.006	4.304	0.006	4.304	0.002	4.304	0.006	4.304	10000	4.304	0.005	4.304	0.009	4.304	0.006
4.3064	0.004	4.3064	0.004	4.3064	0.002	4.3064	0.004	4.3065	10000	4.3065	0.006	4.3065	0.007	4.3065	0.006
4.309	0.005	4.309	0.006	4.309	0.004	4.309	0.003	4.309	10000	4.309	0.006	4.309	0.005	4.309	0.006
4.3114	0.005	4.3114	0.007	4.3114	0.003	4.3114	0.002	4.3115	10000	4.3115	0.004	4.3115	0.003	4.3115	0.007
4.314	0.007	4.314	0.004	4.314	0.004	4.314	0.003	4.314	10000	4.314	0.004	4.314	0.003	4.314	0.008
4.3164	0.006	4.3164	0.007	4.3164	0.007	4.3164	0.003	4.3165	10000	4.3165	0.003	4.3165	0.005	4.3165	0.006
4.319	0.005	4.319	0.007	4.319	0.009	4.319	0.005	4.319	10000	4.319	0.005	4.319	0.005	4.319	0.004
4.3215	0.005	4.3215	0.008	4.3215	0.011	4.3215	0.007	4.3215	10000	4.3215	0.007	4.3215	0.003	4.3215	0.005
4.3239	0.004	4.3239	0.008	4.3239	0.008	4.3239	0.005	4.324	10000	4.324	0.008	4.324	0.006	4.324	0.004
4.3265	0.007	4.3265	0.006	4.3265	0.005	4.3265	0.006	4.3265	10000	4.3265	0.005	4.3265	0.007	4.3265	0.005
4.3289	0.008	4.3289	0.006	4.3289	0.004	4.3289	0.006	4.329	10000	4.329	0.002	4.329	0.005	4.329	0.005
4.3315	0.008	4.3315	0.008	4.3315	0.006	4.3315	0.004	4.3315	10000	4.3315	0.005	4.3315	0.004	4.3315	0.006
4.3339	0.008	4.3339	0.008	4.3339	0.006	4.3339	0.005	4.334	10000	4.334	0.006	4.334	0.006	4.334	0.008
4.3365	0.008	4.3365	0.009	4.3365	0.005	4.3365	0.005	4.3365	10000	4.3365	0.006	4.3365	0.005	4.3365	0.005
4.3389	0.009	4.3389	0.007	4.3389	0.005	4.3389	0.004	4.339	10000	4.339	0.007	4.339	0.005	4.339	0.003
4.3415	0.007	4.3415	0.007	4.3415	0.004	4.3415	0.005	4.3415	10000	4.3415	0.005	4.3415	0.006	4.3415	0.004
4.344	0.007	4.344	0.011	4.344	0.006	4.344	0.007	4.344	10000	4.344	0.006	4.344	0.006	4.344	0.006
4.3464	0.005	4.3464	0.008	4.3464	0.006	4.3464	0.007	4.3465	10000	4.3465	0.006	4.3465	0.003	4.3465	0.004
4.349	0.005	4.349	0.006	4.349	0.008	4.349	0.003	4.349	10000	4.349	0.007	4.349	0.005	4.349	0.004
4.3514	0.006	4.3514	0.007	4.3514	0.008	4.3514	0.005	4.3515	10000	4.3515	0.007	4.3515	0.009	4.3515	0.004
4.354	0.006	4.354	0.006	4.354	0.005	4.354	0.007	4.354	10000	4.354	0.005	4.354	0.008	4.354	0.007
4.3564	0.008	4.3564	0.007	4.3564	0.006	4.3564	0.004	4.3565	10000	4.3565	0.004	4.3565	0.007	4.3565	0.007
4.359	0.01	4.359	0.007	4.359	0.007	4.359	0.004	4.359	10000	4.359	0.005	4.359	0.007	4.359	0.007
4.3615	0.009	4.3615	0.006	4.3615	0.007	4.3615	0.003	4.3615	10000	4.3615	0.005	4.3615	0.005	4.3615	0.006
4.364	0.007	4.364	0.008	4.364	0.009	4.364	0.005	4.364	10000	4.364	0.007	4.364	0.007	4.364	0.005
4.3665	0.008	4.3665	0.009	4.3665	0.005	4.3665	0.009	4.3665	10000	4.3665	0.006	4.3665	0.009	4.3665	0.008
4.3689	0.01	4.3689	0.01	4.3689	0.006	4.3689	0.009	4.369	10000	4.369	0.002	4.369	0.008	4.369	0.009
4.3715	0.011	4.3715	0.007	4.3715	0.006	4.3715	0.007	4.3715	10000	4.3715	0.004	4.3715	0.006	4.3715	0.007
4.3739	0.01	4.3739	0.007	4.3739	0.007	4.3739	0.007	4.374	10000	4.374	0.007	4.374	0.005	4.374	0.009
4.3765	0.008	4.3765	0.01	4.3765	0.01	4.3765	0.01	4.3766	10000	4.3766	0.008	4.3766	0.006	4.3766	0.01
4.3789	0.008	4.3789	0.008	4.3789	0.008	4.3789	0.008	4.3791	10000	4.3791	0.009	4.3791	0.005	4.3791	0.006
4.3815	0.008	4.3815	0.007	4.3815	0.007	4.3815	0.005	4.3816	10000	4.3816	0.009	4.3816	0.005	4.3816	0.005
4.384	0.009	4.384	0.007	4.384	0.007	4.384	0.008	4.3841	10000	4.3841	0.006	4.3841	0.007	4.3841	0.006
4.3864	0.006	4.3864	0.008	4.3864	0.011	4.3864	0.011	4.3866	10000	4.3866	0.008	4.3866	0.008	4.3866	0.004
4.389	0.007	4.389	0.01	4.389	0.01	4.389	0.007	4.3891	10000	4.3891	0.009	4.3891	0.009	4.3891	0.007
4.3914	0.009	4.3914	0.006	4.3914	0.01	4.3914	0.006	4.3916	10000	4.3916	0.006	4.3916	0.008	4.3916	0.01
4.394	0.009	4.394	0.007	4.394	0.009	4.394	0.009	4.3941	10000	4.3941	0.008	4.3941	0.007	4.3941	0.006
4.3964	0.01	4.3964	0.012	4.3964	0.007	4.3964	0.008	4.3966	10000	4.3966	0.008	4.3966	0.007	4.3966	0.004
4.399	0.011	4.399	0.016	4.399	0.009	4.399	0.007	4.3991	10000	4.3991	0.007	4.3991	0.009	4.3991	0.005
4.4015	0.01	4.4015	0.017	4.4015	0.011	4.4015	0.009	4.4016	10000	4.4016	0.007	4.4016	0.008	4.4016	0.004
4.404	0.011	4.404	0.015	4.404	0.01	4.404	0.009	4.4041	10000	4.4041	0.009	4.4041	0.007	4.4041	0.004
4.4065	0.013	4.4065	0.013	4.4065	0.009	4.4065	0.011	4.4066	10000	4.4066	0.01	4.4066	0.006	4.4066	0.01
4.4089	0.01	4.4089	0.012	4.4089	0.015	4.4089	0.013	4.4091	10000	4.4091	0.009	4.4091	0.007	4.4091	0.011
4.4115	0.013	4.4115	0.012	4.4115	0.015	4.4115	0.013	4.4116	10000	4.4116	0.01	4.4116	0.009	4.4116	0.008
4.4139	0.018	4.4139	0.014	4.4139	0.01	4.4139	0.014	4.4141	10000	4.4141	0.011	4.4141	0.009	4.4141	0.009
4.4165	0.017	4.4165	0.016	4.4165	0.012	4.4165	0.011	4.4166	10000	4.4166	0.012	4.4166	0.008	4.4166	0.01
4.4189	0.015	4.4189	0.02	4.4189	0.01	4.4189	0.011	4.4191	10000	4.4191	0.01	4.4191	0.01	4.4191	0.009
4.4215	0.016	4.4215	0.02	4.4215	0.013	4.4215	0.013	4.4216	10000	4.4216	0.011	4.4216	0.009	4.4216	0.01
4.424	0.014	4.424	0.015	4.424	0.016	4.424	0.017	4.4241	10000	4.4241	0.012	4.4241	0.009	4.4241	0.01
4.4265	0.014	4.4265	0.013	4.4265	0.016	4.4265	0.019	4.4266	10000	4.4266	0.011	4.4266	0.011	4.4266	0.008
4.429	0.018	4.429	0.018	4.429	0.017	4.429	0.017	4.4291	10000	4.4291	0.013	4.4291	0.011	4.4291	0.01
4.4314	0.016	4.4314	0.02	4.4314	0.016	4.4314	0.011	4.4316	10000	4.4316	0.013	4.4316	0.012	4.4316	0.012
4.434	0.015	4.434	0.018	4.434	0.015	4.434	0.015	4.4341	10000	4.4341	0.01	4.4341	0.009	4.4341	0.009
4.4364	0.019	4.4364	0.019	4.4364	0.015	4.4364	0.019	4.4366	10000	4.4366	0.01	4.4366	0.009	4.4366	0.009
4.439	0.017	4.439	0.016	4.439	0.019	4.439	0.018	4.4391	10000	4.4391	0.013	4.4391	0.009	4.4391	0.006
4.4414	0.017	4.4414	0.015	4.4414	0.022	4.4414	0.018	4.4416	10000	4.4416	0.016	4.4416	0.009	4.4416	0.008
4.444	0.017	4.444	0.02	4.444	0.025	4.444	0.021	4.4441	10000	4.4441	0.014	4.4441	0.013	4.4441	0.013
4.4465	0.019	4.4465	0.026	4.4465	0.023	4.4465	0.019	4.4466	10000	4.4466	0.009	4.4466	0.01	4.4466	0.014
4.4489	0.023	4.4489	0.025	4.4489	0.021	4.4489	0.02	4.4491	10000	4.4491	0.012	4.4491	0.01	4.4491	0.011
4.4515	0.018	4.4515	0.022	4.4515	0.023	4.4515	0.018	4.4516	10000	4.4516	0.017	4.4516	0.015	4.4516	0.011
4.4539	0.017	4.4539	0.022	4.4539	0.021	4.4539	0.017	4.4541	10000	4.4541	0.012	4.4541	0.018	4.4541	0.008
4.4565	0.019	4.4565	0.019	4.4565	0.021	4.4565	0.015	4.4566	10000	4.4566	0.011	4.4566	0.011	4.4566	0.008
4.4589	0.026	4.4589	0.022	4.4589	0.02	4.4589	0.016	4.4591	10000	4.4591	0.013	4.4591	0.008	4.4591	0.008
4.4615	0.028	4.4615	0.022	4.4615	0.021	4.4615	0.021	4.4616	10000	4.4616	0.011	4.4616	0.008	4.4616	0.008
4.464	0.026	4.464	0.02	4.464	0.025	4.464	0.022	4.4641	10000	4.4641	0.011	4.4641	0.011	4.4641	0.012
4.4665	0.028	4.4665	0.027	4.4665	0.024	4.4665	0.021	4.4666	10000	4.4666	0.012	4.4666	0.013	4.4666	0.012
4.469	0.027	4.469	0.033	4.469	0.021	4.469	0.023	4.4691	10000	4.4691	0.014	4.4691	0.008	4.4691	0.011
4.4714	0.028	4.4714	0.025	4.4714	0.022	4.4714	0.022	4.4716	10000	4.4716	0.015	4.4716	0.007	4.4716	0.012
4.474	0.026	4.474	0.025	4.474	0.02	4.474	0.019	4.4741	10000	4.4741	0.013	4.4741	0.009	4.4741	0.008
4.4764	0.023	4.4764	0.03	4.4764	0.017	4.4764	0.019	4.4766	10000	4.4766	0.011	4.4766	0.011	4.4766	0.007
4.479	0.025	4.479	0.029	4.479	0.022	4.479	0.018	4.4791	10000	4.4791	0.012	4.4791	0.01	4.4791	0.01
4.4814	0.027	4.4814	0.024	4.4814	0.022	4.4814	0.019	4.4816	10000	4.4816	0.009	4.4816	0.012	4.4816	0.008
4.484	0.026	4.484	0.021	4.484	0.019	4.484	0.016	4.4841	10000	4.4841	0.014	4.4841	0.012	4.4841	0.006
4.4865	0.025	4.4865	0.02	4.4865	0.02	4.4865	0.02	4.4866	10000	4.4866	0.015	4.4866	0.009	4.4866	0.006
4.489	0.017	4.489	0.029	4.489	0.025	4.489	0.02	4.4891	10000	4.4891	0.011	4.4891	0.01	4.4891	0.007
4.4915	0.023	4.4915	0.035	4.4915	0.026	4.4915	0.021	4.4916	10000	4.4916	0.01	4.4916	0.012	4.4916	0.007
4.4939	0.024	4.4939	0.027	4.4939	0.027	4.4939	0.023	4.4941	10000	4.4941	0.01	4.4941	0.009	4.4941	0.005
4.4965	0.022	4.4965	0.018	4.4965	0.028	4.4965	0.019	4.4966	10000	4.4966	0.011	4.4966	0.006	4.4966	0.007
4.4989	0.02	4.4989	0.019	4.4989	0.025	4.4989	0.018	4.4991	10000	4.4991	0.012	4.4991	0.013	4.4991	0.006
4.5015	0.027	4.5015	0.021	4.5015	0.019	4.5015	0.019	4.5016	10000	4.5016	0.01	4.5016	0.014	4.5016	0.005
4.5039	0.03	4.5039	0.022	4.5039	0.025	4.5039	0.022	4.5041	10000	4.5041	0.013	4.5041	0.01	4.5041	0.007
4.5065	0.02	4.5065	0.027	4.5065	0.027	4.5065	0.02	4.5066	10000	4.5066	0.017	4.5066	0.009	4.5066	0.007
4.509	0.026	4.509	0.025	4.509	0.022	4.509	0.02	4.5091	10000	4.5091	0.012	4.5091	0.006	4.5091	0.008
4.5114	0.027	4.5114	0.017	4.5114	0.017	4.5114	0.022	4.5116	10000	4.5116	0.009	4.5116	0.01	4.5116	0.009
4.514	0.024	4.514	0.02	4.514	0.016	4.514	0.019	4.5141	10000	4.5141	0.013	4.5141	0.007	4.5141	0.008
4.5164	0.021	4.5164	0.021	4.5164	0.017	4.5164	0.019	4.5166	10000	4.5166	0.016	4.5166	0.009	4.5166	0.008
4.519	0.022	4.519	0.023	4.519	0.02	4.519	0.018	4.5191	10000	4.5191	0.013	4.5191	0.014	4.5191	0.009
4.5214	0.02	4.5214	0.023	4.5214	0.018	4.5214	0.017	4.5216	10000	4.5216	0.008	4.5216	0.015	4.5216	0.009
4.524	0.015	4.524	0.022	4.524	0.021	4.524	0.017	4.5241	10000	4.5241	0.009	4.5241	0.011	4.5241	0.011
4.5265	0.024	4.5265	0.02	4.5265	0.024	4.5265	0.016	4.5266	10000	4.5266	0.01	4.5266	0.008	4.5266	0.011
4.529	0.027	4.529	0.017	4.529	0.02	4.529	0.022	4.5291	10000	4.5291	0.01	4.5291	0.008	4.5291	0.009
4.5315	0.021	4.5315	0.017	4.5315	0.021	4.5315	0.018	4.5316	10000	4.5316	0.01	4.5316	0.007	4.5316	0.007
4.5339	0.022	4.5339	0.013	4.5339	0.017	4.5339	0.018	4.5341	10000	4.5341	0.009	4.5341	0.006	4.5341	0.006
4.5365	0.025	4.5365	0.021	4.5365	0.016	4.5365	0.012	4.5366	10000	4.5366	0.011	4.5366	0.007	4.5366	0.009
4.5389	0.015	4.5389	0.02	4.5389	0.014	4.5389	0.012	4.5391	10000	4.5391	0.013	4.5391	0.009	4.5391	0.009
4.5415	0.02	4.5415	0.018	4.5415	0.018	4.5415	0.008	4.5416	10000	4.5416	0.008	4.5416	0.006	4.5416	0.009
4.5439	0.018	4.5439	0.011	4.5439	0.017	4.5439	0.01	4.5441	10000	4.5441	0.009	4.5441	0.011	4.5441	0.007
4.5465	0.014	4.5465	0.012	4.5465	0.015	4.5465	0.01	4.5466	10000	4.5466	0.007	4.5466	0.012	4.5466	0.005
4.549	0.012	4.549	0.012	4.549	0.015	4.549	0.013	4.5491	10000	4.5491	0.006	4.5491	0.009	4.5491	0.008
4.5515	0.012	4.5515	0.013	4.5515	0.015	4.5515	0.012	4.5516	10000	4.5516	0.006	4.5516	0.011	4.5516	0.01
4.554	0.012	4.554	0.012	4.554	0.013	4.554	0.016	4.5541	10000	4.5541	0.007	4.5541	0.005	4.5541	0.004
4.5564	0.015	4.5564	0.008	4.5564	0.015	4.5564	0.014	4.5566	10000	4.5566	0.008	4.5566	0.007	4.5566	0.004
4.559	0.014	4.559	0.007	4.559	0.009	4.559	0.009	4.5591	10000	4.5591	0.007	4.5591	0.011	4.5591	0.006
4.5614	0.01	4.5614	0.015	4.5614	0.009	4.5614	0.006	4.5616	10000	4.5616	0.007	4.5616	0.012	4.5616	0.01
4.564	0.014	4.564	0.011	4.564	0.015	4.564	0.008	4.5641	10000	4.5641	0.002	4.5641	0.008	4.5641	0.01
4.5664	0.012	4.5664	0.011	4.5664	0.014	4.5664	0.008	4.5666	10000	4.5666	0.004	4.5666	0.008	4.5666	0.007
4.569	0.008	4.569	0.015	4.569	0.008	4.569	0.007	4.5691	10000	4.5691	0.007	4.5691	0.008	4.5691	0.003
4.5715	0.009	4.5715	0.017	4.5715	0.009	4.5715	0.008	4.5716	10000	4.5716	0.007	4.5716	0.007	4.5716	0.003
4.5739	0.011	4.5739	0.011	4.5739	0.009	4.5739	0.007	4.5741	10000	4.5741	0.007	4.5741	0.006	4.5741	0.006
4.5765	0.007	4.5765	0.008	4.5765	0.011	4.5765	0.008	4.5766	10000	4.5766	0.005	4.5766	0.008	4.5766	0.009
4.5789	0.008	4.5789	0.014	4.5789	0.013	4.5789	0.008	4.5791	10000	4.5791	0.005	4.5791	0.005	4.5791	0.008
4.5815	0.011	4.5815	0.011	4.5815	0.005	4.5815	0.006	4.5816	10000	4.5816	0.003	4.5816	0.005	4.5816	0.006
4.5839	0.007	4.5839	0.006	4.5839	0.005	4.5839	0.009	4.5841	10000	4.5841	0.005	4.5841	0.004	4.5841	0.006
4.5865	0.012	4.5865	0.008	4.5865	0.006	4.5865	0.007	4.5866	10000	4.5866	0.008	4.5866	0.007	4.5866	0.006
4.589	0.015	4.589	0.01	4.589	0.007	4.589	0.007	4.5891	10000	4.5891	0.008	4.5891	0.008	4.5891	0.004
4.5915	0.013	4.5915	0.01	4.5915	0.005	4.5915	0.006	4.5916	10000	4.5916	0.008	4.5916	0.009	4.5916	0.003
4.594	0.004	4.594	0.007	4.594	0.003	4.594	0.011	4.5941	10000	4.5941	0.008	4.5941	0.008	4.5941	0.001
4.5964	0.008	4.5964	0.007	4.5964	0.005	4.5964	0.011	4.5966	10000	4.5966	0.005	4.5966	0.004	4.5966	0.005
4.599	0.005	4.599	0.007	4.599	0.008	4.599	0.008	4.5991	10000	4.5991	0.007	4.5991	0.006	4.5991	0.006
4.6014	0.006	4.6014	0.004	4.6014	0.016	4.6014	0.011	4.6016	10000	4.6016	0.008	4.6016	0.005	4.6016	0.003
4.604	0.009	4.604	0.008	4.604	0.008	4.604	0.007	4.6041	10000	4.6041	0.006	4.6041	0.001	4.6041	0.005
4.6064	0.008	4.6064	0.004	4.6064	0.004	4.6064	0.006	4.6066	10000	4.6066	0.004	4.6066	0.004	4.6066	0.006
4.609	0.005	4.609	0.007	4.609	0.007	4.609	0.01	4.6091	10000	4.6091	0.005	4.6091	0.007	4.6091	0.004
4.6115	0.006	4.6115	0.005	4.6115	0.01	4.6115	0.01	4.6116	10000	4.6116	0.008	4.6116	0.006	4.6116	0.003
4.614	0.01	4.614	0.006	4.614	0.006	4.614	0.007	4.6141	10000	4.6141	0.005	4.6141	0.009	4.6141	0.007
4.6165	0.008	4.6165	0.008	4.6165	0.01	4.6165	0.008	4.6166	10000	4.6166	0.006	4.6166	0.008	4.6166	0.009
4.6189	0.004	4.6189	0.006	4.6189	0.009	4.6189	0.009	4.6191	10000	4.6191	0.006	4.6191	0.004	4.6191	0.004
4.6215	0.007	4.6215	0.011	4.6215	0.012	4.6215	0.006	4.6216	10000	4.6216	0.005	4.6216	0.006	4.6216	0.004
4.6239	0.005	4.6239	0.011	4.6239	0.009	4.6239	0.005	4.6241	10000	4.6241	0.005	4.6241	0.009	4.6241	0.004
4.6265	0.007	4.6265	0.008	4.6265	0.002	4.6265	0.004	4.6266	10000	4.6266	0.006	4.6266	0.007	4.6266	0.004
4.6289	0.007	4.6289	0.008	4.6289	0.005	4.6289	0.006	4.6291	10000	4.6291	0.005	4.6291	0.011	4.6291	0.003
4.6315	0.008	4.6315	0.006	4.6315	0.006	4.6315	0.012	4.6316	10000	4.6316	0.006	4.6316	0.008	4.6316	0.003
4.634	0.007	4.634	0.007	4.634	0.008	4.634	0.007	4.6341	10000	4.6341	0.006	4.6341	0.007	4.6341	0.004
4.6364	0.004	4.6364	0.006	4.6364	0.006	4.6364	0.006	4.6366	10000	4.6366	0.009	4.6366	0.005	4.6366	0.005
4.639	0.008	4.639	0.006	4.639	0.006	4.639	0.009	4.6391	10000	4.6391	0.007	4.6391	0.007	4.6391	0.001
4.6414	0.009	4.6414	0.009	4.6414	0.007	4.6414	0.006	4.6416	10000	4.6416	0.008	4.6416	0.004	4.6416	0.005
4.644	0.013	4.644	0.009	4.644	0.007	4.644	0.008	4.6441	10000	4.6441	0.007	4.6441	0.006	4.6441	0.009
4.6464	0.007	4.6464	0.012	4.6464	0.006	4.6464	0.009	4.6466	10000	4.6466	0.004	4.6466	0.008	4.6466	0.011
4.649	0.007	4.649	0.015	4.649	0.008	4.649	0.006	4.6491	10000	4.6491	0.009	4.6491	0.004	4.6491	0.008
4.6515	0.008	4.6515	0.011	4.6515	0.007	4.6515	0.011	4.6516	10000	4.6516	0.008	4.6516	0.001	4.6516	0.002
4.654	0.006	4.654	0.013	4.654	0.007	4.654	0.006	4.6541	10000	4.6541	0.005	4.6541	0.005	4.6541	0.004
4.6565	0.008	4.6565	0.005	4.6565	0.008	4.6565	0.004	4.6566	10000	4.6566	0.005	4.6566	0.008	4.6566	0.003
4.6589	0.006	4.6589	0.012	4.6589	0.008	4.6589	0.005	4.6591	10000	4.6591	0.007	4.6591	0.004	4.6591	0.006
4.6615	0.004	4.6615	0.01	4.6615	0.009	4.6615	0.003	4.6616	10000	4.6616	0.003	4.6616	0.003	4.6616	0.004
4.6639	0.004	4.6639	0.004	4.6639	0.007	4.6639	0.003	4.6641	10000	4.6641	0.004	4.6641	0.004	4.6641	0.004
4.6665	0.006	4.6665	0.005	4.6665	0.004	4.6665	0.005	4.6666	10000	4.6666	0.008	4.6666	0.004	4.6666	0.007
4.6689	0.007	4.6689	0.007	4.6689	0.006	4.6689	0.005	4.6691	10000	4.6691	0.004	4.6691	0.002	4.6691	0.008
4.6715	0.004	4.6715	0.01	4.6715	0.007	4.6715	0.004	4.6716	10000	4.6716	0.004	4.6716	0.007	4.6716	0.006
4.674	0.005	4.674	0.009	4.674	0.007	4.674	0.004	4.6741	10000	4.6741	0.003	4.6741	0.007	4.6741	0.006
4.6765	0.006	4.6765	0.006	4.6765	0.009	4.6765	0.007	4.6766	10000	4.6766	0.004	4.6766	0.004	4.6766	0.008
4.679	0.006	4.679	0.006	4.679	0.01	4.679	0.003	4.6791	10000	4.6791	0.004	4.6791	0.006	4.6791	0.007
4.6814	0.006	4.6814	0.008	4.6814	0.004	4.6814	0.006	4.6816	10000	4.6816	0.005	4.6816	0.005	4.6816	0.007
4.684	0.004	4.684	0.009	4.684	0.005	4.684	0.004	4.6841	10000	4.6841	0.006	4.6841	0.008	4.6841	0.008
4.6864	0.005	4.6864	0.007	4.6864	0.003	4.6864	0.006	4.6866	10000	4.6866	0.003	4.6866	0.006	4.6866	0.005
4.689	0.006	4.689	0.008	4.689	0.003	4.689	0.007	4.6891	10000	4.6891	0.004	4.6891	0.01	4.6891	0.003
4.6914	0.007	4.6914	0.004	4.6914	0.006	4.6914	0.007	4.6916	10000	4.6916	0.008	4.6916	0.008	4.6916	0.003
4.694	0.007	4.694	0.008	4.694	0.006	4.694	0.007	4.6941	10000	4.6941	0.007	4.6941	0.005	4.6941	0.002
4.6965	0.009	4.6965	0.006	4.6965	0.006	4.6965	0.005	4.6966	10000	4.6966	0.004	4.6966	0.005	4.6966	0.006
4.6989	0.006	4.6989	0.007	4.6989	0.009	4.6989	0.004	4.6991	10000	4.6991	0.007	4.6991	0.002	4.6991	0.005
4.7015	0.006	4.7015	0.004	4.7015	0.004	4.7015	0.006	4.7016	10000	4.7016	0.002	4.7016	0.004	4.7016	0.004
4.7039	0.007	4.7039	0.006	4.7039	0.004	4.7039	0.005	4.7041	10000	4.7041	0.005	4.7041	0.004	4.7041	0.004
4.7065	0.005	4.7065	0.005	4.7065	0.008	4.7065	0.006	4.7066	10000	4.7066	0.004	4.7066	0.005	4.7066	0.002
4.7089	0.004	4.7089	0.007	4.7089	0.007	4.7089	0.005	4.7091	10000	4.7091	0.005	4.7091	0.004	4.7091	0.005
4.7115	0.003	4.7115	0.008	4.7115	0.011	4.7115	0.007	4.7116	10000	4.7116	0.003	4.7116	0.008	4.7116	0.005
4.714	0.004	4.714	0.008	4.714	0.006	4.714	0.008	4.7141	10000	4.7141	0.009	4.7141	0.007	4.7141	0.004
4.7165	0.005	4.7165	0.008	4.7165	0.006	4.7165	0.003	4.7166	10000	4.7166	0.003	4.7166	0.004	4.7166	0.002
4.719	0.005	4.719	0.008	4.719	0.006	4.719	0.01	4.7191	10000	4.7191	0.005	4.7191	0.002	4.7191	0.006
4.7214	0.009	4.7214	0.007	4.7214	0.005	4.7214	0.005	4.7216	10000	4.7216	0.004	4.7216	0.007	4.7216	0.005
4.724	0.005	4.724	0.006	4.724	0.007	4.724	0.007	4.7241	10000	4.7241	0.005	4.7241	0.008	4.7241	0.005
4.7264	0.01	4.7264	0.005	4.7264	0.008	4.7264	0.008	4.7266	10000	4.7266	0.006	4.7266	0.004	4.7266	0.011
4.729	0.005	4.729	0.007	4.729	0.007	4.729	0.007	4.7291	10000	4.7291	0.005	4.7291	0.002	4.7291	0.007
4.7314	0.008	4.7314	0.007	4.7314	0.006	4.7314	0.005	4.7316	10000	4.7316	0.008	4.7316	0.006	4.7316	0.006
4.734	0.004	4.734	0.008	4.734	0.007	4.734	0.004	4.7341	10000	4.7341	0.005	4.7341	0.007	4.7341	0.005
4.7365	0.002	4.7365	0.008	4.7365	0.002	4.7365	0.002	4.7366	10000	4.7366	0.006	4.7366	0.005	4.7366	0.005
4.739	0.004	4.739	0.002	4.739	0.006	4.739	0.003	4.7391	10000	4.7391	0.007	4.7391	0.004	4.7391	0.005
4.7415	0.004	4.7415	0.005	4.7415	0.004	4.7415	0.006	4.7416	10000	4.7416	0.006	4.7416	0.008	4.7416	0.007
4.7439	0.002	4.7439	0.008	4.7439	0.004	4.7439	0.005	4.7441	10000	4.7441	0.005	4.7441	0.006	4.7441	0.007
4.7465	0.004	4.7465	0.006	4.7465	0.003	4.7465	0.003	4.7466	10000	4.7466	0.008	4.7466	0.006	4.7466	0.005
4.7489	0.007	4.7489	0.006	4.7489	0.003	4.7489	0.003	4.7491	10000	4.7491	0.006	4.7491	0.006	4.7491	0.003
[truncated: 2,100 more rows]

## Sheet: Figure 4b
Figure 4b
Current density	K content
mA cm-2	M
	Th-TF COF/Cu3N	Sus/Cu3N
ocp	2.36536	1.14392
5	2.66389	2.11159
10	3.01328	2.67571
20	3.64876	3.46375
50	8.8247	4.88842
150	9.57357	7.5997
200	10.4593	8.72373
250	10.6593	8.78424

## Sheet: Figure 4c
Figure 4c
Raman shift	Intensity	Raman shift	Intensity	Raman shift	Intensity	Raman shift	Intensity	Raman shift	Intensity	Raman shift	Intensity	Raman shift	Intensity	Raman shift	Intensity	Raman shift	Intensity	Raman shift	Intensity
cm-1	a.u.	cm-1	a.u.	cm-1	a.u.	cm-1	a.u.	cm-1	a.u.	cm-1	a.u.	cm-1	a.u.	cm-1	a.u.	cm-1	a.u.	cm-1	a.u.
	OCP-Cu3N		OCP-COF		10mA-Cu3N		10mA-COF		50mA-Cu3N		50mA-COF		100mA-Cu3N		100mA-COF		250mA-Cu3N		250mA-COF
100.988	1.43074	100.988	1.29825	100.988	1.39768	100.988	1.41384	101.799	1.53626	100.988	1.3162	100.988	1.57206	100.988	1.18486	100.988	1.45083	100.988	1.15646
102.27	1.39788	102.27	1.29745	102.27	1.37177	102.27	1.38932	103.082	1.51065	102.27	1.3001	102.27	1.54059	102.27	1.18083	102.27	1.42701	102.27	1.13068
103.553	1.36773	103.553	1.29708	103.553	1.34272	103.553	1.36052	104.364	1.4866	103.553	1.28	103.553	1.50986	103.553	1.17441	103.553	1.40467	103.553	1.10972
104.836	1.34477	104.836	1.27983	104.836	1.31579	104.836	1.33045	105.647	1.46371	104.836	1.262	104.836	1.48143	104.836	1.16568	104.836	1.38276	104.836	1.0889
106.118	1.32844	106.118	1.25471	106.118	1.28978	106.118	1.30147	106.93	1.44242	106.118	1.24628	106.118	1.45514	106.118	1.15469	106.118	1.36155	106.118	1.06853
107.4	1.30954	107.4	1.22921	107.4	1.26463	107.4	1.27408	108.211	1.42195	107.4	1.2314	107.4	1.43078	107.4	1.14138	107.4	1.34142	107.4	1.05156
108.683	1.29191	108.683	1.20725	108.683	1.24174	108.683	1.24916	109.493	1.39997	108.683	1.21656	108.683	1.40826	108.683	1.12715	108.683	1.32364	108.683	1.04068
109.963	1.27861	109.963	1.18745	109.963	1.21542	109.963	1.22599	110.775	1.38349	109.963	1.20193	109.963	1.3878	109.963	1.11287	109.963	1.30699	109.963	1.03026
111.245	1.26346	111.245	1.16928	111.245	1.1994	111.245	1.20527	112.055	1.36741	111.245	1.18736	111.245	1.36935	111.245	1.09924	111.245	1.29008	111.245	1.02252
112.526	1.25231	112.526	1.15347	112.526	1.18614	112.526	1.18756	113.337	1.35308	112.526	1.17351	112.526	1.35293	112.526	1.08629	112.526	1.27436	112.526	1.01568
113.807	1.24256	113.807	1.14161	113.807	1.17504	113.807	1.16879	114.617	1.33954	113.807	1.16049	113.807	1.33797	113.807	1.07429	113.807	1.26031	113.807	1.00963
115.089	1.23035	115.089	1.13564	115.089	1.16645	115.089	1.15544	115.898	1.32463	115.089	1.1488	115.089	1.32381	115.089	1.06354	115.089	1.2482	115.089	1.00123
116.368	1.21832	116.368	1.12242	116.368	1.159	116.368	1.14467	117.179	1.31256	116.368	1.13827	116.368	1.31076	116.368	1.05372	116.368	1.23814	116.368	0.99801
117.649	1.20392	117.649	1.10603	117.649	1.15344	117.649	1.13611	118.458	1.30154	117.649	1.12934	117.649	1.29874	117.649	1.04489	117.649	1.22894	117.649	0.99712
118.928	1.19097	118.928	1.08826	118.928	1.14901	118.928	1.12947	119.739	1.29119	118.928	1.12205	118.928	1.28757	118.928	1.03715	118.928	1.22024	118.928	0.99664
120.209	1.17059	120.209	1.06896	120.209	1.14506	120.209	1.12478	121.018	1.28128	120.209	1.11542	120.209	1.27718	120.209	1.03058	120.209	1.21208	120.209	0.99644
121.488	1.1561	121.488	1.04957	121.488	1.14094	121.488	1.12177	122.298	1.27159	121.488	1.10916	121.488	1.26756	121.488	1.02485	121.488	1.2043	121.488	0.99672
122.768	1.134	122.768	1.02842	122.768	1.13696	122.768	1.12028	123.577	1.26238	122.768	1.10304	122.768	1.25814	122.768	1.02007	122.768	1.19699	122.768	0.99881
124.046	1.11082	124.046	1.00782	124.046	1.13337	124.046	1.12081	124.856	1.25303	124.046	1.09765	124.046	1.24897	124.046	1.01608	124.046	1.18996	124.046	1.00019
125.326	1.08513	125.326	0.98776	125.326	1.12881	125.326	1.1216	126.134	1.2435	125.326	1.09259	125.326	1.23939	125.326	1.01279	125.326	1.18363	125.326	0.99842
126.604	1.05992	126.604	0.97035	126.604	1.12335	126.604	1.12154	127.414	1.23368	126.604	1.08816	126.604	1.23062	126.604	1.0102	126.604	1.17802	126.604	0.99647
127.883	1.03036	127.883	0.9586	127.883	1.11789	127.883	1.11948	128.691	1.22335	127.883	1.08435	127.883	1.22041	127.883	1.0075	127.883	1.17251	127.883	0.99266
129.161	1.00201	129.161	0.94741	129.161	1.11262	129.161	1.11741	129.97	1.2122	129.161	1.08095	129.161	1.21059	129.161	1.00446	129.161	1.16705	129.161	0.98815
130.439	0.97466	130.439	0.93685	130.439	1.10559	130.439	1.11418	131.247	1.20293	130.439	1.07772	130.439	1.20089	130.439	1.00022	130.439	1.16167	130.439	0.98227
131.717	0.95158	131.717	0.92812	131.717	1.09754	131.717	1.10961	132.526	1.19364	131.717	1.0747	131.717	1.19183	131.717	0.99514	131.717	1.15578	131.717	0.97557
132.995	0.93447	132.995	0.92642	132.995	1.09031	132.995	1.10294	133.803	1.18453	132.995	1.07158	132.995	1.18186	132.995	0.98917	132.995	1.14997	132.995	0.96942
134.272	0.91897	134.272	0.93283	134.272	1.08216	134.272	1.09326	135.081	1.17501	134.272	1.06723	134.272	1.17144	134.272	0.98249	134.272	1.14408	134.272	0.96299
135.55	0.90587	135.55	0.94526	135.55	1.07389	135.55	1.08344	136.357	1.16548	135.55	1.06281	135.55	1.16075	135.55	0.97526	135.55	1.13814	135.55	0.95739
136.826	0.89771	136.826	0.95868	136.826	1.06571	136.826	1.07446	137.635	1.15613	136.826	1.05845	136.826	1.1501	136.826	0.96762	136.826	1.13198	136.826	0.95254
138.104	0.89853	138.104	0.97152	138.104	1.05784	138.104	1.06527	138.911	1.14689	138.104	1.05413	138.104	1.13938	138.104	0.95909	138.104	1.12564	138.104	0.94748
139.38	0.90515	139.38	0.9829	139.38	1.04972	139.38	1.05576	140.188	1.13787	139.38	1.05053	139.38	1.12927	139.38	0.95079	139.38	1.11918	139.38	0.94263
140.657	0.91234	140.657	0.9921	140.657	1.04338	140.657	1.04626	141.464	1.12913	140.657	1.04719	140.657	1.1199	140.657	0.94367	140.657	1.11267	140.657	0.94133
141.932	0.92204	141.932	0.99791	141.932	1.0374	141.932	1.03529	142.739	1.12071	141.932	1.04414	141.932	1.11142	141.932	0.93751	141.932	1.10595	141.932	0.93909
143.208	0.93257	143.208	1.00061	143.208	1.03264	143.208	1.02717	144.016	1.11245	143.208	1.04182	143.208	1.10359	143.208	0.9327	143.208	1.09928	143.208	0.93653
144.484	0.94772	144.484	1.00111	144.484	1.02878	144.484	1.02079	145.291	1.10422	144.484	1.03961	144.484	1.09656	144.484	0.92842	144.484	1.09262	144.484	0.93333
145.759	0.95744	145.759	1.00011	145.759	1.02532	145.759	1.01624	146.567	1.09618	145.759	1.03482	145.759	1.0901	145.759	0.92461	145.759	1.08578	145.759	0.93008
147.035	0.96869	147.035	0.99879	147.035	1.02268	147.035	1.01411	147.841	1.08822	147.035	1.02995	147.035	1.08466	147.035	0.92115	147.035	1.07795	147.035	0.92682
148.309	0.98036	148.309	0.99944	148.309	1.02042	148.309	1.01262	149.116	1.08046	148.309	1.02654	148.309	1.07842	148.309	0.91764	148.309	1.07067	148.309	0.92344
149.584	0.99163	149.584	0.99636	149.584	1.01849	149.584	1.01153	150.391	1.07273	149.584	1.02343	149.584	1.07183	149.584	0.91424	149.584	1.06378	149.584	0.92006
150.859	0.99813	150.859	0.99358	150.859	1.01697	150.859	1.0105	151.665	1.06527	150.859	1.02077	150.859	1.06523	150.859	0.91128	150.859	1.05723	150.859	0.91624
152.133	1.00233	152.133	0.99087	152.133	1.01503	152.133	1.00934	152.94	1.05799	152.133	1.01841	152.133	1.05893	152.133	0.90847	152.133	1.05144	152.133	0.9129
153.407	1.00242	153.407	0.98944	153.407	1.01293	153.407	1.00817	154.214	1.05127	153.407	1.01613	153.407	1.05292	153.407	0.90575	153.407	1.04603	153.407	0.90957
154.682	1.00295	154.682	0.98955	154.682	1.01088	154.682	1.00717	155.487	1.04501	154.682	1.0141	154.682	1.0477	154.682	0.90312	154.682	1.04091	154.682	0.90629
155.955	1.00016	155.955	0.9898	155.955	1.00857	155.955	1.00628	156.762	1.0387	155.955	1.01186	155.955	1.04242	155.955	0.90049	155.955	1.03631	155.955	0.90129
157.229	0.99679	157.229	0.98371	157.229	1.00627	157.229	1.00473	158.034	1.03178	157.229	1.0098	157.229	1.03677	157.229	0.8972	157.229	1.03199	157.229	0.89772
158.502	0.98939	158.502	0.97625	158.502	1.00368	158.502	1.00327	159.307	1.02471	158.502	1.0083	158.502	1.03096	158.502	0.89293	158.502	1.02793	158.502	0.8942
159.775	0.97516	159.775	0.96785	159.775	1.00026	159.775	1.00178	160.581	1.01689	159.775	1.00718	159.775	1.02496	159.775	0.88901	159.775	1.02402	159.775	0.89102
161.048	0.96062	161.048	0.95908	161.048	0.99667	161.048	1.00043	161.853	1.00853	161.048	1.00585	161.048	1.01877	161.048	0.88519	161.048	1.02016	161.048	0.88963
162.321	0.94272	162.321	0.94844	162.321	0.99191	162.321	1.00153	163.125	1.00017	162.321	1.00399	162.321	1.01262	162.321	0.88164	162.321	1.01612	162.321	0.88853
163.593	0.92773	163.593	0.93728	163.593	0.98752	163.593	1.00116	164.399	0.99218	163.593	1.00019	163.593	1.00644	163.593	0.87854	163.593	1.01197	163.593	0.88835
164.864	0.9134	164.864	0.92472	164.864	0.98287	164.864	0.99806	165.67	0.98415	164.864	0.99578	164.864	1.00026	164.864	0.87543	164.864	1.00807	164.864	0.88884
166.137	0.8964	166.137	0.91166	166.137	0.97738	166.137	0.99276	166.942	0.97605	166.137	0.99027	166.137	0.99397	166.137	0.87281	166.137	1.0043	166.137	0.8889
167.409	0.87726	167.409	0.89878	167.409	0.97145	167.409	0.98519	168.213	0.96763	167.409	0.98383	167.409	0.9876	167.409	0.87011	167.409	1.00043	167.409	0.8889
168.68	0.85743	168.68	0.8855	168.68	0.96491	168.68	0.97512	169.485	0.95905	168.68	0.97664	168.68	0.98109	168.68	0.86718	168.68	0.99656	168.68	0.88815
169.952	0.83934	169.952	0.87758	169.952	0.959	169.952	0.9641	170.756	0.95001	169.952	0.96862	169.952	0.9743	169.952	0.86394	169.952	0.99227	169.952	0.88642
171.223	0.8219	171.223	0.86351	171.223	0.95205	171.223	0.95359	172.027	0.94081	171.223	0.96016	171.223	0.96754	171.223	0.85991	171.223	0.9872	171.223	0.88438
172.493	0.80779	172.493	0.84662	172.493	0.94488	172.493	0.94316	173.297	0.9315	172.493	0.95211	172.493	0.96022	172.493	0.85495	172.493	0.9819	172.493	0.88177
173.764	0.79819	173.764	0.82969	173.764	0.93706	173.764	0.93315	174.569	0.92226	173.764	0.94448	173.764	0.95291	173.764	0.84931	173.764	0.97701	173.764	0.87793
175.035	0.78193	175.035	0.81426	175.035	0.92894	175.035	0.92355	175.839	0.91327	175.035	0.93716	175.035	0.94565	175.035	0.84351	175.035	0.97197	175.035	0.87332
176.305	0.76427	176.305	0.80114	176.305	0.92096	176.305	0.91443	177.108	0.90433	176.305	0.93015	176.305	0.93888	176.305	0.83736	176.305	0.96672	176.305	0.86827
177.575	0.74709	177.575	0.78973	177.575	0.91272	177.575	0.90616	178.378	0.89575	177.575	0.92328	177.575	0.93229	177.575	0.83111	177.575	0.96134	177.575	0.86318
178.844	0.72648	178.844	0.78283	178.844	0.9047	178.844	0.89891	179.649	0.88735	178.844	0.91652	178.844	0.92591	178.844	0.82544	178.844	0.95551	178.844	0.85756
180.114	0.70963	180.114	0.77753	180.114	0.8968	180.114	0.89228	180.918	0.87898	180.114	0.90978	180.114	0.91963	180.114	0.81997	180.114	0.94976	180.114	0.85157
181.384	0.69289	181.384	0.7733	181.384	0.88935	181.384	0.88736	182.187	0.87067	181.384	0.90328	181.384	0.91358	181.384	0.81474	181.384	0.94428	181.384	0.8457
182.653	0.67896	182.653	0.77	182.653	0.88231	182.653	0.8829	183.456	0.86265	182.653	0.89685	182.653	0.9078	182.653	0.80993	182.653	0.93903	182.653	0.84109
183.922	0.66435	183.922	0.76535	183.922	0.87588	183.922	0.87863	184.724	0.85497	183.922	0.89033	183.922	0.90228	183.922	0.80557	183.922	0.93399	183.922	0.83522
185.19	0.64946	185.19	0.76044	185.19	0.87025	185.19	0.87431	185.994	0.84762	185.19	0.88428	185.19	0.89679	185.19	0.80168	185.19	0.9293	185.19	0.83235
186.458	0.63673	186.458	0.75526	186.458	0.86574	186.458	0.86909	187.262	0.84125	186.458	0.8788	186.458	0.89178	186.458	0.79815	186.458	0.92494	186.458	0.83017
187.726	0.62717	187.726	0.75019	187.726	0.86066	187.726	0.86365	188.53	0.83538	187.726	0.87416	187.726	0.88791	187.726	0.79503	187.726	0.92089	187.726	0.82964
188.996	0.61989	188.996	0.74658	188.996	0.85597	188.996	0.85833	189.798	0.82986	188.996	0.87053	188.996	0.88408	188.996	0.79235	188.996	0.9171	188.996	0.82876
190.263	0.612	190.263	0.73514	190.263	0.85188	190.263	0.85334	191.065	0.82488	190.263	0.8683	190.263	0.88017	190.263	0.79004	190.263	0.91368	190.263	0.82801
191.531	0.60222	191.531	0.71726	191.531	0.84865	191.531	0.8489	192.332	0.82006	191.531	0.86725	191.531	0.87639	191.531	0.78813	191.531	0.91054	191.531	0.82665
192.798	0.5934	192.798	0.70473	192.798	0.84558	192.798	0.84492	193.601	0.8156	192.798	0.86694	192.798	0.87274	192.798	0.78665	192.798	0.90767	192.798	0.82466
194.065	0.58544	194.065	0.69292	194.065	0.84337	194.065	0.84248	194.868	0.81127	194.065	0.86769	194.065	0.86926	194.065	0.78547	194.065	0.90537	194.065	0.82186
195.332	0.57584	195.332	0.68252	195.332	0.84169	195.332	0.84027	196.134	0.80749	195.332	0.86932	195.332	0.86592	195.332	0.78482	195.332	0.90331	195.332	0.81968
196.598	0.56921	196.598	0.67309	196.598	0.84023	196.598	0.83878	197.401	0.80427	196.598	0.8717	196.598	0.86283	196.598	0.78449	196.598	0.90154	196.598	0.81793
197.865	0.56234	197.865	0.66397	197.865	0.83866	197.865	0.83775	198.667	0.80161	197.865	0.87463	197.865	0.85994	197.865	0.78443	197.865	0.90004	197.865	0.81622
199.132	0.55745	199.132	0.65592	199.132	0.83713	199.132	0.83762	199.933	0.79989	199.132	0.87727	199.132	0.85751	199.132	0.7846	199.132	0.89887	199.132	0.8146
200.398	0.55355	200.398	0.64866	200.398	0.83572	200.398	0.83828	201.199	0.79838	200.398	0.87962	200.398	0.85526	200.398	0.78458	200.398	0.89773	200.398	0.81247
201.664	0.54941	201.664	0.64253	201.664	0.83415	201.664	0.83975	202.465	0.79709	201.664	0.88106	201.664	0.85329	201.664	0.78419	201.664	0.89675	201.664	0.81135
202.929	0.54814	202.929	0.63757	202.929	0.83279	202.929	0.84159	203.73	0.79565	202.929	0.88197	202.929	0.85121	202.929	0.78372	202.929	0.8953	202.929	0.8137
204.195	0.54587	204.195	0.63355	204.195	0.83148	204.195	0.84374	204.995	0.79399	204.195	0.88269	204.195	0.84863	204.195	0.78351	204.195	0.89455	204.195	0.81714
205.46	0.54518	205.46	0.6304	205.46	0.83013	205.46	0.84615	206.26	0.79208	205.46	0.8839	205.46	0.84636	205.46	0.78343	205.46	0.89442	205.46	0.81948
206.725	0.54703	206.725	0.62825	206.725	0.82912	206.725	0.84724	207.525	0.79019	206.725	0.88457	206.725	0.84519	206.725	0.78398	206.725	0.89472	206.725	0.82115
207.99	0.54927	207.99	0.62656	207.99	0.82824	207.99	0.8481	208.791	0.78802	207.99	0.88422	207.99	0.84379	207.99	0.78517	207.99	0.8949	207.99	0.82326
209.254	0.55153	209.254	0.62615	209.254	0.82719	209.254	0.84784	210.056	0.78539	209.254	0.88293	209.254	0.84221	209.254	0.78693	209.254	0.89516	209.254	0.82521
210.519	0.55323	210.519	0.62651	210.519	0.82605	210.519	0.8467	211.32	0.78226	210.519	0.88421	210.519	0.84062	210.519	0.79302	210.519	0.89512	210.519	0.82724
211.783	0.55702	211.783	0.62794	211.783	0.82473	211.783	0.84307	212.584	0.7785	211.783	0.88536	211.783	0.83936	211.783	0.79121	211.783	0.89502	211.783	0.8281
213.047	0.56044	213.047	0.63021	213.047	0.82321	213.047	0.83888	213.848	0.774	213.047	0.88625	213.047	0.83817	213.047	0.7887	213.047	0.89467	213.047	0.82873
214.31	0.56362	214.31	0.63309	214.31	0.82134	214.31	0.83456	215.111	0.76902	214.31	0.88665	214.31	0.83705	214.31	0.78538	214.31	0.89425	214.31	0.82888
215.574	0.55952	215.574	0.63231	215.574	0.81923	215.574	0.83086	216.374	0.76385	215.574	0.88664	215.574	0.83577	215.574	0.78207	215.574	0.89358	215.574	0.82823
216.837	0.54767	216.837	0.63148	216.837	0.81691	216.837	0.82719	217.638	0.75908	216.837	0.88607	216.837	0.83439	216.837	0.7792	216.837	0.89273	216.837	0.82662
218.1	0.54078	218.1	0.63514	218.1	0.81446	218.1	0.82365	218.901	0.75431	218.1	0.88483	218.1	0.83267	218.1	0.77653	218.1	0.89164	218.1	0.82394
219.363	0.5358	219.363	0.63837	219.363	0.81151	219.363	0.81959	220.163	0.74969	219.363	0.88304	219.363	0.8308	219.363	0.77473	219.363	0.89004	219.363	0.8205
220.626	0.52842	220.626	0.63919	220.626	0.80838	220.626	0.81698	221.426	0.74533	220.626	0.88057	220.626	0.8288	220.626	0.7733	220.626	0.88769	220.626	0.8172
221.888	0.51925	221.888	0.63597	221.888	0.80514	221.888	0.81493	222.688	0.74114	221.888	0.87745	221.888	0.82656	221.888	0.77197	221.888	0.88462	221.888	0.8143
223.151	0.5111	223.151	0.63149	223.151	0.80125	223.151	0.81295	223.949	0.73788	223.151	0.8732	223.151	0.82294	223.151	0.77076	223.151	0.88147	223.151	0.81071
224.413	0.50104	224.413	0.62665	224.413	0.79739	224.413	0.81135	225.211	0.73491	224.413	0.86846	224.413	0.81912	224.413	0.77369	224.413	0.87803	224.413	0.8079
225.674	0.49327	225.674	0.62274	225.674	0.79322	225.674	0.80986	226.473	0.73192	225.674	0.86407	225.674	0.81504	225.674	0.77293	225.674	0.87455	225.674	0.80481
226.936	0.48682	226.936	0.6183	226.936	0.7888	226.936	0.80811	227.734	0.72867	226.936	0.85958	226.936	0.81067	226.936	0.77148	226.936	0.87161	226.936	0.80319
228.198	0.48201	228.198	0.6146	228.198	0.7843	228.198	0.80557	228.996	0.72527	228.198	0.85491	228.198	0.80632	228.198	0.76919	228.198	0.8691	228.198	0.80128
229.459	0.48055	229.459	0.60965	229.459	0.7803	229.459	0.80297	230.257	0.72171	229.459	0.85059	229.459	0.80208	229.459	0.76575	229.459	0.86712	229.459	0.79962
230.72	0.48103	230.72	0.60301	230.72	0.77644	230.72	0.80004	231.518	0.7179	230.72	0.84687	230.72	0.79796	230.72	0.76229	230.72	0.86562	230.72	0.79885
231.979	0.48103	231.979	0.60237	231.979	0.77257	231.979	0.7968	232.778	0.71396	231.979	0.84343	231.979	0.79434	231.979	0.75883	231.979	0.86434	231.979	0.7985
233.24	0.47985	233.24	0.60256	233.24	0.7683	233.24	0.79317	234.039	0.70994	233.24	0.84112	233.24	0.79108	233.24	0.75579	233.24	0.86329	233.24	0.79713
234.5	0.48002	234.5	0.60672	234.5	0.76551	234.5	0.78904	235.299	0.70537	234.5	0.84012	234.5	0.78812	234.5	0.75288	234.5	0.86236	234.5	0.79607
235.761	0.47985	235.761	0.61132	235.761	0.76416	235.761	0.78418	236.559	0.70079	235.761	0.83928	235.761	0.78524	235.761	0.75003	235.761	0.86191	235.761	0.79439
237.021	0.4815	237.021	0.61004	237.021	0.76176	237.021	0.77731	237.818	0.69642	237.021	0.83823	237.021	0.78251	237.021	0.74716	237.021	0.86153	237.021	0.79243
238.28	0.48155	238.28	0.60835	238.28	0.75933	238.28	0.77417	239.077	0.69276	238.28	0.83712	238.28	0.77974	238.28	0.74452	238.28	0.86109	238.28	0.79088
239.54	0.47773	239.54	0.60511	239.54	0.75674	239.54	0.77234	240.337	0.68947	239.54	0.83622	239.54	0.77709	239.54	0.7419	239.54	0.8601	239.54	0.78958
240.799	0.47409	240.799	0.60186	240.799	0.75439	240.799	0.77183	241.596	0.68651	240.799	0.83526	240.799	0.77465	240.799	0.73941	240.799	0.85845	240.799	0.78761
242.057	0.4713	242.057	0.59767	242.057	0.75274	242.057	0.77122	242.855	0.68392	242.057	0.83496	242.057	0.77242	242.057	0.73695	242.057	0.85609	242.057	0.78503
243.316	0.46849	243.316	0.59345	243.316	0.75097	243.316	0.77095	244.114	0.68166	243.316	0.8349	243.316	0.77041	243.316	0.73456	243.316	0.85373	243.316	0.783
244.575	0.4641	244.575	0.58924	244.575	0.74957	244.575	0.77047	245.373	0.67968	244.575	0.83502	244.575	0.76849	244.575	0.73196	244.575	0.85146	244.575	0.7809
245.834	0.46027	245.834	0.58461	245.834	0.74849	245.834	0.77308	246.63	0.678	245.834	0.83516	245.834	0.76651	245.834	0.72924	245.834	0.84962	245.834	0.77845
247.092	0.45643	247.092	0.58048	247.092	0.74744	247.092	0.77612	247.888	0.67676	247.092	0.83503	247.092	0.76447	247.092	0.7265	247.092	0.84801	247.092	0.77715
248.349	0.4541	248.349	0.5759	248.349	0.74585	248.349	0.77934	249.146	0.6757	248.349	0.83436	248.349	0.76183	248.349	0.72392	248.349	0.84658	248.349	0.77672
249.607	0.45222	249.607	0.57204	249.607	0.74426	249.607	0.78241	250.404	0.6747	249.607	0.83282	249.607	0.75887	249.607	0.72147	249.607	0.84536	249.607	0.77608
250.865	0.4513	250.865	0.56822	250.865	0.74245	250.865	0.78319	251.662	0.67359	250.865	0.83102	250.865	0.75606	250.865	0.71941	250.865	0.84436	250.865	0.7748
252.122	0.44598	252.122	0.56583	252.122	0.74091	252.122	0.77671	252.918	0.67201	252.122	0.82905	252.122	0.75383	252.122	0.71782	252.122	0.84357	252.122	0.77392
253.38	0.44113	253.38	0.56124	253.38	0.73972	253.38	0.76698	254.175	0.67048	253.38	0.82749	253.38	0.75236	253.38	0.71656	253.38	0.84296	253.38	0.77421
254.635	0.4358	254.635	0.55691	254.635	0.73832	254.635	0.76248	255.432	0.66884	254.635	0.8278	254.635	0.75139	254.635	0.71565	254.635	0.84257	254.635	0.77568
255.892	0.43032	255.892	0.55212	255.892	0.73663	255.892	0.76246	256.689	0.66717	255.892	0.82803	255.892	0.75137	255.892	0.71525	255.892	0.84238	255.892	0.77626
257.149	0.42488	257.149	0.54759	257.149	0.73494	257.149	0.75831	257.944	0.66569	257.149	0.82822	257.149	0.75162	257.149	0.71509	257.149	0.84238	257.149	0.77613
258.406	0.42044	258.406	0.54299	258.406	0.73297	258.406	0.7547	259.2	0.66431	258.406	0.82751	258.406	0.75162	258.406	0.71511	258.406	0.84269	258.406	0.77486
259.66	0.41662	259.66	0.53834	259.66	0.73139	259.66	0.75165	260.457	0.66322	259.66	0.82612	259.66	0.7514	259.66	0.71529	259.66	0.84311	259.66	0.77409
260.917	0.41349	260.917	0.53408	260.917	0.72987	260.917	0.74897	261.713	0.66282	260.917	0.82461	260.917	0.751	260.917	0.71554	260.917	0.84365	260.917	0.77268
262.173	0.41122	262.173	0.52957	262.173	0.72846	262.173	0.74658	262.967	0.66278	262.173	0.82295	262.173	0.75053	262.173	0.71575	262.173	0.8442	262.173	0.77191
263.428	0.40338	263.428	0.52543	263.428	0.72711	263.428	0.74486	264.223	0.66279	263.428	0.82127	263.428	0.75047	263.428	0.71604	263.428	0.84401	263.428	0.77189
264.682	0.39727	264.682	0.52167	264.682	0.72604	264.682	0.74379	265.478	0.66296	264.682	0.81967	264.682	0.75081	264.682	0.71635	264.682	0.84373	264.682	0.7726
265.938	0.39143	265.938	0.51911	265.938	0.72502	265.938	0.74324	266.732	0.66272	265.938	0.81792	265.938	0.75113	265.938	0.71665	265.938	0.84353	265.938	0.77337
267.193	0.38725	267.193	0.51672	267.193	0.72452	267.193	0.74318	267.987	0.6622	267.193	0.81628	267.193	0.7514	267.193	0.71703	267.193	0.84326	267.193	0.77412
268.446	0.38389	268.446	0.51519	268.446	0.72319	268.446	0.7445	269.242	0.66166	268.446	0.81474	268.446	0.75109	268.446	0.71754	268.446	0.84328	268.446	0.77531
269.701	0.3815	269.701	0.51803	269.701	0.72211	269.701	0.74627	270.496	0.66112	269.701	0.81331	269.701	0.75037	269.701	0.71791	269.701	0.84366	269.701	0.77581
270.956	0.38087	270.956	0.51995	270.956	0.72062	270.956	0.74819	271.749	0.66051	270.956	0.8121	270.956	0.74849	270.956	0.71827	270.956	0.84407	270.956	0.77623
272.209	0.38154	272.209	0.52252	272.209	0.7191	272.209	0.75018	273.003	0.65995	272.209	0.81099	272.209	0.74727	272.209	0.71878	272.209	0.84449	272.209	0.77725
273.463	0.38226	273.463	0.5248	273.463	0.7176	273.463	0.75113	274.256	0.65955	273.463	0.8102	273.463	0.74569	273.463	0.71947	273.463	0.84484	273.463	0.77655
274.717	0.38285	274.717	0.5279	274.717	0.71593	274.717	0.75193	275.51	0.6592	274.717	0.80976	274.717	0.74432	274.717	0.72035	274.717	0.84522	274.717	0.77557
275.969	0.38408	275.969	0.53066	275.969	0.71406	275.969	0.75246	276.763	0.6589	275.969	0.80974	275.969	0.74296	275.969	0.72303	275.969	0.8452	275.969	0.7747
277.222	0.3845	277.222	0.53345	277.222	0.71271	277.222	0.75323	278.015	0.65865	277.222	0.81053	277.222	0.74239	277.222	0.72168	277.222	0.84519	277.222	0.77459
278.474	0.38543	278.474	0.53576	278.474	0.71132	278.474	0.75371	279.269	0.65847	278.474	0.81172	278.474	0.74198	278.474	0.7213	278.474	0.84519	278.474	0.77438
279.727	0.38721	279.727	0.53767	279.727	0.71026	279.727	0.75375	280.522	0.65831	279.727	0.8128	279.727	0.74164	279.727	0.72172	279.727	0.84534	279.727	0.77429
280.98	0.38922	280.98	0.53381	280.98	0.70896	280.98	0.75336	281.773	0.65821	280.98	0.81388	280.98	0.74135	280.98	0.72286	280.98	0.84542	280.98	0.77318
282.232	0.38965	282.232	0.53056	282.232	0.70791	282.232	0.75246	283.025	0.65809	282.232	0.81475	282.232	0.74105	282.232	0.72274	282.232	0.8451	282.232	0.77196
283.484	0.38762	283.484	0.52857	283.484	0.70688	283.484	0.75065	284.276	0.65795	283.484	0.81527	283.484	0.74056	283.484	0.72215	283.484	0.84403	283.484	0.77184
284.735	0.38473	284.735	0.52739	284.735	0.70611	284.735	0.74754	285.529	0.65765	284.735	0.81587	284.735	0.73998	284.735	0.72072	284.735	0.84268	284.735	0.77143
285.987	0.38444	285.987	0.52678	285.987	0.70557	285.987	0.74283	286.781	0.65729	285.987	0.81619	285.987	0.73941	285.987	0.71753	285.987	0.84039	285.987	0.7713
287.239	0.38395	287.239	0.52756	287.239	0.70525	287.239	0.73807	288.031	0.65684	287.239	0.81674	287.239	0.73879	287.239	0.71408	287.239	0.83768	287.239	0.77214
288.489	0.382	288.489	0.52988	288.489	0.70542	288.489	0.73346	289.282	0.65636	288.489	0.81724	288.489	0.73812	288.489	0.71284	288.489	0.83483	288.489	0.77311
289.741	0.37881	289.741	0.53426	289.741	0.70566	289.741	0.73031	290.532	0.65567	289.741	0.81763	289.741	0.73738	289.741	0.7125	289.741	0.83202	289.741	0.77421
290.991	0.37544	290.991	0.53896	290.991	0.70574	290.991	0.72798	291.784	0.65482	290.991	0.81759	290.991	0.73656	290.991	0.71315	290.991	0.82951	290.991	0.77498
292.242	0.37107	292.242	0.54101	292.242	0.70596	292.242	0.72694	293.033	0.65375	292.242	0.81666	292.242	0.73568	292.242	0.71452	292.242	0.82743	292.242	0.77537
293.491	0.36878	293.491	0.54142	293.491	0.70616	293.491	0.72677	294.284	0.65262	293.491	0.81563	293.491	0.73473	293.491	0.71614	293.491	0.82534	293.491	0.77595
294.742	0.36628	294.742	0.53975	294.742	0.70635	294.742	0.72731	295.533	0.65151	294.742	0.81437	294.742	0.73374	294.742	0.71772	294.742	0.82346	294.742	0.77616
295.991	0.3647	295.991	0.53755	295.991	0.70641	295.991	0.72866	296.783	0.65051	295.991	0.81316	295.991	0.73245	295.991	0.71904	295.991	0.82152	295.991	0.77728
297.241	0.36368	297.241	0.53274	297.241	0.7064	297.241	0.73064	298.032	0.64989	297.241	0.81194	297.241	0.73107	297.241	0.72005	297.241	0.81975	297.241	0.77714
298.49	0.36304	298.49	0.51682	298.49	0.70598	298.49	0.73329	299.282	0.64925	298.49	0.81156	298.49	0.72986	298.49	0.7208	298.49	0.81806	298.49	0.77507
299.74	0.36005	299.74	0.49953	299.74	0.70554	299.74	0.73664	300.53	0.64919	299.74	0.81181	299.74	0.72928	299.74	0.72132	299.74	0.81671	299.74	0.77312
300.988	0.35704	300.988	0.48881	300.988	0.70506	300.988	0.74058	301.78	0.6493	300.988	0.81215	300.988	0.7291	300.988	0.72172	300.988	0.81588	300.988	0.77198
302.237	0.35433	302.237	0.48019	302.237	0.7049	302.237	0.74509	303.028	0.6496	302.237	0.81269	302.237	0.72923	302.237	0.71613	302.237	0.81514	302.237	0.77003
303.485	0.35107	303.485	0.47318	303.485	0.70496	303.485	0.75012	304.277	0.64978	303.485	0.81315	303.485	0.72955	303.485	0.71503	303.485	0.81455	303.485	0.76778
304.734	0.34814	304.734	0.46683	304.734	0.70524	304.734	0.75541	305.524	0.64997	304.734	0.81313	304.734	0.73006	304.734	0.71402	304.734	0.81438	304.734	0.76623
305.982	0.34526	305.982	0.45617	305.982	0.7056	305.982	0.7607	306.773	0.64992	305.982	0.81306	305.982	0.73067	305.982	0.71319	305.982	0.81415	305.982	0.76371
307.23	0.34085	307.23	0.45739	307.23	0.70583	307.23	0.7646	308.02	0.64983	307.23	0.81354	307.23	0.73106	307.23	0.71179	307.23	0.81423	307.23	0.76317
308.478	0.33726	308.478	0.46079	308.478	0.70595	308.478	0.76709	309.269	0.64974	308.478	0.81384	308.478	0.73151	308.478	0.71009	308.478	0.81462	308.478	0.76295
309.726	0.33424	309.726	0.46531	309.726	0.70598	309.726	0.76799	310.515	0.64955	309.726	0.81372	309.726	0.73201	309.726	0.70823	309.726	0.81544	309.726	0.76256
310.972	0.33192	310.972	0.46897	310.972	0.70607	310.972	0.76799	311.763	0.64936	310.972	0.8126	310.972	0.73269	310.972	0.70649	310.972	0.8166	310.972	0.76268
312.219	0.32838	312.219	0.47134	312.219	0.70596	312.219	0.76723	313.01	0.64914	312.219	0.81088	312.219	0.73286	312.219	0.7051	312.219	0.81891	312.219	0.7629
313.467	0.32505	313.467	0.47387	313.467	0.70597	313.467	0.76578	314.256	0.64892	313.467	0.80887	313.467	0.73454	313.467	0.70442	313.467	0.82244	313.467	0.76251
314.713	0.32297	314.713	0.47513	314.713	0.70608	314.713	0.76477	315.503	0.64872	314.713	0.80665	314.713	0.73358	314.713	0.7028	314.713	0.82555	314.713	0.76233
315.96	0.32146	315.96	0.47663	315.96	0.7061	315.96	0.76276	316.749	0.64866	315.96	0.80342	315.96	0.73216	315.96	0.70139	315.96	0.82801	315.96	0.76224
317.205	0.31945	317.205	0.4776	317.205	0.70609	317.205	0.76022	317.996	0.64861	317.205	0.80025	317.205	0.73051	317.205	0.70049	317.205	0.82907	317.205	0.76208
318.451	0.31952	318.451	0.47857	318.451	0.70572	318.451	0.75759	319.241	0.64866	318.451	0.79844	318.451	0.72864	318.451	0.7001	318.451	0.82965	318.451	0.76243
319.698	0.31513	319.698	0.47979	319.698	0.70497	319.698	0.755	320.486	0.64873	319.698	0.79716	319.698	0.72647	319.698	0.69967	319.698	0.82953	319.698	0.76263
320.943	0.31369	320.943	0.48008	320.943	0.70445	320.943	0.75246	321.732	0.64893	320.943	0.79678	320.943	0.72439	320.943	0.70062	320.943	0.82902	320.943	0.76337
322.187	0.3133	322.187	0.48055	322.187	0.70422	322.187	0.75056	322.977	0.64916	322.187	0.79739	322.187	0.72273	322.187	0.70181	322.187	0.8283	322.187	0.76342
323.433	0.31298	323.433	0.4806	323.433	0.70408	323.433	0.74837	324.222	0.64938	323.433	0.79859	323.433	0.72179	323.433	0.70301	323.433	0.82763	323.433	0.76348
324.678	0.3142	324.678	0.48098	324.678	0.70378	324.678	0.74656	325.467	0.64962	324.678	0.80004	324.678	0.72146	324.678	0.704	324.678	0.82659	324.678	0.76415
325.922	0.31526	325.922	0.48083	325.922	0.70315	325.922	0.74523	326.711	0.64987	325.922	0.80121	325.922	0.72166	325.922	0.70443	325.922	0.82505	325.922	0.76388
327.168	0.31746	327.168	0.48078	327.168	0.70239	327.168	0.74395	327.955	0.65012	327.168	0.80259	327.168	0.72335	327.168	0.70469	327.168	0.82255	327.168	0.76382
328.411	0.31896	328.411	0.48043	328.411	0.70137	328.411	0.7447	329.201	0.65039	328.411	0.80367	328.411	0.72369	328.411	0.7047	328.411	0.81891	328.411	0.7632
329.655	0.32109	329.655	0.47972	329.655	0.70009	329.655	0.74634	330.444	0.65068	329.655	0.80431	329.655	0.72432	329.655	0.70442	329.655	0.81626	329.655	0.76211
330.9	0.32368	330.9	0.47921	330.9	0.69867	330.9	0.74788	331.687	0.65088	330.9	0.80461	330.9	0.72485	330.9	0.70382	330.9	0.81422	330.9	0.76177
332.143	0.32639	332.143	0.47814	332.143	0.69786	332.143	0.74928	332.932	0.65124	332.143	0.80421	332.143	0.72523	332.143	0.70267	332.143	0.81279	332.143	0.76162
333.386	0.32815	333.386	0.47757	333.386	0.69703	333.386	0.75007	334.175	0.65161	333.386	0.80324	333.386	0.72537	333.386	0.70077	333.386	0.81175	333.386	0.76184
334.63	0.32477	334.63	0.47667	334.63	0.69595	334.63	0.7507	335.417	0.65196	334.63	0.80168	334.63	0.72528	334.63	0.69859	334.63	0.8111	334.63	0.76302
335.873	0.3222	335.873	0.47614	335.873	0.69488	335.873	0.75111	336.66	0.6523	335.873	0.79967	335.873	0.72481	335.873	0.69603	335.873	0.81085	335.873	0.76407
337.115	0.32078	337.115	0.47555	337.115	0.69379	337.115	0.75133	337.904	0.65231	337.115	0.79709	337.115	0.7241	337.115	0.69344	337.115	0.81091	337.115	0.76537
338.358	0.31985	338.358	0.47512	338.358	0.69272	338.358	0.75143	339.146	0.6517	338.358	0.7942	338.358	0.72316	338.358	0.69143	338.358	0.81121	338.358	0.76679
339.601	0.31957	339.601	0.47484	339.601	0.69185	339.601	0.75134	340.388	0.65115	339.601	0.79108	339.601	0.72189	339.601	0.68963	339.601	0.81162	339.601	0.76856
340.843	0.31928	340.843	0.47451	340.843	0.69136	340.843	0.75163	341.629	0.65058	340.843	0.78775	340.843	0.72037	340.843	0.6892	340.843	0.81257	340.843	0.76882
342.085	0.319	342.085	0.47505	342.085	0.69099	342.085	0.75187	342.872	0.65005	342.085	0.78576	342.085	0.71871	342.085	0.68943	342.085	0.81365	342.085	0.76861
343.326	0.31886	343.326	0.47527	343.326	0.69081	343.326	0.75198	344.114	0.64966	343.326	0.78312	343.326	0.71672	343.326	0.68933	343.326	0.81493	343.326	0.76715
344.569	0.32037	344.569	0.47514	344.569	0.6906	344.569	0.75065	345.355	0.64928	344.569	0.78092	344.569	0.71485	344.569	0.68943	344.569	0.81654	344.569	0.76559
345.81	0.32188	345.81	0.47534	345.81	0.69046	345.81	0.74853	346.596	0.64893	345.81	0.77949	345.81	0.71333	345.81	0.68979	345.81	0.81813	345.81	0.7638
347.051	0.32157	347.051	0.4761	347.051	0.69023	347.051	0.74412	347.838	0.64866	347.051	0.78043	347.051	0.7122	347.051	0.69032	347.051	0.8197	347.051	0.76352
348.291	0.3214	348.291	0.47619	348.291	0.68976	348.291	0.73885	349.078	0.64844	348.291	0.7821	348.291	0.7117	348.291	0.69107	348.291	0.82113	348.291	0.76166
349.532	0.31968	349.532	0.47586	349.532	0.6892	349.532	0.73385	350.319	0.64829	349.532	0.78486	349.532	0.71147	349.532	0.6918	349.532	0.82227	349.532	0.75969
350.772	0.31688	350.772	0.47521	350.772	0.68839	350.772	0.73132	351.559	0.64827	350.772	0.78736	350.772	0.71157	350.772	0.6934	350.772	0.82303	350.772	0.75795
352.013	0.31625	352.013	0.47415	352.013	0.68788	352.013	0.73123	352.799	0.6483	352.013	0.7897	352.013	0.7121	352.013	0.69502	352.013	0.82326	352.013	0.75784
353.253	0.31524	353.253	0.4723	353.253	0.68737	353.253	0.7323	354.038	0.6485	353.253	0.79161	353.253	0.71291	353.253	0.6964	353.253	0.82295	353.253	0.75664
354.493	0.31446	354.493	0.46981	354.493	0.68689	354.493	0.73474	355.279	0.64887	354.493	0.79295	354.493	0.71391	354.493	0.69764	354.493	0.82261	354.493	0.75585
355.732	0.31369	355.732	0.45875	355.732	0.68647	355.732	0.73527	356.519	0.64922	355.732	0.79374	355.732	0.71492	355.732	0.69785	355.732	0.82223	355.732	0.7564
356.971	0.31281	356.971	0.45762	356.971	0.68636	356.971	0.73578	357.758	0.64951	356.971	0.79402	356.971	0.71585	356.971	0.69788	356.971	0.82198	356.971	0.75759
358.21	0.3108	358.21	0.45867	358.21	0.68595	358.21	0.73661	358.997	0.64978	358.21	0.79389	358.21	0.7166	358.21	0.69732	358.21	0.82153	358.21	0.75913
359.449	0.31078	359.449	0.46111	359.449	0.68542	359.449	0.73775	360.235	0.64936	359.449	0.7931	359.449	0.7172	359.449	0.69654	359.449	0.82093	359.449	0.76163
360.689	0.31228	360.689	0.46421	360.689	0.68528	360.689	0.73963	361.474	0.64853	360.689	0.79191	360.689	0.71769	360.689	0.69551	360.689	0.8203	360.689	0.76352
361.928	0.31352	361.928	0.46643	361.928	0.68517	361.928	0.74178	362.712	0.64762	361.928	0.79005	361.928	0.71764	361.928	0.6947	361.928	0.81956	361.928	0.76578
363.166	0.31199	363.166	0.46938	363.166	0.68495	363.166	0.74485	363.95	0.64668	363.166	0.78771	363.166	0.71729	363.166	0.69474	363.166	0.81885	363.166	0.76836
364.404	0.31093	364.404	0.47164	364.404	0.68447	364.404	0.74854	365.19	0.64589	364.404	0.78493	364.404	0.71668	364.404	0.69438	364.404	0.81835	364.404	0.76932
365.642	0.31019	365.642	0.47459	365.642	0.6839	365.642	0.75237	366.427	0.64506	365.642	0.7818	365.642	0.71625	365.642	0.69415	365.642	0.8178	365.642	0.76919
366.88	0.31	366.88	0.47684	366.88	0.68322	366.88	0.7556	367.665	0.6443	366.88	0.77883	366.88	0.71569	366.88	0.69397	366.88	0.81737	366.88	0.7671
368.117	0.30957	368.117	0.48154	368.117	0.68278	368.117	0.75682	368.902	0.64358	368.117	0.77667	368.117	0.71516	368.117	0.69371	368.117	0.81653	368.117	0.76518
369.354	0.30839	369.354	0.48039	369.354	0.68221	369.354	0.758	370.139	0.64296	369.354	0.77535	369.354	0.71467	369.354	0.69368	369.354	0.81445	369.354	0.76303
370.591	0.31029	370.591	0.47545	370.591	0.6816	370.591	0.75752	371.376	0.64238	370.591	0.77474	370.591	0.71427	370.591	0.69378	370.591	0.81092	370.591	0.762
371.828	0.30548	371.828	0.4636	371.828	0.68068	371.828	0.75634	372.613	0.64187	371.828	0.77531	371.828	0.71401	371.828	0.69416	371.828	0.8108	371.828	0.76072
373.065	0.2977	373.065	0.44779	373.065	0.67989	373.065	0.75501	373.849	0.64134	373.065	0.77653	373.065	0.71417	373.065	0.69471	373.065	0.80961	373.065	0.75949
374.301	0.29231	374.301	0.43403	374.301	0.6791	374.301	0.7536	375.086	0.64069	374.301	0.77814	374.301	0.71335	374.301	0.6957	374.301	0.81167	374.301	0.75938
375.537	0.29071	375.537	0.42647	375.537	0.67824	375.537	0.75219	376.322	0.64019	375.537	0.78006	375.537	0.71248	375.537	0.69687	375.537	0.81352	375.537	0.76041
376.773	0.28766	376.773	0.42486	376.773	0.67679	376.773	0.75118	377.558	0.63965	376.773	0.78221	376.773	0.71152	376.773	0.69789	376.773	0.81465	376.773	0.76107
378.009	0.28659	378.009	0.43278	378.009	0.67552	378.009	0.75076	378.793	0.63901	378.009	0.78382	378.009	0.71061	378.009	0.6985	378.009	0.81551	378.009	0.76171
379.245	0.28659	379.245	0.44548	379.245	0.67415	379.245	0.75037	380.029	0.6383	379.245	0.78527	379.245	0.7095	379.245	0.69843	379.245	0.81587	379.245	0.76278
380.48	0.28787	380.48	0.45279	380.48	0.67298	380.48	0.75025	381.264	0.63728	380.48	0.78782	380.48	0.70805	380.48	0.69827	380.48	0.81637	380.48	0.76269
381.716	0.29594	381.716	0.42138	381.716	0.67183	381.716	0.75045	382.499	0.63604	381.716	0.79027	381.716	0.70613	381.716	0.69803	381.716	0.81634	381.716	0.76285
382.951	0.29809	382.951	0.44588	382.951	0.67057	382.951	0.75099	383.734	0.63445	382.951	0.79229	382.951	0.70449	382.951	0.69765	382.951	0.81388	382.951	0.76251
384.186	0.30147	384.186	0.44841	384.186	0.66964	384.186	0.75247	384.969	0.63288	384.186	0.79387	384.186	0.70305	384.186	0.69717	384.186	0.80956	384.186	0.76205
385.42	0.30321	385.42	0.44987	385.42	0.66876	385.42	0.7541	386.204	0.63133	385.42	0.79449	385.42	0.70145	385.42	0.69662	385.42	0.80126	385.42	0.76149
386.655	0.30424	386.655	0.45164	386.655	0.66805	386.655	0.75558	387.438	0.62977	386.655	0.79441	386.655	0.69959	386.655	0.69606	386.655	0.79575	386.655	0.761
387.889	0.3042	387.889	0.45289	387.889	0.66717	387.889	0.75653	388.672	0.62836	387.889	0.79359	387.889	0.69763	387.889	0.69541	387.889	0.79007	387.889	0.76033
389.123	0.30271	389.123	0.45444	389.123	0.66651	389.123	0.75556	389.906	0.62709	389.123	0.79193	389.123	0.69548	389.123	0.69483	389.123	0.78991	389.123	0.75928
390.357	0.30252	390.357	0.45533	390.357	0.66572	390.357	0.75372	391.14	0.62607	390.357	0.78965	390.357	0.69328	390.357	0.69417	390.357	0.79009	390.357	0.75847
391.591	0.30069	391.591	0.45573	391.591	0.66461	391.591	0.75104	392.373	0.62511	391.591	0.78699	391.591	0.691	391.591	0.69355	391.591	0.79403	391.591	0.75765
392.824	0.29719	392.824	0.45557	392.824	0.66341	392.824	0.74769	393.605	0.62429	392.824	0.78398	392.824	0.68892	392.824	0.6929	392.824	0.79614	392.824	0.75684
394.057	0.29376	394.057	0.45442	394.057	0.66251	394.057	0.74374	394.839	0.62341	394.057	0.78078	394.057	0.68701	394.057	0.69231	394.057	0.79755	394.057	0.75652
395.291	0.2911	395.291	0.45209	395.291	0.66196	395.291	0.73969	396.071	0.62251	395.291	0.77792	395.291	0.68529	395.291	0.69147	395.291	0.79783	395.291	0.75717
396.523	0.29109	396.523	0.44756	396.523	0.66143	396.523	0.73609	397.304	0.62158	396.523	0.77513	396.523	0.68357	396.523	0.69066	396.523	0.79702	396.523	0.75764
397.755	0.29082	397.755	0.44132	397.755	0.66096	397.755	0.7345	398.537	0.62034	397.755	0.77242	397.755	0.68187	397.755	0.68981	397.755	0.79504	397.755	0.75932
398.987	0.29234	398.987	0.44287	398.987	0.66077	398.987	0.73381	399.769	0.61915	398.987	0.76995	398.987	0.67998	398.987	0.68899	398.987	0.79245	398.987	0.76021
400.219	0.29684	400.219	0.44737	400.219	0.66086	400.219	0.7338	401.001	0.61807	400.219	0.76765	400.219	0.67828	400.219	0.6882	400.219	0.7885	400.219	0.76184
401.452	0.29803	401.452	0.45268	401.452	0.6606	401.452	0.73405	402.233	0.61694	401.452	0.76582	401.452	0.6768	401.452	0.68784	401.452	0.78663	401.452	0.76378
402.684	0.301	402.684	0.45816	402.684	0.65954	402.684	0.73457	403.465	0.61588	402.684	0.76451	402.684	0.67564	402.684	0.68862	402.684	0.78503	402.684	0.7652
403.915	0.30474	403.915	0.46526	403.915	0.65795	403.915	0.73489	404.695	0.6148	403.915	0.76397	403.915	0.67467	403.915	0.68947	403.915	0.78329	403.915	0.76663
405.147	0.30768	405.147	0.4705	405.147	0.6561	405.147	0.7353	405.927	0.61362	405.147	0.76469	405.147	0.67397	405.147	0.69027	405.147	0.78159	405.147	0.76721
406.377	0.30959	406.377	0.4729	406.377	0.65493	406.377	0.73569	407.158	0.61173	406.377	0.76591	406.377	0.6734	406.377	0.69123	406.377	0.78041	406.377	0.76846
407.608	0.31104	407.608	0.47561	407.608	0.65409	407.608	0.73619	408.389	0.61103	407.608	0.76846	407.608	0.67318	407.608	0.6918	407.608	0.77963	407.608	0.76826
408.839	0.31074	408.839	0.47606	408.839	0.65367	408.839	0.73679	409.62	0.6115	408.839	0.772	408.839	0.67311	408.839	0.69271	408.839	0.77961	408.839	0.76687
410.069	0.31098	410.069	0.47656	410.069	0.65299	410.069	0.73722	410.849	0.6122	410.069	0.77561	410.069	0.67321	410.069	0.69443	410.069	0.78016	410.069	0.7693
411.3	0.31118	411.3	0.47563	411.3	0.65309	411.3	0.73748	412.079	0.61306	411.3	0.77862	411.3	0.67345	411.3	0.69687	411.3	0.78121	411.3	0.77117
412.529	0.31053	412.529	0.47446	412.529	0.65346	412.529	0.73742	413.309	0.61385	412.529	0.78079	412.529	0.67374	412.529	0.69928	412.529	0.78297	412.529	0.77248
413.759	0.30891	413.759	0.47274	413.759	0.65421	413.759	0.73691	414.539	0.61464	413.759	0.78235	413.759	0.67386	413.759	0.70194	413.759	0.78533	413.759	0.7739
414.989	0.30717	414.989	0.47072	414.989	0.65454	414.989	0.73479	415.769	0.6155	414.989	0.78298	414.989	0.67388	414.989	0.70425	414.989	0.78794	414.989	0.77457
416.219	0.30425	416.219	0.46847	416.219	0.65476	416.219	0.73328	416.997	0.61632	416.219	0.78299	416.219	0.67416	416.219	0.70631	416.219	0.79069	416.219	0.77509
417.447	0.30307	417.447	0.4648	417.447	0.65516	417.447	0.73253	418.227	0.61723	417.447	0.78241	417.447	0.67447	417.447	0.70802	417.447	0.79336	417.447	0.7755
418.676	0.3032	418.676	0.46225	418.676	0.65568	418.676	0.73362	419.456	0.61805	418.676	0.78156	418.676	0.67466	418.676	0.70839	418.676	0.79542	418.676	0.77598
419.905	0.30367	419.905	0.46509	419.905	0.65625	419.905	0.73516	420.685	0.61902	419.905	0.78056	419.905	0.67427	419.905	0.70795	419.905	0.79736	419.905	0.77661
421.134	0.3032	421.134	0.46946	421.134	0.65607	421.134	0.73732	421.912	0.61996	421.134	0.77972	421.134	0.67351	421.134	0.70733	421.134	0.79916	421.134	0.77676
422.361	0.30423	422.361	0.47544	422.361	0.6556	422.361	0.7401	423.141	0.62083	422.361	0.77909	422.361	0.67237	422.361	0.70656	422.361	0.80079	422.361	0.77694
423.59	0.30416	423.59	0.48161	423.59	0.65552	423.59	0.74344	424.369	0.62159	423.59	0.77862	423.59	0.67122	423.59	0.70599	423.59	0.80235	423.59	0.77596
424.818	0.30601	424.818	0.48746	424.818	0.65569	424.818	0.74651	425.596	0.62225	424.818	0.77841	424.818	0.67028	424.818	0.70548	424.818	0.80355	424.818	0.77548
426.045	0.3095	426.045	0.49143	426.045	0.65566	426.045	0.74936	426.824	0.62231	426.045	0.77833	426.045	0.66967	426.045	0.70518	426.045	0.80444	426.045	0.77524
427.273	0.3137	427.273	0.49467	427.273	0.65603	427.273	0.74996	428.052	0.62205	427.273	0.77861	427.273	0.66958	427.273	0.70482	427.273	0.80333	427.273	0.77419
428.501	0.31445	428.501	0.49548	428.501	0.65615	428.501	0.74921	429.28	0.62194	428.501	0.7791	428.501	0.66979	428.501	0.70455	428.501	0.80165	428.501	0.77365
429.728	0.31265	429.728	0.4991	429.728	0.65658	429.728	0.74809	430.506	0.62218	429.728	0.78001	429.728	0.67018	429.728	0.70425	429.728	0.79971	429.728	0.77431
430.954	0.3144	430.954	0.4961	430.954	0.65705	430.954	0.74858	431.733	0.62251	430.954	0.78118	430.954	0.67074	430.954	0.70418	430.954	0.7981	430.954	0.77479
432.182	0.32202	432.182	0.49309	432.182	0.65762	432.182	0.74948	432.96	0.62295	432.182	0.78303	432.182	0.67155	432.182	0.70421	432.182	0.79641	432.182	0.77533
433.409	0.33085	433.409	0.48883	433.409	0.65846	433.409	0.75023	434.186	0.62379	433.409	0.78956	433.409	0.67246	433.409	0.70504	433.409	0.79476	433.409	0.77505
434.634	0.33631	434.634	0.48413	434.634	0.6588	434.634	0.7508	435.412	0.62459	434.634	0.78847	434.634	0.67332	434.634	0.70667	434.634	0.79319	434.634	0.77702
435.861	0.33888	435.861	0.47944	435.861	0.65938	435.861	0.74997	436.637	0.62531	435.861	0.78381	435.861	0.67429	435.861	0.70777	435.861	0.79176	435.861	0.7784
437.085	0.33887	437.085	0.47499	437.085	0.66	437.085	0.74899	437.864	0.62595	437.085	0.7775	437.085	0.67528	437.085	0.70826	437.085	0.7905	437.085	0.7799
438.312	0.33727	438.312	0.47029	438.312	0.66086	438.312	0.74832	439.09	0.6258	438.312	0.76941	438.312	0.67622	438.312	0.7083	438.312	0.78941	438.312	0.78197
439.538	0.33311	439.538	0.46612	439.538	0.66179	439.538	0.74753	440.314	0.6254	439.538	0.76528	439.538	0.67699	439.538	0.70848	439.538	0.78862	439.538	0.78521
440.762	0.33134	440.762	0.46185	440.762	0.66177	440.762	0.74961	441.54	0.62489	440.762	0.76342	440.762	0.67763	440.762	0.70854	440.762	0.78811	440.762	0.78876
441.988	0.32877	441.988	0.46035	441.988	0.66114	441.988	0.75287	442.765	0.62433	441.988	0.76428	441.988	0.67808	441.988	0.70896	441.988	0.78802	441.988	0.79162
443.212	0.32787	443.212	0.46089	443.212	0.65945	443.212	0.75616	443.989	0.62382	443.212	0.7667	443.212	0.67841	443.212	0.70962	443.212	0.78819	443.212	0.7939
444.437	0.3268	444.437	0.4626	444.437	0.65776	444.437	0.75937	445.214	0.62362	444.437	0.77777	444.437	0.67845	444.437	0.71025	444.437	0.78862	444.437	0.79588
445.662	0.32577	445.662	0.46543	445.662	0.65639	445.662	0.76181	446.438	0.62346	445.662	0.78282	445.662	0.67819	445.662	0.71094	445.662	0.78932	445.662	0.79709
446.885	0.32527	446.885	0.46775	446.885	0.65518	446.885	0.76411	447.663	0.62304	446.885	0.78628	446.885	0.67785	446.885	0.71161	446.885	0.79019	446.885	0.79688
448.11	0.32421	448.11	0.47049	448.11	0.65526	448.11	0.7658	448.886	0.62282	448.11	0.789	448.11	0.67748	448.11	0.71212	448.11	0.79098	448.11	0.79532
449.333	0.32303	449.333	0.4732	449.333	0.65515	449.333	0.76718	450.11	0.62285	449.333	0.79065	449.333	0.67718	449.333	0.71224	449.333	0.79068	449.333	0.79203
450.557	0.32467	450.557	0.47653	450.557	0.65553	450.557	0.76795	451.334	0.62329	450.557	0.79008	450.557	0.67711	450.557	0.71243	450.557	0.79017	450.557	0.79079
451.78	0.32713	451.78	0.47919	451.78	0.6555	451.78	0.76848	452.557	0.62466	451.78	0.78893	451.78	0.67735	451.78	0.7125	451.78	0.78988	451.78	0.78946
453.004	0.32936	453.004	0.48212	453.004	0.65582	453.004	0.76843	453.78	0.62664	453.004	0.78889	453.004	0.6777	453.004	0.71253	453.004	0.7901	453.004	0.7884
454.226	0.33553	454.226	0.4844	454.226	0.65614	454.226	0.76842	455.002	0.62964	454.226	0.78894	454.226	0.67826	454.226	0.71247	454.226	0.79051	454.226	0.78731
455.449	0.33763	455.449	0.48924	455.449	0.65518	455.449	0.76696	456.226	0.63273	455.449	0.789	455.449	0.67904	455.449	0.71229	455.449	0.79131	455.449	0.78583
456.671	0.33483	456.671	0.48944	456.671	0.65587	456.671	0.76536	457.447	0.63551	456.671	0.78922	456.671	0.68004	456.671	0.71216	456.671	0.7924	456.671	0.78357
457.894	0.3289	457.894	0.48737	457.894	0.65626	457.894	0.76366	458.67	0.63858	457.894	0.7891	457.894	0.68101	457.894	0.71624	457.894	0.79376	457.894	0.78282
459.116	0.32494	459.116	0.4848	459.116	0.65773	459.116	0.76178	459.892	0.64198	459.116	0.78876	459.116	0.68186	459.116	0.71308	459.116	0.79539	459.116	0.78269
460.339	0.32256	460.339	0.48221	460.339	0.65776	460.339	0.76005	461.114	0.64562	460.339	0.78871	460.339	0.6832	460.339	0.71096	460.339	0.79727	460.339	0.78366
461.56	0.32108	461.56	0.47934	461.56	0.65794	461.56	0.75861	462.335	0.64957	461.56	0.78934	461.56	0.68521	461.56	0.70901	461.56	0.79947	461.56	0.78374
462.782	0.32242	462.782	0.47691	462.782	0.65779	462.782	0.75817	463.556	0.65383	462.782	0.79223	462.782	0.68782	462.782	0.70724	462.782	0.80184	462.782	0.78436
464.003	0.32335	464.003	0.47378	464.003	0.65447	464.003	0.75817	464.778	0.65838	464.003	0.79181	464.003	0.69103	464.003	0.70563	464.003	0.80486	464.003	0.78493
465.225	0.32612	465.225	0.47039	465.225	0.65184	465.225	0.75863	465.998	0.66374	465.225	0.79112	465.225	0.69502	465.225	0.70415	465.225	0.808	465.225	0.78625
466.445	0.32818	466.445	0.46742	466.445	0.6589	466.445	0.75933	467.22	0.67089	466.445	0.79082	466.445	0.69951	466.445	0.70265	466.445	0.81113	466.445	0.78762
467.666	0.33553	467.666	0.46574	467.666	0.66223	467.666	0.76045	468.44	0.6805	467.666	0.79043	467.666	0.70469	467.666	0.70136	467.666	0.81432	467.666	0.78805
468.886	0.33251	468.886	0.46383	468.886	0.66285	468.886	0.76187	469.661	0.69032	468.886	0.79021	468.886	0.7105	468.886	0.70003	468.886	0.81651	468.886	0.78791
470.106	0.32397	470.106	0.46224	470.106	0.66507	470.106	0.76364	470.881	0.70145	470.106	0.78966	470.106	0.71729	470.106	0.69892	470.106	0.8189	470.106	0.78643
471.327	0.31923	471.327	0.46347	471.327	0.66798	471.327	0.76567	472.1	0.71261	471.327	0.78817	471.327	0.72403	471.327	0.69764	471.327	0.82127	471.327	0.78483
472.546	0.32138	472.546	0.46359	472.546	0.67123	472.546	0.76785	473.321	0.7273	472.546	0.78683	472.546	0.73297	472.546	0.69655	472.546	0.82357	472.546	0.78306
473.767	0.32788	473.767	0.46639	473.767	0.675	473.767	0.77009	474.54	0.74396	473.767	0.7876	473.767	0.74188	473.767	0.69573	473.767	0.82454	473.767	0.78109
474.986	0.33921	474.986	0.4682	474.986	0.67905	474.986	0.77256	475.76	0.76262	474.986	0.7891	474.986	0.75205	474.986	0.69525	474.986	0.82722	474.986	0.78014
476.204	0.33208	476.204	0.47094	476.204	0.68224	476.204	0.77525	476.979	0.78243	476.204	0.7911	476.204	0.7614	476.204	0.69514	476.204	0.83111	476.204	0.77926
477.424	0.33229	477.424	0.47347	477.424	0.68518	477.424	0.77766	478.197	0.80277	477.424	0.79391	477.424	0.7714	477.424	0.69581	477.424	0.83639	477.424	0.77749
478.643	0.33261	478.643	0.47664	478.643	0.68817	478.643	0.77908	479.417	0.82328	478.643	0.79711	478.643	0.78191	478.643	0.69728	478.643	0.84287	478.643	0.7751
479.861	0.33276	479.861	0.47962	479.861	0.69076	479.861	0.78035	480.635	0.84384	479.861	0.80029	479.861	0.79274	479.861	0.69921	479.861	0.85088	479.861	0.77381
481.08	0.332	481.08	0.48288	481.08	0.69335	481.08	0.78107	481.853	0.86395	481.08	0.80322	481.08	0.80387	481.08	0.70158	481.08	0.85965	481.08	0.77262
482.298	0.3317	482.298	0.48614	482.298	0.69568	482.298	0.78055	483.072	0.88332	482.298	0.80503	482.298	0.81378	482.298	0.70425	482.298	0.86698	482.298	0.77175
483.516	0.33164	483.516	0.48941	483.516	0.69778	483.516	0.779	484.289	0.89982	483.516	0.80672	483.516	0.82525	483.516	0.70706	483.516	0.87399	483.516	0.77137
484.734	0.33246	484.734	0.4927	484.734	0.69954	484.734	0.77425	485.506	0.91416	484.734	0.80791	484.734	0.83676	484.734	0.70969	484.734	0.88303	484.734	0.77187
485.952	0.33386	485.952	0.49586	485.952	0.70091	485.952	0.77109	486.725	0.92601	485.952	0.80894	485.952	0.84713	485.952	0.71226	485.952	0.88985	485.952	0.77221
487.169	0.3346	487.169	0.4991	487.169	0.70219	487.169	0.76956	487.942	0.93607	487.169	0.80833	487.169	0.85439	487.169	0.71438	487.169	0.89526	487.169	0.77309
488.387	0.33716	488.387	0.5019	488.387	0.7032	488.387	0.76778	489.158	0.94222	488.387	0.80669	488.387	0.85986	488.387	0.71572	488.387	0.89929	488.387	0.77457
489.604	0.34108	489.604	0.50202	489.604	0.70358	489.604	0.76571	490.376	0.94679	489.604	0.80491	489.604	0.86312	489.604	0.71718	489.604	0.90218	489.604	0.77669
490.82	0.34585	490.82	0.50404	490.82	0.7037	490.82	0.76294	491.593	0.94972	490.82	0.80312	490.82	0.86395	490.82	0.71867	490.82	0.90275	490.82	0.7785
492.036	0.34762	492.036	0.50617	492.036	0.70338	492.036	0.76004	492.809	0.94707	492.036	0.8019	492.036	0.86308	492.036	0.72196	492.036	0.90265	492.036	0.78024
493.254	0.34901	493.254	0.50588	493.254	0.70261	493.254	0.75643	494.025	0.94035	493.254	0.80069	493.254	0.86149	493.254	0.72071	493.254	0.9019	493.254	0.78238
494.469	0.3511	494.469	0.50527	494.469	0.7007	494.469	0.75194	495.242	0.93261	494.469	0.79992	494.469	0.85832	494.469	0.7188	494.469	0.90051	494.469	0.78418
495.685	0.35394	495.685	0.50457	495.685	0.6983	495.685	0.74634	496.457	0.92273	495.685	0.79958	495.685	0.8488	495.685	0.71508	495.685	0.89821	495.685	0.78557
496.901	0.35633	496.901	0.50281	496.901	0.69522	496.901	0.74382	497.673	0.90934	496.901	0.79947	496.901	0.83836	496.901	0.71107	496.901	0.89515	496.901	0.78656
498.117	0.35995	498.117	0.50116	498.117	0.69235	498.117	0.74381	498.888	0.89422	498.117	0.79941	498.117	0.82791	498.117	0.70935	498.117	0.89131	498.117	0.78611
499.332	0.36181	499.332	0.49948	499.332	0.68912	499.332	0.74547	500.104	0.87805	499.332	0.79937	499.332	0.8153	499.332	0.70981	499.332	0.88689	499.332	0.78635
500.547	0.36301	500.547	0.49728	500.547	0.68562	500.547	0.74888	501.319	0.86133	500.547	0.79896	500.547	0.80561	500.547	0.71205	500.547	0.88197	500.547	0.78608
501.762	0.36419	501.762	0.49492	501.762	0.68233	501.762	0.7536	502.533	0.84458	501.762	0.79872	501.762	0.79834	501.762	0.71609	501.762	0.87673	501.762	0.78624
502.976	0.3646	502.976	0.49276	502.976	0.67908	502.976	0.75862	503.748	0.82836	502.976	0.79793	502.976	0.79915	502.976	0.72148	502.976	0.87181	502.976	0.78613
504.192	0.36528	504.192	0.4889	504.192	0.67575	504.192	0.76327	504.962	0.81297	504.192	0.79693	504.192	0.79624	504.192	0.73167	504.192	0.86626	504.192	0.78663
505.406	0.36546	505.406	0.48891	505.406	0.67204	505.406	0.76648	506.177	0.79841	505.406	0.79609	505.406	0.78866	505.406	0.73558	505.406	0.8609	505.406	0.78773
506.62	0.36536	506.62	0.48937	506.62	0.66897	506.62	0.76728	507.391	0.78498	506.62	0.79531	506.62	0.78191	506.62	0.73859	506.62	0.85573	506.62	0.78904
507.834	0.36551	507.834	0.48989	507.834	0.66636	507.834	0.76719	508.605	0.77639	507.834	0.79515	507.834	0.77243	507.834	0.73523	507.834	0.85086	507.834	0.79166
509.047	0.36642	509.047	0.49083	509.047	0.66425	509.047	0.76619	509.818	0.76672	509.047	0.79468	509.047	0.76503	509.047	0.74071	509.047	0.84679	509.047	0.79409
510.261	0.36818	510.261	0.49162	510.261	0.66262	510.261	0.76562	511.031	0.75788	510.261	0.79427	510.261	0.75846	510.261	0.74393	510.261	0.84353	510.261	0.79736
511.475	0.3681	511.475	0.49283	511.475	0.6613	511.475	0.76538	512.244	0.7512	511.475	0.79393	511.475	0.75269	511.475	0.74701	511.475	0.84047	511.475	0.80169
512.688	0.36646	512.688	0.4938	512.688	0.66011	512.688	0.76394	513.457	0.74567	512.688	0.79375	512.688	0.74781	512.688	0.75015	512.688	0.83778	512.688	0.80611
513.901	0.36361	513.901	0.49521	513.901	0.65919	513.901	0.76246	514.671	0.74055	513.901	0.79406	513.901	0.74449	513.901	0.75352	513.901	0.83547	513.901	0.81044
515.113	0.35981	515.113	0.49629	515.113	0.65778	515.113	0.76138	515.884	0.73634	515.113	0.79602	515.113	0.74154	515.113	0.75697	515.113	0.83341	515.113	0.81497
516.326	0.35484	516.326	0.49766	516.326	0.65641	516.326	0.76054	517.096	0.73253	516.326	0.80019	516.326	0.73858	516.326	0.76056	516.326	0.83133	516.326	0.81988
517.538	0.3511	517.538	0.49874	517.538	0.65507	517.538	0.76044	518.308	0.72927	517.538	0.80292	517.538	0.73579	517.538	0.76409	517.538	0.82922	517.538	0.82432
518.75	0.34868	518.75	0.49994	518.75	0.6534	518.75	0.76121	519.52	0.72644	518.75	0.80515	518.75	0.73302	518.75	0.76765	518.75	0.82739	518.75	0.82679
519.962	0.34615	519.962	0.5009	519.962	0.65154	519.962	0.76235	520.731	0.72388	519.962	0.80674	519.962	0.73066	519.962	0.7712	519.962	0.82551	519.962	0.82783
521.173	0.34337	521.173	0.50226	521.173	0.6502	521.173	0.76398	521.943	0.72171	521.173	0.80778	521.173	0.72831	521.173	0.77473	521.173	0.82355	521.173	0.82795
522.385	0.34198	522.385	0.50294	522.385	0.64718	522.385	0.76573	523.154	0.71951	522.385	0.80846	522.385	0.72601	522.385	0.77773	522.385	0.82082	522.385	0.82745
523.597	0.34021	523.597	0.50384	523.597	0.64394	523.597	0.76802	524.365	0.71724	523.597	0.8088	523.597	0.72372	523.597	0.78006	523.597	0.81739	523.597	0.82676
524.808	0.34075	524.808	0.5042	524.808	0.63937	524.808	0.77005	525.576	0.71463	524.808	0.81026	524.808	0.72142	524.808	0.78119	524.808	0.81349	524.808	0.82635
526.019	0.3403	526.019	0.50478	526.019	0.6396	526.019	0.77182	526.787	0.71176	526.019	0.81599	526.019	0.71907	526.019	0.78053	526.019	0.8093	526.019	0.82591
527.23	0.34065	527.23	0.50357	527.23	0.64607	527.23	0.7706	527.997	0.70836	527.23	0.81747	527.23	0.71656	527.23	0.77858	527.23	0.80499	527.23	0.82498
528.44	0.34233	528.44	0.50318	528.44	0.64617	528.44	0.76876	529.208	0.70453	528.44	0.81838	528.44	0.71404	528.44	0.77578	528.44	0.80069	528.44	0.82388
529.65	0.34266	529.65	0.50258	529.65	0.64096	529.65	0.76695	530.418	0.7005	529.65	0.81685	529.65	0.71148	529.65	0.77242	529.65	0.79664	529.65	0.82306
530.861	0.3415	530.861	0.50224	530.861	0.63789	530.861	0.76563	531.628	0.69626	530.861	0.81295	530.861	0.70886	530.861	0.76873	530.861	0.79271	530.861	0.82205
532.07	0.34187	532.07	0.50192	532.07	0.6345	532.07	0.76426	532.837	0.69189	532.07	0.8058	532.07	0.70613	532.07	0.76504	532.07	0.78905	532.07	0.82076
533.28	0.34191	533.28	0.50172	533.28	0.63349	533.28	0.76292	534.047	0.68743	533.28	0.79873	533.28	0.70337	533.28	0.76116	533.28	0.78569	533.28	0.81985
534.49	0.34114	534.49	0.50043	534.49	0.63251	534.49	0.76169	535.256	0.68331	534.49	0.78005	534.49	0.70054	534.49	0.7571	534.49	0.78293	534.49	0.82015
535.699	0.34058	535.699	0.49937	535.699	0.63376	535.699	0.76013	536.466	0.67896	535.699	0.77203	535.699	0.6977	535.699	0.75309	535.699	0.78044	535.699	0.8201
536.908	0.33981	536.908	0.49788	536.908	0.63477	536.908	0.75849	537.675	0.67441	536.908	0.76689	536.908	0.69481	536.908	0.749	536.908	0.77845	536.908	0.81904
538.117	0.33894	538.117	0.49657	538.117	0.63391	538.117	0.75688	538.883	0.66975	538.117	0.76514	538.117	0.69189	538.117	0.74499	538.117	0.77686	538.117	0.81661
539.326	0.33819	539.326	0.49501	539.326	0.63309	539.326	0.75552	540.092	0.66522	539.326	0.76328	539.326	0.68895	539.326	0.7411	539.326	0.77544	539.326	0.81369
540.533	0.33801	540.533	0.49349	540.533	0.63258	540.533	0.75449	541.3	0.66091	540.533	0.75933	540.533	0.68604	540.533	0.73722	540.533	0.77422	540.533	0.81006
541.741	0.33691	541.741	0.49214	541.741	0.63229	541.741	0.75603	542.509	0.65712	541.741	0.75576	541.741	0.68339	541.741	0.73356	541.741	0.77285	541.741	0.80668
542.949	0.33521	542.949	0.49037	542.949	0.63233	542.949	0.75416	543.717	0.65372	542.949	0.75458	542.949	0.68071	542.949	0.72988	542.949	0.77212	542.949	0.8031
544.157	0.33397	544.157	0.48847	544.157	0.63114	544.157	0.75112	544.924	0.65087	544.157	0.7549	544.157	0.67819	544.157	0.72611	544.157	0.77168	544.157	0.79915
545.365	0.33195	545.365	0.48835	545.365	0.62988	545.365	0.74749	546.132	0.64841	545.365	0.75888	545.365	0.67594	545.365	0.72218	545.365	0.77163	545.365	0.79499
546.572	0.33094	546.572	0.48829	546.572	0.62955	546.572	0.74384	547.339	0.64661	546.572	0.7663	546.572	0.6741	546.572	0.71781	546.572	0.77157	546.572	0.79143
547.78	0.33077	547.78	0.4885	547.78	0.62834	547.78	0.74042	548.547	0.64529	547.78	0.75934	547.78	0.67264	547.78	0.71287	547.78	0.77151	547.78	0.78732
548.987	0.33269	548.987	0.48902	548.987	0.63124	548.987	0.73653	549.754	0.64507	548.987	0.75526	548.987	0.67194	548.987	0.70711	548.987	0.77098	548.987	0.78322
550.194	0.33487	550.194	0.48951	550.194	0.63427	550.194	0.73364	550.961	0.64542	550.194	0.75096	550.194	0.67151	550.194	0.70341	550.194	0.77069	550.194	0.77976
551.401	0.33716	551.401	0.49437	551.401	0.63802	551.401	0.73498	552.166	0.64647	551.401	0.74714	551.401	0.67149	551.401	0.70178	551.401	0.77045	551.401	0.77578
552.606	0.33934	552.606	0.496	552.606	0.63808	552.606	0.73953	553.372	0.64807	552.606	0.74389	552.606	0.67166	552.606	0.70068	552.606	0.77034	552.606	0.77411
553.812	0.33968	553.812	0.50081	553.812	0.63772	553.812	0.75055	554.579	0.65067	553.812	0.74141	553.812	0.67182	553.812	0.69951	553.812	0.77051	553.812	0.77272
555.019	0.341	555.019	0.50263	555.019	0.63809	555.019	0.74951	555.785	0.65389	555.019	0.7393	555.019	0.67198	555.019	0.69749	555.019	0.77061	555.019	0.77213
556.225	0.34212	556.225	0.5043	556.225	0.63856	556.225	0.74984	556.991	0.65754	556.225	0.73768	556.225	0.67203	556.225	0.69539	556.225	0.77063	556.225	0.77177
557.431	0.34311	557.431	0.50512	557.431	0.63938	557.431	0.74479	558.197	0.66142	557.431	0.74268	557.431	0.67204	557.431	0.69323	557.431	0.77033	557.431	0.77713
558.636	0.34488	558.636	0.50031	558.636	0.6399	558.636	0.74256	559.401	0.66532	558.636	0.74281	558.636	0.67183	558.636	0.69113	558.636	0.76957	558.636	0.77691
559.84	0.34737	559.84	0.49778	559.84	0.64031	559.84	0.72912	560.606	0.66887	559.84	0.74279	559.84	0.67165	559.84	0.6892	559.84	0.76828	559.84	0.77655
561.046	0.34839	561.046	0.4942	561.046	0.64028	561.046	0.726	561.811	0.67252	561.046	0.74289	561.046	0.67136	561.046	0.68754	561.046	0.76655	561.046	0.7745
562.251	0.35103	562.251	0.49092	562.251	0.63981	562.251	0.72981	563.016	0.67541	562.251	0.74306	562.251	0.67093	562.251	0.68636	562.251	0.76469	562.251	0.7714
563.456	0.35397	563.456	0.48845	563.456	0.63909	563.456	0.73719	564.221	0.67735	563.456	0.74331	563.456	0.67028	563.456	0.68556	563.456	0.76279	563.456	0.76921
564.66	0.35479	564.66	0.48703	564.66	0.63804	564.66	0.74608	565.424	0.67811	564.66	0.74358	564.66	0.66944	564.66	0.68293	564.66	0.76094	564.66	0.76681
565.863	0.35539	565.863	0.48639	565.863	0.63622	565.863	0.75324	566.628	0.67787	565.863	0.7439	565.863	0.66828	565.863	0.68158	565.863	0.75985	565.863	0.76437
567.068	0.35357	567.068	0.49431	567.068	0.63459	567.068	0.76039	567.833	0.67658	567.068	0.74429	567.068	0.66695	567.068	0.68072	567.068	0.75939	567.068	0.76299
568.272	0.35429	568.272	0.50327	568.272	0.63285	568.272	0.76552	569.037	0.67424	568.272	0.74474	568.272	0.66504	568.272	0.68037	568.272	0.75923	568.272	0.76198
569.476	0.35562	569.476	0.51772	569.476	0.63083	569.476	0.75975	570.239	0.67079	569.476	0.7457	569.476	0.66276	569.476	0.6821	569.476	0.75915	569.476	0.76454
570.678	0.35835	570.678	0.5282	570.678	0.62842	570.678	0.75952	571.443	0.66614	570.678	0.74605	570.678	0.66019	570.678	0.68149	570.678	0.75913	570.678	0.76538
571.882	0.3617	571.882	0.54055	571.882	0.62591	571.882	0.75853	572.646	0.66063	571.882	0.7461	571.882	0.65748	571.882	0.68018	571.882	0.75888	571.882	0.7661
573.085	0.36484	573.085	0.52859	573.085	0.62391	573.085	0.75731	573.849	0.65378	573.085	0.74512	573.085	0.65454	573.085	0.67846	573.085	0.75848	573.085	0.76631
574.288	0.36866	574.288	0.5079	574.288	0.62136	574.288	0.7538	575.051	0.64778	574.288	0.74427	574.288	0.65165	574.288	0.67651	574.288	0.75782	574.288	0.76734
575.49	0.37138	575.49	0.51722	575.49	0.61868	575.49	0.75027	576.254	0.64155	575.49	0.74361	575.49	0.64854	575.49	0.67464	575.49	0.75679	575.49	0.76682
576.693	0.37479	576.693	0.51871	576.693	0.61613	576.693	0.74682	577.457	0.63499	576.693	0.74304	576.693	0.64531	576.693	0.67261	576.693	0.75543	576.693	0.7668
577.895	0.37818	577.895	0.52021	577.895	0.61355	577.895	0.74375	578.658	0.62816	577.895	0.74241	577.895	0.64203	577.895	0.67075	577.895	0.75388	577.895	0.76601
579.096	0.38168	579.096	0.52176	579.096	0.61086	579.096	0.74093	579.86	0.621	579.096	0.74162	579.096	0.63865	579.096	0.66896	579.096	0.75219	579.096	0.76476
580.298	0.38447	580.298	0.52354	580.298	0.60845	580.298	0.73955	581.062	0.61403	580.298	0.74069	580.298	0.63524	580.298	0.6679	580.298	0.7503	580.298	0.76192
581.501	0.38795	581.501	0.5257	581.501	0.60666	581.501	0.73845	582.263	0.6075	581.501	0.73968	581.501	0.63183	581.501	0.66738	581.501	0.74837	581.501	0.75909
582.701	0.39147	582.701	0.52804	582.701	0.60523	582.701	0.73751	583.464	0.60148	582.701	0.73831	582.701	0.62845	582.701	0.66682	582.701	0.74625	582.701	0.7596
583.903	0.3953	583.903	0.5309	583.903	0.60402	583.903	0.73777	584.666	0.59611	583.903	0.73606	583.903	0.62508	583.903	0.66609	583.903	0.74418	583.903	0.75949
585.104	0.39873	585.104	0.53392	585.104	0.60305	585.104	0.73856	585.866	0.59097	585.104	0.73396	585.104	0.62179	585.104	0.6653	585.104	0.74219	585.104	0.76019
586.304	0.40345	586.304	0.53734	586.304	0.60218	586.304	0.73988	587.067	0.58632	586.304	0.73227	586.304	0.61835	586.304	0.66427	586.304	0.74028	586.304	0.76727
587.505	0.40614	587.505	0.54111	587.505	0.60121	587.505	0.74143	588.268	0.58211	587.505	0.73183	587.505	0.61508	587.505	0.66335	587.505	0.73857	587.505	0.76676
588.705	0.40717	588.705	0.54492	588.705	0.60055	588.705	0.74312	589.467	0.57836	588.705	0.73169	588.705	0.61205	588.705	0.66258	588.705	0.73689	588.705	0.76522
589.905	0.41037	589.905	0.54895	589.905	0.59991	589.905	0.74498	590.668	0.57509	589.905	0.73239	589.905	0.6093	589.905	0.66194	589.905	0.73567	589.905	0.76486
591.106	0.41438	591.106	0.55302	591.106	0.59945	591.106	0.74687	591.867	0.57223	591.106	0.73352	591.106	0.60704	591.106	0.66193	591.106	0.73465	591.106	0.76512
592.305	0.42292	592.305	0.55767	592.305	0.59904	592.305	0.74761	593.067	0.56978	592.305	0.73457	592.305	0.60499	592.305	0.66258	592.305	0.73382	592.305	0.76605
593.505	0.42998	593.505	0.56181	593.505	0.59889	593.505	0.74837	594.267	0.56774	593.505	0.7352	593.505	0.60328	593.505	0.66312	593.505	0.73316	593.505	0.76796
594.703	0.43914	594.703	0.56833	594.703	0.59869	594.703	0.7491	595.466	0.56612	594.703	0.73565	594.703	0.60193	594.703	0.66287	594.703	0.73263	594.703	0.76874
595.903	0.4487	595.903	0.57484	595.903	0.5985	595.903	0.74954	596.665	0.56489	595.903	0.73589	595.903	0.60088	595.903	0.66155	595.903	0.73222	595.903	0.76992
597.101	0.45684	597.101	0.58153	597.101	0.59852	597.101	0.75008	597.863	0.56419	597.101	0.73606	597.101	0.6001	597.101	0.66024	597.101	0.73195	597.101	0.76702
598.301	0.466	598.301	0.58856	598.301	0.59836	598.301	0.75043	599.063	0.56386	598.301	0.73634	598.301	0.59985	598.301	0.65897	598.301	0.73183	598.301	0.76778
599.5	0.47384	599.5	0.59518	599.5	0.59809	599.5	0.75108	600.26	0.56388	599.5	0.73676	599.5	0.59978	599.5	0.65808	599.5	0.73172	599.5	0.76633
600.698	0.48232	600.698	0.6021	600.698	0.59846	600.698	0.75251	601.459	0.56438	600.698	0.73732	600.698	0.59984	600.698	0.65751	600.698	0.7317	600.698	0.76537
601.896	0.48905	601.896	0.60834	601.896	0.59879	601.896	0.75356	602.658	0.56511	601.896	0.73774	601.896	0.60005	601.896	0.65732	601.896	0.73185	601.896	0.76519
603.094	0.4958	603.094	0.61443	603.094	0.59929	603.094	0.75457	603.855	0.56601	603.094	0.73869	603.094	0.59978	603.094	0.65738	603.094	0.7322	603.094	0.76567
604.292	0.50219	604.292	0.6203	604.292	0.59975	604.292	0.75421	605.053	0.5665	604.292	0.73983	604.292	0.59935	604.292	0.65772	604.292	0.73256	604.292	0.76745
605.489	0.50699	605.489	0.62538	605.489	0.59969	605.489	0.75533	606.25	0.56713	605.489	0.74061	605.489	0.59874	605.489	0.65844	605.489	0.73291	605.489	0.76985
606.687	0.51061	606.687	0.63069	606.687	0.59915	606.687	0.75691	607.448	0.56742	606.687	0.74114	606.687	0.59813	606.687	0.65935	606.687	0.73324	606.687	0.77437
607.884	0.51274	607.884	0.63037	607.884	0.59841	607.884	0.75805	608.644	0.56754	607.884	0.74081	607.884	0.59748	607.884	0.66059	607.884	0.73353	607.884	0.77555
609.081	0.51663	609.081	0.62968	609.081	0.59787	609.081	0.75816	609.841	0.56756	609.081	0.74059	609.081	0.59695	609.081	0.6626	609.081	0.73282	609.081	0.77639
610.277	0.52256	610.277	0.6288	610.277	0.59728	610.277	0.7575	611.038	0.56752	610.277	0.7402	610.277	0.59661	610.277	0.66498	610.277	0.73187	610.277	0.77642
611.475	0.526	611.475	0.62804	611.475	0.5968	611.475	0.75636	612.234	0.56727	611.475	0.7397	611.475	0.5963	611.475	0.66739	611.475	0.73075	611.475	0.7765
612.67	0.52976	612.67	0.62687	612.67	0.59591	612.67	0.75494	613.431	0.5667	612.67	0.73894	612.67	0.5961	612.67	0.6699	612.67	0.72966	612.67	0.77639
613.866	0.53477	613.866	0.62573	613.866	0.59562	613.866	0.75314	614.626	0.56473	613.866	0.73789	613.866	0.59571	613.866	0.67221	613.866	0.72852	613.866	0.77586
615.063	0.54104	615.063	0.62602	615.063	0.59482	615.063	0.75072	615.823	0.56415	615.063	0.736	615.063	0.59519	615.063	0.67404	615.063	0.72777	615.063	0.77558
616.258	0.5482	616.258	0.62623	616.258	0.59425	616.258	0.74795	617.018	0.56381	616.258	0.7339	616.258	0.59479	616.258	0.67567	616.258	0.72704	616.258	0.77461
617.454	0.55492	617.454	0.62857	617.454	0.59409	617.454	0.74486	618.214	0.56354	617.454	0.73198	617.454	0.59447	617.454	0.67646	617.454	0.72659	617.454	0.77371
618.649	0.56113	618.649	0.63612	618.649	0.59385	618.649	0.74186	619.409	0.56312	618.649	0.73073	618.649	0.59444	618.649	0.67604	618.649	0.72628	618.649	0.77406
619.844	0.56733	619.844	0.64242	619.844	0.5936	619.844	0.74009	620.603	0.56264	619.844	0.73169	619.844	0.59444	619.844	0.67478	619.844	0.72588	619.844	0.77445
621.039	0.57231	621.039	0.64948	621.039	0.59307	621.039	0.74029	621.799	0.56205	621.039	0.73282	621.039	0.59456	621.039	0.67281	621.039	0.7255	621.039	0.77448
622.234	0.57606	622.234	0.65634	622.234	0.59242	622.234	0.74681	622.993	0.56135	622.234	0.73419	622.234	0.59482	622.234	0.67046	622.234	0.72496	622.234	0.77535
623.429	0.57917	623.429	0.6635	623.429	0.59186	623.429	0.74747	624.188	0.56059	623.429	0.73537	623.429	0.59517	623.429	0.66751	623.429	0.72402	623.429	0.77569
624.623	0.58174	624.623	0.67111	624.623	0.59153	624.623	0.74799	625.382	0.55958	624.623	0.736	624.623	0.59586	624.623	0.66401	624.623	0.72271	624.623	0.77611
625.816	0.58716	625.816	0.67867	625.816	0.5911	625.816	0.748	626.576	0.55852	625.816	0.73675	625.816	0.5965	625.816	0.66074	625.816	0.72138	625.816	0.77742
627.011	0.59262	627.011	0.68627	627.011	0.59101	627.011	0.74771	627.77	0.55728	627.011	0.73756	627.011	0.59603	627.011	0.65844	627.011	0.72	627.011	0.7788
628.205	0.59793	628.205	0.69427	628.205	0.59012	628.205	0.74694	628.964	0.55625	628.205	0.73815	628.205	0.59528	628.205	0.65768	628.205	0.71857	628.205	0.78104
629.398	0.6047	629.398	0.70184	629.398	0.58871	629.398	0.74613	630.156	0.55524	629.398	0.73872	629.398	0.59423	629.398	0.65765	629.398	0.71716	629.398	0.7823
630.592	0.61407	630.592	0.70965	630.592	0.58774	630.592	0.74471	631.351	0.55458	630.592	0.73908	630.592	0.59328	630.592	0.65817	630.592	0.71584	630.592	0.7832
631.785	0.62474	631.785	0.71645	631.785	0.58537	631.785	0.74259	632.543	0.5538	631.785	0.73929	631.785	0.59224	631.785	0.65883	631.785	0.71445	631.785	0.78395
632.977	0.63523	632.977	0.72265	632.977	0.58427	632.977	0.74035	633.736	0.55305	632.977	0.73929	632.977	0.5912	632.977	0.65966	632.977	0.71307	632.977	0.78429
634.171	0.64719	634.171	0.72836	634.171	0.58315	634.171	0.73827	634.929	0.55223	634.171	0.73911	634.171	0.58919	634.171	0.66065	634.171	0.71175	634.171	0.78289
635.363	0.65889	635.363	0.73431	635.363	0.58203	635.363	0.73637	636.121	0.55127	635.363	0.73822	635.363	0.58634	635.363	0.66193	635.363	0.71039	635.363	0.7822
636.555	0.66855	636.555	0.73888	636.555	0.58179	636.555	0.73481	637.313	0.55035	636.555	0.73667	636.555	0.58441	636.555	0.6637	636.555	0.70948	636.555	0.78108
637.747	0.67984	637.747	0.74241	637.747	0.58186	637.747	0.73512	638.505	0.54962	637.747	0.73504	637.747	0.58271	637.747	0.66617	637.747	0.70908	637.747	0.78054
638.94	0.69048	638.94	0.7463	638.94	0.5818	638.94	0.73519	639.698	0.54893	638.94	0.73457	638.94	0.58125	638.94	0.67242	638.94	0.70886	638.94	0.77945
640.131	0.70053	640.131	0.7503	640.131	0.58188	640.131	0.73647	640.889	0.54839	640.131	0.73442	640.131	0.58001	640.131	0.67428	640.131	0.70891	640.131	0.77831
641.323	0.70972	641.323	0.75307	641.323	0.58175	641.323	0.73773	642.08	0.54792	641.323	0.73471	641.323	0.57899	641.323	0.67502	641.323	0.70908	641.323	0.77692
642.514	0.71494	642.514	0.75541	642.514	0.58179	642.514	0.73877	643.271	0.54712	642.514	0.73515	642.514	0.57831	642.514	0.67468	642.514	0.70932	642.514	0.77595
643.706	0.71666	643.706	0.75668	643.706	0.58193	643.706	0.73865	644.463	0.54604	643.706	0.73563	643.706	0.57805	643.706	0.67341	643.706	0.70935	643.706	0.77487
644.896	0.71559	644.896	0.75728	644.896	0.58223	644.896	0.73839	645.654	0.54529	644.896	0.73583	644.896	0.57821	644.896	0.67098	644.896	0.70959	644.896	0.77351
646.087	0.71256	646.087	0.75637	646.087	0.58172	646.087	0.73754	646.844	0.54473	646.087	0.73589	646.087	0.57789	646.087	0.6677	646.087	0.7099	646.087	0.77162
647.277	0.70684	647.277	0.75389	647.277	0.58126	647.277	0.73594	648.034	0.54451	647.277	0.73575	647.277	0.5777	647.277	0.66395	647.277	0.7103	647.277	0.76936
648.467	0.69923	648.467	0.75012	648.467	0.58105	648.467	0.7344	649.224	0.54434	648.467	0.73527	648.467	0.5776	648.467	0.66102	648.467	0.71059	648.467	0.76659
649.659	0.68827	649.659	0.74254	649.659	0.58078	649.659	0.73266	650.415	0.54423	649.659	0.73465	649.659	0.57805	649.659	0.65879	649.659	0.71089	649.659	0.76527
650.848	0.67678	650.848	0.73414	650.848	0.58051	650.848	0.73237	651.605	0.54432	650.848	0.73379	650.848	0.57797	650.848	0.6572	650.848	0.71095	650.848	0.76462
652.038	0.66453	652.038	0.71888	652.038	0.58041	652.038	0.73386	652.794	0.54444	652.038	0.73278	652.038	0.57748	652.038	0.65574	652.038	0.71077	652.038	0.76335
653.227	0.65131	653.227	0.70446	653.227	0.58018	653.227	0.73592	653.984	0.54459	653.227	0.73174	653.227	0.57671	653.227	0.65507	653.227	0.71006	653.227	0.76215
654.416	0.63691	654.416	0.68851	654.416	0.5798	654.416	0.73847	655.173	0.54464	654.416	0.73072	654.416	0.57597	654.416	0.65538	654.416	0.70909	654.416	0.76214
655.605	0.62269	655.605	0.67286	655.605	0.57948	655.605	0.74146	656.361	0.54466	655.605	0.72985	655.605	0.57518	655.605	0.65851	655.605	0.70697	655.605	0.76075
656.795	0.60677	656.795	0.65755	656.795	0.57919	656.795	0.74451	657.551	0.54453	656.795	0.72906	656.795	0.57455	656.795	0.65907	656.795	0.70456	656.795	0.76098
657.984	0.59185	657.984	0.643	657.984	0.57885	657.984	0.74796	658.74	0.54431	657.984	0.72823	657.984	0.5742	657.984	0.6594	657.984	0.70225	657.984	0.7611
659.172	0.5784	659.172	0.63161	659.172	0.57891	659.172	0.75164	659.928	0.54396	659.172	0.72746	659.172	0.574	659.172	0.65968	659.172	0.70067	659.172	0.76184
660.361	0.56578	660.361	0.62159	660.361	0.57932	660.361	0.75557	661.116	0.54359	660.361	0.72675	660.361	0.57382	660.361	0.65971	660.361	0.69939	660.361	0.76346
661.549	0.55574	661.549	0.61204	661.549	0.57986	661.549	0.7596	662.304	0.54305	661.549	0.72746	661.549	0.57359	661.549	0.65969	661.549	0.69843	661.549	0.76573
662.737	0.54697	662.737	0.60497	662.737	0.58039	662.737	0.76367	663.492	0.54247	662.737	0.72767	662.737	0.57325	662.737	0.65958	662.737	0.69778	662.737	0.76717
663.924	0.53882	663.924	0.60007	663.924	0.58093	663.924	0.76792	664.68	0.54192	663.924	0.72676	663.924	0.57281	663.924	0.65909	663.924	0.69752	663.924	0.76806
665.112	0.5308	665.112	0.59604	665.112	0.58167	665.112	0.77184	665.867	0.54139	665.112	0.72472	665.112	0.57237	665.112	0.65834	665.112	0.69761	665.112	0.76901
666.299	0.52361	666.299	0.59302	666.299	0.58218	666.299	0.77391	667.054	0.54103	666.299	0.72257	666.299	0.57199	666.299	0.65732	666.299	0.69845	666.299	0.76997
667.486	0.51723	667.486	0.59122	667.486	0.58245	667.486	0.77269	668.241	0.54083	667.486	0.72259	667.486	0.57175	667.486	0.65557	667.486	0.69973	667.486	0.76986
668.674	0.513	668.674	0.58973	668.674	0.5822	668.674	0.76839	669.429	0.54112	668.674	0.72317	668.674	0.57177	668.674	0.65344	668.674	0.70088	668.674	0.76981
669.861	0.51162	669.861	0.58846	669.861	0.58138	669.861	0.76108	670.616	0.54153	669.861	0.72401	669.861	0.57214	669.861	0.65142	669.861	0.70218	669.861	0.76945
671.048	0.51056	671.048	0.58944	671.048	0.58071	671.048	0.75193	671.802	0.54209	671.048	0.72504	671.048	0.57235	671.048	0.64926	671.048	0.7035	671.048	0.76894
672.234	0.51079	672.234	0.59126	672.234	0.58007	672.234	0.74361	672.989	0.54275	672.234	0.72625	672.234	0.57218	672.234	0.64798	672.234	0.70457	672.234	0.76809
673.42	0.51071	673.42	0.59331	673.42	0.57957	673.42	0.73792	674.175	0.54341	673.42	0.72812	673.42	0.57201	673.42	0.64727	673.42	0.7054	673.42	0.76814
674.606	0.51023	674.606	0.59554	674.606	0.57982	674.606	0.73574	675.36	0.54405	674.606	0.73008	674.606	0.57177	674.606	0.64681	674.606	0.70596	674.606	0.76899
675.792	0.51188	675.792	0.59763	675.792	0.57975	675.792	0.7365	676.546	0.54462	675.792	0.73199	675.792	0.57167	675.792	0.64644	675.792	0.70617	675.792	0.76953
676.978	0.51367	676.978	0.59982	676.978	0.57961	676.978	0.75121	677.732	0.54507	676.978	0.73345	676.978	0.57167	676.978	0.6462	676.978	0.70596	676.978	0.76912
678.163	0.51601	678.163	0.60005	678.163	0.57917	678.163	0.75811	678.917	0.54534	678.163	0.73456	678.163	0.57173	678.163	0.64608	678.163	0.70563	678.163	0.76862
679.348	0.51135	679.348	0.60101	679.348	0.57945	679.348	0.76018	680.102	0.54532	679.348	0.73505	679.348	0.57142	679.348	0.64595	679.348	0.70461	679.348	0.7669
680.533	0.5065	680.533	0.59968	680.533	0.58007	680.533	0.76144	681.287	0.54489	680.533	0.73497	680.533	0.57065	680.533	0.64612	680.533	0.70333	680.533	0.76701
681.718	0.50131	681.718	0.59711	681.718	0.58091	681.718	0.76218	682.472	0.5442	681.718	0.73421	681.718	0.56989	681.718	0.64654	681.718	0.70215	681.718	0.76701
682.903	0.49664	682.903	0.59531	682.903	0.58122	682.903	0.76296	683.655	0.54344	682.903	0.73246	682.903	0.56939	682.903	0.64707	682.903	0.70134	682.903	0.76523
684.086	0.493	684.086	0.58991	684.086	0.58139	684.086	0.76321	684.839	0.54264	684.086	0.7297	684.086	0.56831	684.086	0.64767	684.086	0.70143	684.086	0.76287
685.27	0.49166	685.27	0.5826	685.27	0.58149	685.27	0.76314	686.024	0.54158	685.27	0.72825	685.27	0.56709	685.27	0.64834	685.27	0.70144	685.27	0.76109
686.455	0.48896	686.455	0.57457	686.455	0.58168	686.455	0.76269	687.208	0.54051	686.455	0.72687	686.455	0.56626	686.455	0.64908	686.455	0.70151	686.455	0.75876
687.638	0.48559	687.638	0.56676	687.638	0.58173	687.638	0.76204	688.391	0.53943	687.638	0.72536	687.638	0.56551	687.638	0.64981	687.638	0.70147	687.638	0.75605
688.822	0.48109	688.822	0.55938	688.822	0.5813	688.822	0.76125	689.575	0.53842	688.822	0.72307	688.822	0.56504	688.822	0.65068	688.822	0.70136	688.822	0.75569
690.006	0.47321	690.006	0.55243	690.006	0.58079	690.006	0.75971	690.758	0.53743	690.006	0.72128	690.006	0.56459	690.006	0.65152	690.006	0.70117	690.006	0.75558
691.189	0.46435	691.189	0.54624	691.189	0.57983	691.189	0.75773	691.942	0.5366	691.189	0.72043	691.189	0.56425	691.189	0.65214	691.189	0.7008	691.189	0.75587
692.372	0.45739	692.372	0.54	692.372	0.57883	692.372	0.75581	693.125	0.53587	692.372	0.7203	692.372	0.56398	692.372	0.65254	692.372	0.70036	692.372	0.7562
693.555	0.45283	693.555	0.54127	693.555	0.57771	693.555	0.75403	694.308	0.53528	693.555	0.7206	693.555	0.56375	693.555	0.65264	693.555	0.69973	693.555	0.75779
694.738	0.4482	694.738	0.54229	694.738	0.57669	694.738	0.75298	695.49	0.5348	694.738	0.72132	694.738	0.56362	694.738	0.65304	694.738	0.69893	694.738	0.76015
695.919	0.44204	695.919	0.54334	695.919	0.5757	695.919	0.75227	696.672	0.53437	695.919	0.72238	695.919	0.56348	695.919	0.65383	695.919	0.69797	695.919	0.76323
697.102	0.43635	697.102	0.54619	697.102	0.57488	697.102	0.75286	697.854	0.53401	697.102	0.7238	697.102	0.56332	697.102	0.6558	697.102	0.6969	697.102	0.76724
698.284	0.43074	698.284	0.54868	698.284	0.57421	698.284	0.75393	699.036	0.5337	698.284	0.72519	698.284	0.56326	698.284	0.6579	698.284	0.69582	698.284	0.77115
699.466	0.42719	699.466	0.55051	699.466	0.57384	699.466	0.75561	700.218	0.53337	699.466	0.72677	699.466	0.56326	699.466	0.65912	699.466	0.69465	699.466	0.77393
700.648	0.42382	700.648	0.5531	700.648	0.57362	700.648	0.75761	701.4	0.533	700.648	0.72878	700.648	0.56332	700.648	0.65935	700.648	0.69348	700.648	0.77641
701.83	0.41898	701.83	0.55465	701.83	0.57333	701.83	0.75997	702.581	0.53262	701.83	0.73116	701.83	0.56353	701.83	0.65922	701.83	0.69228	701.83	0.77764
703.01	0.41421	703.01	0.55462	703.01	0.57298	703.01	0.76165	703.762	0.53222	703.01	0.73375	703.01	0.56377	703.01	0.65872	703.01	0.69115	703.01	0.77867
704.191	0.40881	704.191	0.55365	704.191	0.57259	704.191	0.76485	704.943	0.53181	704.191	0.7363	704.191	0.56414	704.191	0.65791	704.191	0.69035	704.191	0.77973
705.373	0.40395	705.373	0.55219	705.373	0.57208	705.373	0.76797	706.124	0.53135	705.373	0.73794	705.373	0.56454	705.373	0.65676	705.373	0.69064	705.373	0.78072
706.554	0.40118	706.554	0.54843	706.554	0.57155	706.554	0.77081	707.305	0.53097	706.554	0.73885	706.554	0.56489	706.554	0.65536	706.554	0.69115	706.554	0.78215
707.734	0.39974	707.734	0.54305	707.734	0.57147	707.734	0.77283	708.485	0.53066	707.734	0.73879	707.734	0.56512	707.734	0.65387	707.734	0.69157	707.734	0.78269
708.914	0.39828	708.914	0.53689	708.914	0.57174	708.914	0.77337	709.664	0.53049	708.914	0.73733	708.914	0.56522	708.914	0.65219	708.914	0.69169	708.914	0.78342
710.094	0.39718	710.094	0.5306	710.094	0.57166	710.094	0.77371	710.845	0.53052	710.094	0.73427	710.094	0.56497	710.094	0.65017	710.094	0.69163	710.094	0.78279
711.274	0.39573	711.274	0.52426	711.274	0.57149	711.274	0.77361	712.025	0.53081	711.274	0.73189	711.274	0.56464	711.274	0.64808	711.274	0.69104	711.274	0.78222
712.454	0.3937	712.454	0.51763	712.454	0.5706	712.454	0.77315	713.205	0.53116	712.454	0.72978	712.454	0.56418	712.454	0.64514	712.454	0.69012	712.454	0.78078
713.633	0.3914	713.633	0.51112	713.633	0.56979	713.633	0.77281	714.383	0.53156	713.633	0.72761	713.633	0.56353	713.633	0.64251	713.633	0.68902	713.633	0.77814
714.813	0.38977	714.813	0.50448	714.813	0.56864	714.813	0.77261	715.563	0.53199	714.813	0.72529	714.813	0.56277	714.813	0.64092	714.813	0.68755	714.813	0.7755
715.992	0.38908	715.992	0.49813	715.992	0.56733	715.992	0.77227	716.742	0.53213	715.992	0.7232	715.992	0.56184	715.992	0.63995	715.992	0.68589	715.992	0.77359
717.17	0.39124	717.17	0.49207	717.17	0.56588	717.17	0.77147	717.92	0.53188	717.17	0.72122	717.17	0.56079	717.17	0.63994	717.17	0.68422	717.17	0.77185
718.349	0.38888	718.349	0.48616	718.349	0.5646	718.349	0.76943	719.099	0.5314	718.349	0.71947	718.349	0.55964	718.349	0.6402	718.349	0.68259	718.349	0.77035
719.528	0.38514	719.528	0.48231	719.528	0.56332	719.528	0.76612	720.278	0.53064	719.528	0.71803	719.528	0.5584	719.528	0.64054	719.528	0.68124	719.528	0.77039
720.706	0.38217	720.706	0.47941	720.706	0.56215	720.706	0.76297	721.455	0.52992	720.706	0.71693	720.706	0.55712	720.706	0.64088	720.706	0.68002	720.706	0.77014
721.884	0.37957	721.884	0.4758	721.884	0.56105	721.884	0.7621	722.634	0.52909	721.884	0.71633	721.884	0.55591	721.884	0.64105	721.884	0.67879	721.884	0.76924
723.062	0.37659	723.062	0.47214	723.062	0.56023	723.062	0.76177	723.812	0.52828	723.062	0.71589	723.062	0.55471	723.062	0.64132	723.062	0.67761	723.062	0.76824
724.239	0.3737	724.239	0.47188	724.239	0.55962	724.239	0.76088	724.989	0.52716	724.239	0.71562	724.239	0.55369	724.239	0.64158	724.239	0.67649	724.239	0.76737
725.417	0.37064	725.417	0.47188	725.417	0.55943	725.417	0.75893	726.167	0.52579	725.417	0.71497	725.417	0.55285	725.417	0.64184	725.417	0.67545	725.417	0.76625
726.595	0.36749	726.595	0.47251	726.595	0.55945	726.595	0.75729	727.344	0.52374	726.595	0.71396	726.595	0.5519	726.595	0.64197	726.595	0.67456	726.595	0.76544
727.771	0.36474	727.771	0.4737	727.771	0.55928	727.771	0.75612	728.52	0.52152	727.771	0.713	727.771	0.55097	727.771	0.64198	727.771	0.67407	727.771	0.76522
728.949	0.36156	728.949	0.47489	728.949	0.55952	728.949	0.75531	729.698	0.51931	728.949	0.71221	728.949	0.55	728.949	0.64175	728.949	0.67363	728.949	0.76428
730.126	0.35938	730.126	0.4765	730.126	0.56006	730.126	0.75501	730.875	0.51718	730.126	0.71165	730.126	0.54899	730.126	0.64118	730.126	0.67323	730.126	0.76354
731.302	0.35795	731.302	0.4783	731.302	0.5605	731.302	0.75569	732.051	0.51542	731.302	0.71161	731.302	0.5481	731.302	0.63971	731.302	0.67271	731.302	0.763
732.479	0.35676	732.479	0.48043	732.479	0.56068	732.479	0.75739	733.227	0.51387	732.479	0.7115	732.479	0.54726	732.479	0.64015	732.479	0.67136	732.479	0.76211
733.654	0.35757	733.654	0.48191	733.654	0.56106	733.654	0.75968	734.403	0.51253	733.654	0.71141	733.654	0.54654	733.654	0.64077	733.654	0.66931	733.654	0.76024
734.831	0.356	734.831	0.48342	734.831	0.56092	734.831	0.76332	735.579	0.51147	734.831	0.7113	734.831	0.54583	734.831	0.64148	734.831	0.66674	734.831	0.75878
736.006	0.35468	736.006	0.48197	736.006	0.56023	736.006	0.76542	736.755	0.51066	736.006	0.71142	736.006	0.54518	736.006	0.64189	736.006	0.664	736.006	0.75645
737.182	0.35371	737.182	0.47399	737.182	0.55955	737.182	0.76524	737.93	0.5101	737.182	0.7117	737.182	0.54457	737.182	0.64223	737.182	0.66232	737.182	0.75537
738.358	0.35329	738.358	0.46855	738.358	0.55869	738.358	0.7623	739.106	0.50987	738.358	0.71232	738.358	0.54401	738.358	0.64232	738.358	0.66553	738.358	0.75436
739.532	0.35328	739.532	0.46359	739.532	0.5577	739.532	0.75285	740.28	0.50994	739.532	0.71332	739.532	0.5435	739.532	0.6422	739.532	0.66314	739.532	0.75406
740.708	0.35168	740.708	0.45898	740.708	0.55645	740.708	0.7489	741.456	0.51029	740.708	0.71442	740.708	0.54304	740.708	0.64186	740.708	0.66074	740.708	0.75316
741.882	0.34882	741.882	0.4545	741.882	0.55527	741.882	0.74495	742.63	0.51079	741.882	0.71507	741.882	0.54265	741.882	0.64128	741.882	0.65845	741.882	0.75226
743.057	0.34704	743.057	0.45079	743.057	0.55361	743.057	0.74103	743.805	0.51146	743.057	0.71496	743.057	0.54232	743.057	0.64047	743.057	0.6568	743.057	0.75236
744.231	0.3472	744.231	0.44687	744.231	0.552	744.231	0.73735	744.979	0.51206	744.231	0.71436	744.231	0.54203	744.231	0.63933	744.231	0.656	744.231	0.75332
745.406	0.34821	745.406	0.4475	745.406	0.55057	745.406	0.73352	746.153	0.51265	745.406	0.71331	745.406	0.5418	745.406	0.63784	745.406	0.65693	745.406	0.7535
746.579	0.3491	746.579	0.45282	746.579	0.54931	746.579	0.73018	747.327	0.51302	746.579	0.71198	746.579	0.54163	746.579	0.63615	746.579	0.65841	746.579	0.75351
747.754	0.35043	747.754	0.45754	747.754	0.54831	747.754	0.72731	748.501	0.51302	747.754	0.71034	747.754	0.54153	747.754	0.63374	747.754	0.65896	747.754	0.75301
748.927	0.34935	748.927	0.46302	748.927	0.5472	748.927	0.72493	749.674	0.51285	748.927	0.70851	748.927	0.54146	748.927	0.63129	748.927	0.65951	748.927	0.75225
750.101	0.34939	750.101	0.46867	750.101	0.54618	750.101	0.72366	750.848	0.51251	750.101	0.70643	750.101	0.54143	750.101	0.62891	750.101	0.66015	750.101	0.74939
751.274	0.34974	751.274	0.47518	751.274	0.54562	751.274	0.72358	752.02	0.51208	751.274	0.70412	751.274	0.54143	751.274	0.62743	751.274	0.65968	751.274	0.74825
752.446	0.3507	752.446	0.47974	752.446	0.54513	752.446	0.72415	753.194	0.51166	752.446	0.70185	752.446	0.54157	752.446	0.6265	752.446	0.65981	752.446	0.74742
753.62	0.35111	753.62	0.48392	753.62	0.54494	753.62	0.72729	754.366	0.51119	753.62	0.69961	753.62	0.54175	753.62	0.62571	753.62	0.66002	753.62	0.74623
754.792	0.35146	754.792	0.48757	754.792	0.5446	754.792	0.73186	755.538	0.51078	754.792	0.69836	754.792	0.54193	754.792	0.62504	754.792	0.66021	754.792	0.74534
755.965	0.35062	755.965	0.48923	755.965	0.54401	755.965	0.73557	756.711	0.5104	755.965	0.69708	755.965	0.54221	755.965	0.62507	755.965	0.66028	755.965	0.74514
757.137	0.3501	757.137	0.48931	757.137	0.54347	757.137	0.73931	757.883	0.50995	757.137	0.69618	757.137	0.54221	757.137	0.6254	757.137	0.66024	757.137	0.74453
758.31	0.348	758.31	0.48963	758.31	0.54292	758.31	0.74281	759.056	0.50944	758.31	0.69566	758.31	0.54156	758.31	0.62584	758.31	0.66009	758.31	0.74392
759.481	0.34704	759.481	0.48993	759.481	0.54257	759.481	0.74584	760.227	0.50893	759.481	0.69606	759.481	0.54098	759.481	0.6265	759.481	0.65972	759.481	0.74363
760.652	0.34588	760.652	0.49055	760.652	0.5424	760.652	0.74817	761.398	0.50839	760.652	0.69769	760.652	0.54038	760.652	0.62733	760.652	0.6592	760.652	0.74424
761.825	0.3422	761.825	0.49061	761.825	0.54215	761.825	0.7494	762.57	0.50783	761.825	0.69922	761.825	0.53965	761.825	0.62817	761.825	0.65848	761.825	0.74405
762.995	0.33831	762.995	0.49258	762.995	0.54191	762.995	0.74898	763.741	0.5073	762.995	0.69965	762.995	0.53926	762.995	0.62886	762.995	0.65736	762.995	0.74324
764.166	0.33465	764.166	0.49489	764.166	0.54151	764.166	0.74771	764.913	0.50675	764.166	0.69911	764.166	0.53908	764.166	0.62939	764.166	0.65594	764.166	0.74274
765.338	0.33176	765.338	0.4968	765.338	0.54106	765.338	0.74564	766.083	0.50615	765.338	0.69602	765.338	0.53883	765.338	0.62969	765.338	0.65437	765.338	0.74233
766.508	0.32924	766.508	0.50036	766.508	0.54062	766.508	0.74286	767.253	0.50552	766.508	0.69561	766.508	0.53859	766.508	0.62984	766.508	0.65285	766.508	0.7423
767.678	0.32761	767.678	0.50377	767.678	0.54036	767.678	0.73981	768.424	0.50482	767.678	0.69725	767.678	0.53831	767.678	0.6296	767.678	0.65157	767.678	0.74224
768.849	0.32541	768.849	0.50613	768.849	0.54027	768.849	0.73556	769.594	0.50409	768.849	0.70522	768.849	0.53788	768.849	0.62894	768.849	0.65087	768.849	0.74119
770.019	0.32258	770.019	0.50587	770.019	0.54011	770.019	0.73161	770.764	0.5033	770.019	0.70027	770.019	0.53742	770.019	0.62811	770.019	0.6501	770.019	0.73916
771.189	0.32079	771.189	0.50732	771.189	0.53974	771.189	0.72809	771.935	0.50257	771.189	0.69665	771.189	0.5369	771.189	0.62683	771.189	0.65019	771.189	0.73796
772.359	0.31825	772.359	0.50473	772.359	0.53934	772.359	0.72771	773.104	0.5019	772.359	0.69494	772.359	0.53633	772.359	0.62536	772.359	0.65056	772.359	0.73763
773.528	0.31568	773.528	0.50092	773.528	0.53903	773.528	0.72881	774.273	0.50135	773.528	0.69555	773.528	0.53571	773.528	0.6237	773.528	0.65108	773.528	0.73882
774.697	0.31309	774.697	0.49491	774.697	0.53871	774.697	0.73084	775.442	0.50074	774.697	0.70229	774.697	0.53496	774.697	0.62201	774.697	0.65124	774.697	0.74021
775.868	0.31082	775.868	0.48917	775.868	0.53818	775.868	0.7334	776.612	0.50015	775.868	0.70118	775.868	0.53418	775.868	0.62078	775.868	0.6513	775.868	0.74089
777.036	0.30902	777.036	0.48322	777.036	0.53784	777.036	0.73927	777.78	0.4994	777.036	0.69447	777.036	0.53333	777.036	0.62023	777.036	0.65133	777.036	0.74173
778.205	0.30734	778.205	0.47728	778.205	0.53734	778.205	0.74515	778.949	0.49862	778.205	0.69062	778.205	0.5324	778.205	0.62019	778.205	0.65118	778.205	0.74277
779.373	0.30608	779.373	0.47152	779.373	0.53712	779.373	0.74767	780.117	0.49771	779.373	0.68937	779.373	0.53149	779.373	0.62063	779.373	0.65107	779.373	0.74357
780.542	0.30587	780.542	0.46585	780.542	0.53674	780.542	0.74718	781.286	0.49668	780.542	0.69025	780.542	0.53053	780.542	0.62116	780.542	0.65088	780.542	0.74348
781.71	0.30726	781.71	0.46056	781.71	0.5366	781.71	0.74231	782.454	0.49578	781.71	0.69243	781.71	0.52974	781.71	0.62184	781.71	0.65069	781.71	0.74442
782.878	0.3081	782.878	0.45479	782.878	0.53658	782.878	0.74053	783.621	0.49491	782.878	0.69507	782.878	0.52963	782.878	0.62281	782.878	0.65043	782.878	0.74453
784.045	0.30929	784.045	0.44762	784.045	0.53605	784.045	0.73296	784.789	0.49418	784.045	0.6973	784.045	0.52968	784.045	0.62414	784.045	0.64994	784.045	0.74402
785.213	0.30754	785.213	0.4462	785.213	0.53544	785.213	0.73361	785.957	0.49354	785.213	0.69104	785.213	0.52967	785.213	0.62501	785.213	0.64896	785.213	0.74247
786.381	0.30671	786.381	0.44474	786.381	0.5347	786.381	0.73703	787.124	0.49299	786.381	0.69052	786.381	0.52966	786.381	0.62559	786.381	0.646	786.381	0.74089
787.548	0.30689	787.548	0.44395	787.548	0.5342	787.548	0.74126	788.291	0.49207	787.548	0.69	787.548	0.52937	787.548	0.62553	787.548	0.64393	787.548	0.73804
788.715	0.30845	788.715	0.44368	788.715	0.53371	788.715	0.74682	789.458	0.49076	788.715	0.68933	788.715	0.52901	788.715	0.62538	788.715	0.64216	788.715	0.73607
789.882	0.30943	789.882	0.44333	789.882	0.53305	789.882	0.75109	790.624	0.48992	789.882	0.68867	789.882	0.5285	789.882	0.62525	789.882	0.64074	789.882	0.73339
791.048	0.3104	791.048	0.44401	791.048	0.53208	791.048	0.75206	791.791	0.48979	791.048	0.68793	791.048	0.52777	791.048	0.62496	791.048	0.63965	791.048	0.73222
792.214	0.31027	792.214	0.44438	792.214	0.53077	792.214	0.75243	792.958	0.48967	792.214	0.6876	792.214	0.52694	792.214	0.62438	792.214	0.63878	792.214	0.73176
793.382	0.30837	793.382	0.4452	793.382	0.52933	793.382	0.75234	794.124	0.48955	793.382	0.68755	793.382	0.52604	793.382	0.62375	793.382	0.63799	793.382	0.73115
794.548	0.30587	794.548	0.44591	794.548	0.52791	794.548	0.75201	795.29	0.48934	794.548	0.68744	794.548	0.52475	794.548	0.62292	794.548	0.63799	794.548	0.7308
795.713	0.30369	795.713	0.4468	795.713	0.52654	795.713	0.75157	796.456	0.4894	795.713	0.68734	795.713	0.52409	795.713	0.62238	795.713	0.63825	795.713	0.7312
796.879	0.30151	796.879	0.44768	796.879	0.52519	796.879	0.7504	797.621	0.48982	796.879	0.68696	796.879	0.52403	796.879	0.62251	796.879	0.63781	796.879	0.73118
798.044	0.3004	798.044	0.4485	798.044	0.52402	798.044	0.7491	798.786	0.49053	798.044	0.68567	798.044	0.52394	798.044	0.62261	798.044	0.63714	798.044	0.7313
799.209	0.29849	799.209	0.4494	799.209	0.52298	799.209	0.74766	799.951	0.4917	799.209	0.68431	799.209	0.52375	799.209	0.62261	799.209	0.63651	799.209	0.73237

[truncated: 53 more sheets: Figure 4d, Figure 4e, Figure 4f, Figure 5a, Figure 5b, Figure 5c, Figure 5e, Figure 5f, Figure S2, Figure S3, Figure S4, Figure S6, Figure S7a, Figure S7b, Figure S8b, Figure S8d, Figure S8f, Figure S10a, Figure S10b, Figure S10c …]
